# Supplementary material for: Evaluating the Chemical Reactivity of Wildfire-Derived Dissolved Organic Molecules: Glutathione Binding through Kendrick Mass Defect Analysis
Source: J Am Soc Mass Spectrom. 2025 May 13;36(6):1377–85. doi: 10.1021/jasms.5c00077 (PMC12142673; doi:10.1021/jasms.5c00077)
Supplement: Supplementary file 2 [file js5c00077_si_002.xlsx]

## Sheet: Table S1
Table S1. Biomass elemental analysis data from solid biomass and total organic carbon concentration of DOM leachate obtained from biomass.
	Biomass EA				Leachate DOC (ppm C)
	%C	%N	%H	H/C
Pine Wood	52.62	0.47	5.74	1.3	18.52
Charred Pine Wood	75.18	0.51	3.7	0.59	1.56
Charred Pine Bark	68.75	0.28	3.23	0.56	2.28

## Sheet: Table S2
Table S2. Organic carbon speciation (%) of solid biomass samples using 13C NMR.
	13 C NMR region (ppm)
	C=O/HC=O	COO/N-C=O	Aryl-O	Aryl-C	O-C-O	O-alkyl-C	OCH3/NHC	Alkyl-C
	(185 – 220)	(165-185)	(145 – 165)	(110-145)	(95-110)	(60-95)	(45-60)	(0-45)
Pine Wood	1	2	6.4	19.6	4.8	24.9	10.4	31
Charred Pine Wood	1	1.7	9.5	60.2	3.1	4	4.4	16.1
Charred Pine Bark	1.8	4.1	18.4	48.5	6.7	6.7	3.7	10.1

## Sheet: Table S3
Table S3. Organic carbon speciation (%) of DOM leachates using 1H-NMR. Acetate, methanol, and formate removed from relative spectral intensity (%). Contribution of small molecules have been removed from integral region.
	1H NMR region (ppm)
	HC=O	Aromatic	Vinylic	HC-O-R	HC-C=Y	HC-C-C-C-X	CH2	CH3	CH4
	(8.3-10.0)	(6.5-8.3)	(5.0-6.5)	(3.2-4.4)	(1.85 – 3.2)	(1.4-1.85)	(1.0-1.4)	(0.6-1.0)	(0.0-0.6)
Pine Wood	0.01	0.061	0.026	0.212	0.228	0.166	0.199	0.079	0.008
Charred Pine Wood	0.02	0.07	0.03	0.15	0.23	0.16	0.21	0.05	0
Charred Pine Bark	0.01	0.08	0.04	0.43	0.18	0.07	0.11	0.02	0
Contribution of small molecules acetate, methanol, and formate from integral region (relative spectral intensity (%)).
	1H NMR region (ppm)
	Formate	Methanol	Acetate
	-8.4	-3.34	-1.9
Pine Wood	0.003	0.009	0
Charred Pine Wood	0.02	0.04	0.03
Charred Pine Bark	0.01	0.06	0

## Sheet: Table S4
Table S4. Signal-to-noise ranges of (-)ESI- FT-ICR-MS peaks for identified GSH-reacted precursor and product molecular formulae.
Sample	Experimental Precursor SN	Experimental Product SN
Pine Wood	5.9 – 131.1 (av. 36.1)	3.0 – 33.9 (av. 8.9)
Charred Pine Wood	3.6 – 424.0 (av. 49.4)	3.0 – 106.8 (av. 16.4)
Charred Pine Bark	3.1 – 43.4 (av. 10.7)	3.1 – 5.6 (av. 5.9)

## Sheet: Table S5
Table S5. Properties of the assigned features identified by (-)ESI-FT-ICR MS DOM leachates compound list.
	Charred Pine Bark		Charred Pine Wood		Pine Wood
	Original Leachate	GSH-reacted	Original Leachate	GSH-reacted	Original Leachate	GSH-reacted
Number of Formulae	2784	2520	2287	2403	2636	2277
Mean
C	24.9626	24.052	27.0813	27.0171	26.8813	26.6394
H	22.7777	22.9913	30.9974	31.0857	31.1783	30.1994
O	13.6613	13.0262	11.8247	11.5164	12.9571	12.3777
N	1.53546	2.55696	3.7	3.28721	3.54777	3.34715
S	1.08439	1.20505	1.18145	1.26286	1.53846	1.46497
O/C	0.562095	0.554888	0.457933	0.443427	0.51138	0.487773
H/C	0.908801	0.961473	1.12042	1.1448	1.15079	1.12321
N/C	0.0663025	0.115995	0.15024	0.142619	0.139435	0.156582
H/N	14.4371	11.4729	13.0637	11.7312	12.3196	11.6299
O/N	10.607	6.0081	3.47537	3.54178	4.36651	4.41131
H/S	39.3143	25.6104	47.6694	30.9986	31.312	25.3025
O/S	10.5253	10.2019	8.59879	8.60714	7.11325	7.72293
N/S	2.71739	2.77237	2.5	2.91325	2.5463	2.78155
ExactMass	546.148	530.607	551.485	552.956	571.53	555.291
DBE	14.6568	13.7677	12.6554	12.7468	12.5224	12.6872
DBE/C	0.591345	0.572505	0.481934	0.47883	0.473654	0.485649
DBE/H	0.822028	0.733962	0.509264	0.480938	0.475904	0.493469
DBE/O	1.11883	1.11234	1.12186	1.16163	1.0354	1.07928
DBE-O	1.0686	0.79628	0.914781	1.36262	-0.496266	0.334947
AImod	0.45725	0.431732	0.352872	0.342336	0.331777	0.336778
Ring	6.57902	6.26601	5.50013	5.7028	5.53434	7.00435
NOSC	0.257634	0.233408	-0.189276	-0.187272	-0.0719482	-0.106356
Elements %
CHO	82.18	81.94	86.97	82.69	83.31	89.15
CHON	9.3	5.48	2.19	2.75	7.81	3.95
CHOS	7.69	2.38	9.09	1.37	4.78	2.37
CHONS	0.83	10.2	1.75	13.19	4.1	4.52
Biochemical Class (%)
ConAC	15.12	11.27	2.45	1.41	0.8	1.1
SCA	0.14	0.04	0	0	0	0.09
Lignin	59.48	66.79	76.48	83.77	73.18	80.37
Tannin	20.55	17.7	9.84	5.62	15.74	11.9
Sulfonic Acid	0.07	0.04	0.26	0.5	0.23	0.22
Amino Sugar	0.22	0.4	0.7	1.62	3.03	1.41
Sugar	1.62	2.82	0.39	0.54	1.33	1.01
Protein	0.4	0.71	1.71	4.2	2.47	1.76
Fatty Acid	0	0.04	0	0	0.04	0
Lipid	2.41	0.2	8.18	2.33	3.19	2.15

## Sheet: Table S6
Table S6. Charred Pine Bark
m/z	Magnitude	S/N	Estim C#	Type	C	H	O	N	S	P	E	ExactMass	Assignment Error (ppm)	O/C	H/C	DBE	DBE/C	AImod
306.059	892856	3.1	0	CHONS	10	17	4	3	2	0	0	307.066	0.7	0.4	1.7	4	0.4	0
321.025	1786390	7.1	0	CHO	14	10	9	0	0	0	0	322.032	-0.2	0.64286	0.71429	10	0.71429	0.57895
321.062	1112859	4	0	CHO	15	14	8	0	0	0	0	322.069	0.2	0.53333	0.93333	9	0.6	0.45455
321.083	928477	3.2	0	CHO	12	18	10	0	0	0	0	322.09	-0.1	0.83333	1.5	4	0.33333	0
323.004	1199431	4.4	0	CHO	13	8	10	0	0	0	0	324.012	0	0.76923	0.61538	10	0.76923	0.625
323.041	2025868	8.2	0	CHO	14	12	9	0	0	0	0	324.048	-0.1	0.64286	0.85714	9	0.64286	0.47368
323.077	1218256	4.5	0	CHO	15	16	8	0	0	0	0	324.085	-0.4	0.53333	1.0667	8	0.53333	0.36364
325.02	945925	3.3	0	CHO	13	10	10	0	0	0	0	326.027	-0.1	0.76923	0.76923	9	0.69231	0.5
325.056	1760777	7	0	CHO	14	14	9	0	0	0	0	326.064	-0.1	0.64286	1	8	0.57143	0.36842
325.093	1727374	6.8	0	CHO	15	18	8	0	0	0	0	326.1	-0.1	0.53333	1.2	7	0.46667	0.27273
327.015	1740423	6.9	0	CHO	16	8	8	0	0	0	0	328.022	0.1	0.5	0.5	13	0.8125	0.75
327.051	1076491	3.9	0	CHO	17	12	7	0	0	0	0	328.058	0.2	0.41176	0.70588	12	0.70588	0.62963
327.072	1428110	5.5	0	CHO	14	16	9	0	0	0	0	328.079	0	0.64286	1.1429	7	0.5	0.26316
328.994	902797	3.1	0	CHO	15	6	9	0	0	0	0	330.001	0.1	0.6	0.4	13	0.86667	0.80952
329.03	2533394	10.5	0	CHO	16	10	8	0	0	0	0	330.038	0	0.5	0.625	12	0.75	0.66667
329.051	1235221	4.6	0	CHO	13	14	10	0	0	0	0	330.059	-0.3	0.76923	1.0769	7	0.53846	0.25
329.067	1226967	4.5	0	CHO	17	14	7	0	0	0	0	330.074	0.3	0.41176	0.82353	11	0.64706	0.55556
329.088	2206746	9	0	CHO	14	18	9	0	0	0	0	330.095	-0.1	0.64286	1.2857	6	0.42857	0.15789
331.01	2567199	10.6	0	CHO	15	8	9	0	0	0	0	332.017	0.1	0.6	0.53333	12	0.8	0.71429
331.046	2895140	12.1	0	CHO	16	12	8	0	0	0	0	332.053	-0.1	0.5	0.75	11	0.6875	0.58333
331.067	1098087	3.9	0	CHO	13	16	10	0	0	0	0	332.074	0.1	0.76923	1.2308	6	0.46154	0.125
331.082	1926185	7.7	0	CHO	17	16	7	0	0	0	0	332.09	-0.1	0.41176	0.94118	10	0.58824	0.48148
331.119	913582	3.1	0	CHO	18	20	6	0	0	0	0	332.126	-0.2	0.33333	1.1111	9	0.5	0.4
332.989	1293234	4.8	0	CHO	14	6	10	0	0	0	0	333.996	-0.2	0.71429	0.42857	12	0.85714	0.77778
333.025	4053303	17.3	23.5883	CHO	15	10	9	0	0	0	0	334.032	0	0.6	0.66667	11	0.73333	0.61905
333.062	4621372	19.9	21.1799	CHO	16	14	8	0	0	0	0	334.069	-0.1	0.5	0.875	10	0.625	0.5
333.098	1304257	4.9	0	CHO	17	18	7	0	0	0	0	334.105	0	0.41176	1.0588	9	0.52941	0.40741
335.004	3170895	13.2	0	CHO	14	8	10	0	0	0	0	336.012	0.1	0.71429	0.57143	11	0.78571	0.66667
335.041	4579669	19.5	25.5911	CHO	15	12	9	0	0	0	0	336.048	-0.1	0.6	0.8	10	0.66667	0.52381
335.077	2744154	11.3	0	CHO	16	16	8	0	0	0	0	336.085	0.1	0.5	1	9	0.5625	0.41667
335.114	1154655	4.1	0	CHO	17	20	7	0	0	0	0	336.121	-0.2	0.41176	1.1765	8	0.47059	0.33333
336.984	1110892	3.9	0	CHO	13	6	11	0	0	0	0	337.991	-0.3	0.84615	0.46154	11	0.84615	0.73333
337.02	5146225	22.1	16.7506	CHO	14	10	10	0	0	0	0	338.027	-0.1	0.71429	0.71429	10	0.71429	0.55556
337.035	1153971	4.1	0	CHO	18	10	7	0	0	0	0	338.043	-0.2	0.38889	0.55556	14	0.77778	0.72414
337.056	5827191	25.2	0	CHO	15	14	9	0	0	0	0	338.064	0	0.6	0.93333	9	0.6	0.42857
337.093	2780540	11.5	0	CHO	16	18	8	0	0	0	0	338.1	0	0.5	1.125	8	0.5	0.33333
337.129	1614849	6.2	0	CHO	17	22	7	0	0	0	0	338.137	-0.4	0.41176	1.2941	7	0.41176	0.25926
338.999	1627794	6.3	0	CHO	13	8	11	0	0	0	0	340.007	0.1	0.84615	0.61538	10	0.76923	0.6
339.015	2571669	10.4	0	CHO	17	8	8	0	0	0	0	340.022	0	0.47059	0.47059	14	0.82353	0.76923
339.036	5461400	23.3	15.7228	CHO	14	12	10	0	0	0	0	340.043	-0.1	0.71429	0.85714	9	0.64286	0.44444
339.051	1663130	6.4	0	CHO	18	12	7	0	0	0	0	340.058	-0.1	0.38889	0.66667	13	0.72222	0.65517
339.072	4275613	18	0	CHO	15	16	9	0	0	0	0	340.079	-0.1	0.6	1.0667	8	0.53333	0.33333
339.087	1202591	4.3	0	CHO	19	16	6	0	0	0	0	340.095	0.2	0.31579	0.84211	12	0.63158	0.5625
340.994	2138041	8.5	0	CHO	16	6	9	0	0	0	0	342.001	0	0.5625	0.375	14	0.875	0.82609
341.015	2176700	8.7	0	CHO	13	10	11	0	0	0	0	342.022	-0.1	0.84615	0.76923	9	0.69231	0.46667
341.03	4892863	20.8	18.1736	CHO	17	10	8	0	0	0	0	342.038	0	0.47059	0.58824	13	0.76471	0.69231
341.051	4112066	17.3	0	CHO	14	14	10	0	0	0	0	342.059	0	0.71429	1	8	0.57143	0.33333
341.067	2435012	9.8	0	CHO	18	14	7	0	0	0	0	342.074	-0.1	0.38889	0.77778	12	0.66667	0.58621
341.088	4007623	16.8	0	CHO	15	18	9	0	0	0	0	342.095	-0.1	0.6	1.2	7	0.46667	0.2381
341.103	1281865	4.7	0	CHO	19	18	6	0	0	0	0	342.11	-0.1	0.31579	0.94737	11	0.57895	0.5
343.01	7666663	33.2	12.2895	CHO	16	8	9	0	0	0	0	344.017	0	0.5625	0.5	13	0.8125	0.73913
343.031	1382890	5.1	0	CHO	13	12	11	0	0	0	0	344.038	-0.1	0.84615	0.92308	8	0.61538	0.33333
343.046	6233580	26.8	22.1188	CHO	17	12	8	0	0	0	0	344.053	0	0.47059	0.70588	12	0.70588	0.61538
343.067	3077103	12.7	0	CHO	14	16	10	0	0	0	0	344.074	0	0.71429	1.1429	7	0.5	0.22222
343.082	3389938	14.1	0	CHO	18	16	7	0	0	0	0	344.09	0	0.38889	0.88889	11	0.61111	0.51724
343.119	1348855	5	0	CHO	19	20	6	0	0	0	0	344.126	0.3	0.31579	1.0526	10	0.52632	0.4375
344.989	3498769	14.5	0	CHO	15	6	10	0	0	0	0	345.996	0	0.66667	0.4	13	0.86667	0.8
345.025	10024727	43.4	16.8884	CHO	16	10	9	0	0	0	0	346.032	0	0.5625	0.625	12	0.75	0.65217
345.046	1117978	3.9	0	CHO	13	14	11	0	0	0	0	346.054	0	0.84615	1.0769	7	0.53846	0.2
345.062	7494941	32.2	16.1256	CHO	17	14	8	0	0	0	0	346.069	-0.1	0.47059	0.82353	11	0.64706	0.53846
345.083	2965024	12.1	0	CHO	14	18	10	0	0	0	0	346.09	0	0.71429	1.2857	6	0.42857	0.11111
345.098	3053090	12.5	0	CHO	18	18	7	0	0	0	0	346.105	0.1	0.38889	1	10	0.55556	0.44828
345.134	1958695	7.6	0	CHO	19	22	6	0	0	0	0	346.142	0.1	0.31579	1.1579	9	0.47368	0.375
345.171	3525677	14.6	0	CHO	20	26	5	0	0	0	0	346.178	0	0.25	1.3	8	0.4	0.31429
347.004	6293060	26.8	24.9214	CHO	15	8	10	0	0	0	0	348.012	0	0.66667	0.53333	12	0.8	0.7
347.02	922566	3	0	CHO	19	8	7	0	0	0	0	348.027	-0.2	0.36842	0.42105	16	0.84211	0.80645
347.041	14491721	63.2	18.354	CHO	16	12	9	0	0	0	0	348.048	-0.1	0.5625	0.75	11	0.6875	0.56522
347.062	1194701	4.3	0	CHO	13	16	11	0	0	0	0	348.069	0.5	0.84615	1.2308	6	0.46154	0.066667
347.077	7699535	33.1	19.55	CHO	17	16	8	0	0	0	0	348.085	0	0.47059	0.94118	10	0.58824	0.46154
347.114	2519893	10.1	0	CHO	18	20	7	0	0	0	0	348.121	0	0.38889	1.1111	9	0.5	0.37931
347.15	1721434	6.6	0	CHO	19	24	6	0	0	0	0	348.157	0	0.31579	1.2632	8	0.42105	0.3125
348.984	1030259	3.5	0	CHO	14	6	11	0	0	0	0	349.991	0.4	0.78571	0.42857	12	0.85714	0.76471
349.02	10869112	47.1	13.6802	CHO	15	10	10	0	0	0	0	350.027	0	0.66667	0.66667	11	0.73333	0.6
349.035	1699579	6.5	0	CHO	19	10	7	0	0	0	0	350.043	-0.2	0.36842	0.52632	15	0.78947	0.74194
349.056	10077566	43.6	16.9971	CHO	16	14	9	0	0	0	0	350.064	-0.1	0.5625	0.875	10	0.625	0.47826
349.078	1180417	4.2	0	CHO	13	18	11	0	0	0	0	350.085	0.1	0.84615	1.3846	5	0.38462	0
349.093	4627844	19.5	19.6483	CHO	17	18	8	0	0	0	0	350.1	0	0.47059	1.0588	9	0.52941	0.38462
350.088	920604	3	0	CHON	16	17	8	1	0	0	0	351.095	0	0.5	1.0625	9	0.5625	0.36364
350.999	4689064	19.6	21.7798	CHO	14	8	11	0	0	0	0	352.007	-0.1	0.78571	0.57143	11	0.78571	0.64706
351.015	2482603	9.9	0	CHO	18	8	8	0	0	0	0	352.022	-0.1	0.44444	0.44444	15	0.83333	0.78571
351.036	10548910	45.3	15.2762	CHO	15	12	10	0	0	0	0	352.043	0	0.66667	0.8	10	0.66667	0.5
351.051	1807920	6.9	0	CHO	19	12	7	0	0	0	0	352.058	-0.1	0.36842	0.63158	14	0.73684	0.67742
351.072	8526515	36.5	15.8521	CHO	16	16	9	0	0	0	0	352.079	0	0.5625	1	9	0.5625	0.3913
351.109	4108473	17	23.6004	CHO	17	20	8	0	0	0	0	352.116	-0.1	0.47059	1.1765	8	0.47059	0.30769
352.979	1378521	5	0	CHO	13	6	12	0	0	0	0	353.986	0.1	0.92308	0.46154	11	0.84615	0.71429
352.994	1740891	6.6	0	CHO	17	6	9	0	0	0	0	354.001	-0.2	0.52941	0.35294	15	0.88235	0.84
353.015	6809567	28.9	16.8711	CHO	14	10	11	0	0	0	0	354.022	-0.1	0.78571	0.71429	10	0.71429	0.52941
353.03	4255969	17.7	29.6242	CHO	18	10	8	0	0	0	0	354.038	0	0.44444	0.55556	14	0.77778	0.71429
353.051	9873380	42.4	15.5912	CHO	15	14	10	0	0	0	0	354.059	0	0.66667	0.93333	9	0.6	0.4
353.067	2387942	9.5	0	CHO	19	14	7	0	0	0	0	354.074	-0.1	0.36842	0.73684	13	0.68421	0.6129
353.088	7574506	32.3	17.8897	CHO	16	18	9	0	0	0	0	354.095	0	0.5625	1.125	8	0.5	0.30435
354.994	1393935	5.1	0	CHO	13	8	12	0	0	0	0	356.002	0	0.92308	0.61538	10	0.76923	0.57143
355.01	7917842	33.5	13.6726	CHO	17	8	9	0	0	0	0	356.017	0	0.52941	0.47059	14	0.82353	0.76
355.031	6739221	28.4	13.6672	CHO	14	12	11	0	0	0	0	356.038	0	0.78571	0.85714	9	0.64286	0.41176
355.046	7242008	30.6	13.496	CHO	18	12	8	0	0	0	0	356.053	-0.1	0.44444	0.66667	13	0.72222	0.64286
355.067	9279771	39.4	19.0493	CHO	15	16	10	0	0	0	0	356.074	-0.1	0.66667	1.0667	8	0.53333	0.3
355.082	3866397	15.8	23.076	CHO	19	16	7	0	0	0	0	356.09	0	0.36842	0.84211	12	0.63158	0.54839
355.103	6404384	26.9	18.0194	CHO	16	20	9	0	0	0	0	356.111	0	0.5625	1.25	7	0.4375	0.21739
355.119	972579	3.2	0	CHO	20	20	6	0	0	0	0	356.126	0	0.3	1	11	0.55	0.47059
356.989	3804227	15.6	0	CHO	16	6	10	0	0	0	0	357.996	0	0.625	0.375	14	0.875	0.81818
357.01	1128134	3.9	0	CHO	13	10	12	0	0	0	0	358.017	-0.5	0.92308	0.76923	9	0.69231	0.42857
357.025	14288456	61.3	16.3821	CHO	17	10	9	0	0	0	0	358.032	-0.1	0.52941	0.58824	13	0.76471	0.68
357.046	4187211	17.2	0	CHO	14	14	11	0	0	0	0	358.054	-0.1	0.78571	1	8	0.57143	0.29412
357.062	8322638	35.3	17.253	CHO	18	14	8	0	0	0	0	358.069	0	0.44444	0.77778	12	0.66667	0.57143
357.083	5789265	24.2	15.6957	CHO	15	18	10	0	0	0	0	358.09	0.1	0.66667	1.2	7	0.46667	0.2
357.098	3995731	16.4	0	CHO	19	18	7	0	0	0	0	358.105	0	0.36842	0.94737	11	0.57895	0.48387
358.02	1110753	3.8	0	CHON	16	9	9	1	0	0	0	359.028	-0.2	0.5625	0.5625	13	0.8125	0.71429
359.004	14737272	63.3	16.4409	CHO	16	8	10	0	0	0	0	360.012	0	0.625	0.5	13	0.8125	0.72727
359.025	1035131	3.5	0	CHO	13	12	12	0	0	0	0	360.033	-0.4	0.92308	0.92308	8	0.61538	0.28571
359.041	16080765	69.1	16.8807	CHO	17	12	9	0	0	0	0	360.048	-0.1	0.52941	0.70588	12	0.70588	0.6
359.062	3413889	13.9	28.8949	CHO	14	16	11	0	0	0	0	360.069	-0.1	0.78571	1.1429	7	0.5	0.17647
359.077	9352067	39.8	16.3237	CHO	18	16	8	0	0	0	0	360.085	0	0.44444	0.88889	11	0.61111	0.5
359.098	4139910	17	0	CHO	15	20	10	0	0	0	0	360.106	0	0.66667	1.3333	6	0.4	0.1
359.114	4423049	18.3	0	CHO	19	20	7	0	0	0	0	360.121	0	0.36842	1.0526	10	0.52632	0.41935
359.15	3055502	12.3	29.352	CHO	20	24	6	0	0	0	0	360.157	0	0.3	1.2	9	0.45	0.35294
360.984	4151975	16.9	0	CHO	15	6	11	0	0	0	0	361.991	-0.1	0.73333	0.4	13	0.86667	0.78947
361.02	16459948	70.2	13.0882	CHO	16	10	10	0	0	0	0	362.027	-0.1	0.625	0.625	12	0.75	0.63636
361.035	1521839	5.6	0	CHO	20	10	7	0	0	0	0	362.043	0.3	0.35	0.5	16	0.8	0.75758
361.056	19490994	83.3	16.6152	CHO	17	14	9	0	0	0	0	362.064	0	0.52941	0.82353	11	0.64706	0.52
361.093	8463543	35.6	16.3908	CHO	18	18	8	0	0	0	0	362.1	-0.1	0.44444	1	10	0.55556	0.42857
361.129	4827325	19.9	22.229	CHO	19	22	7	0	0	0	0	362.137	-0.1	0.36842	1.1579	9	0.47368	0.35484
361.166	4454083	18.2	19.8674	CHO	20	26	6	0	0	0	0	362.173	0.1	0.3	1.3	8	0.4	0.29412
362.015	1158724	4	0	CHON	15	9	10	1	0	0	0	363.023	0.3	0.66667	0.6	12	0.8	0.66667
362.052	939977	3	0	CHON	16	13	9	1	0	0	0	363.059	0.1	0.5625	0.8125	11	0.6875	0.52381
362.088	1018063	3.4	0	CHON	17	17	8	1	0	0	0	363.095	0.2	0.47059	1	10	0.58824	0.41667
362.999	7358937	30.8	15.621	CHO	15	8	11	0	0	0	0	364.007	-0.1	0.73333	0.53333	12	0.8	0.68421
363.015	1606875	5.9	0	CHO	19	8	8	0	0	0	0	364.022	-0.2	0.42105	0.42105	16	0.84211	0.8
363.036	16693727	71.2	19.1333	CHO	16	12	10	0	0	0	0	364.043	0	0.625	0.75	11	0.6875	0.54545
363.051	1853025	7	0	CHO	20	12	7	0	0	0	0	364.058	0.1	0.35	0.6	15	0.75	0.69697
363.072	12756452	54.2	18.2338	CHO	17	16	9	0	0	0	0	364.079	0	0.52941	0.94118	10	0.58824	0.44
363.093	4066279	16.6	27.286	CHO	14	20	11	0	0	0	0	364.101	0	0.78571	1.4286	5	0.35714	0
364.994	1331462	4.7	0	CHO	18	6	9	0	0	0	0	366.001	0	0.5	0.33333	16	0.88889	0.85185
365.015	12772105	54.2	16.3276	CHO	15	10	11	0	0	0	0	366.022	-0.1	0.73333	0.66667	11	0.73333	0.57895
365.03	3668747	14.8	26.5262	CHO	19	10	8	0	0	0	0	366.038	-0.2	0.42105	0.52632	15	0.78947	0.73333
365.051	15553295	66.3	12.995	CHO	16	14	10	0	0	0	0	366.059	-0.1	0.625	0.875	10	0.625	0.45455
365.067	2097937	8	0	CHO	20	14	7	0	0	0	0	366.074	-0.2	0.35	0.7	14	0.7	0.63636
365.088	11409172	48.3	18.1721	CHO	17	18	9	0	0	0	0	366.095	0	0.52941	1.0588	9	0.52941	0.36
365.091	1227925	4.3	0	CHOS	14	22	9	0	1	0	0	366.098	0.2	0.64286	1.5714	4	0.28571	0
366.994	2501681	9.7	0	CHO	14	8	12	0	0	0	0	368.002	-0.1	0.85714	0.57143	11	0.78571	0.625
367.01	6467635	26.7	17.6221	CHO	18	8	9	0	0	0	0	368.017	0	0.5	0.44444	15	0.83333	0.77778
367.031	12356662	52	14.6356	CHO	15	12	11	0	0	0	0	368.038	0	0.73333	0.8	10	0.66667	0.47368
367.046	5615161	23.1	18.4966	CHO	19	12	8	0	0	0	0	368.053	0.1	0.42105	0.63158	14	0.73684	0.66667
367.067	13246524	55.8	14.5872	CHO	16	16	10	0	0	0	0	368.074	0.1	0.625	1	9	0.5625	0.36364
367.082	2205886	8.4	0	CHO	20	16	7	0	0	0	0	368.09	0.4	0.35	0.8	13	0.65	0.57576
367.103	7809089	32.5	15.6009	CHO	17	20	9	0	0	0	0	368.111	0	0.52941	1.1765	8	0.47059	0.28
367.119	990403	3.2	0	CHO	21	20	6	0	0	0	0	368.126	0	0.28571	0.95238	12	0.57143	0.5
368.989	3939672	15.9	0	CHO	17	6	10	0	0	0	0	369.996	0	0.58824	0.35294	15	0.88235	0.83333
369.01	3883867	15.6	0	CHO	14	10	12	0	0	0	0	370.017	0	0.85714	0.71429	10	0.71429	0.5
369.025	12371293	52	15.5761	CHO	18	10	9	0	0	0	0	370.032	-0.1	0.5	0.55556	14	0.77778	0.7037
369.046	11278688	47.3	16.3629	CHO	15	14	11	0	0	0	0	370.054	0	0.73333	0.93333	9	0.6	0.36842
369.062	7280995	30.2	19.6671	CHO	19	14	8	0	0	0	0	370.069	0	0.42105	0.73684	13	0.68421	0.6
369.083	10019174	41.9	16.003	CHO	16	18	10	0	0	0	0	370.09	0	0.625	1.125	8	0.5	0.27273
369.098	2924392	11.5	0	CHO	20	18	7	0	0	0	0	370.105	-0.2	0.35	0.9	12	0.6	0.51515
370.057	1078900	3.6	0	CHON	18	13	8	1	0	0	0	371.064	0.4	0.44444	0.72222	13	0.72222	0.61538
371.004	15060606	63.6	16.3614	CHO	17	8	10	0	0	0	0	372.012	0	0.58824	0.47059	14	0.82353	0.75
371.026	2658177	10.4	37.4376	CHO	14	12	12	0	0	0	0	372.033	0.1	0.85714	0.85714	9	0.64286	0.375
371.041	15808131	66.8	16.0868	CHO	18	12	9	0	0	0	0	372.048	0	0.5	0.66667	13	0.72222	0.62963
371.062	6869638	28.4	16.8765	CHO	15	16	11	0	0	0	0	372.069	0	0.73333	1.0667	8	0.53333	0.26316
371.077	8027785	33.4	22.833	CHO	19	16	8	0	0	0	0	372.085	-0.1	0.42105	0.84211	12	0.63158	0.53333
371.098	8106636	33.7	15.6894	CHO	16	20	10	0	0	0	0	372.106	0	0.625	1.25	7	0.4375	0.18182
371.15	1152275	3.9	0	CHO	21	24	6	0	0	0	0	372.157	0.7	0.28571	1.1429	10	0.47619	0.38889
372.036	1213459	4.2	0	CHON	17	11	9	1	0	0	0	373.043	-0.1	0.52941	0.64706	13	0.76471	0.65217
372.984	3916699	15.6	0	CHO	16	6	11	0	0	0	0	373.991	0.1	0.6875	0.375	14	0.875	0.80952
373.02	24717216	103.7	15.3438	CHO	17	10	10	0	0	0	0	374.027	0	0.58824	0.58824	13	0.76471	0.66667
373.035	1021474	3.3	0	CHO	21	10	7	0	0	0	0	374.043	0	0.33333	0.47619	17	0.80952	0.77143
373.041	1641507	5.9	0	CHO	14	14	12	0	0	0	0	374.049	-0.1	0.85714	1	8	0.57143	0.25
373.057	15861669	66.2	16.5917	CHO	18	14	9	0	0	0	0	374.064	0	0.5	0.77778	12	0.66667	0.55556
373.078	5644712	22.9	16.4245	CHO	15	18	11	0	0	0	0	374.085	0.1	0.73333	1.2	7	0.46667	0.15789
373.093	7865258	32.3	19.3254	CHO	19	18	8	0	0	0	0	374.1	0	0.42105	0.94737	11	0.57895	0.46667
373.129	3399855	13.4	0	CHO	20	22	7	0	0	0	0	374.137	-0.2	0.35	1.1	10	0.5	0.39394
373.166	1429428	5	0	CHO	21	26	6	0	0	0	0	374.173	0.1	0.28571	1.2381	9	0.42857	0.33333
374.015	1342509	4.7	0	CHON	16	9	10	1	0	0	0	375.023	0.2	0.625	0.5625	13	0.8125	0.7
374.052	1122994	3.7	0	CHON	17	13	9	1	0	0	0	375.059	0.3	0.52941	0.76471	12	0.70588	0.56522
374.999	13277367	55.2	16.5347	CHO	16	8	11	0	0	0	0	376.007	0	0.6875	0.5	13	0.8125	0.71429
375.015	1618362	5.8	0	CHO	20	8	8	0	0	0	0	376.022	0.1	0.4	0.4	17	0.85	0.8125
375.036	25561276	107.3	15.5483	CHO	17	12	10	0	0	0	0	376.043	-0.1	0.58824	0.70588	12	0.70588	0.58333
375.051	1495231	5.3	0	CHO	21	12	7	0	0	0	0	376.058	-0.1	0.33333	0.57143	16	0.7619	0.71429
375.057	1615679	5.8	0	CHO	14	16	12	0	0	0	0	376.064	0	0.85714	1.1429	7	0.5	0.125
375.072	17807554	74.4	17.9376	CHO	18	16	9	0	0	0	0	376.079	0	0.5	0.88889	11	0.61111	0.48148
375.093	2852037	11.1	0	CHO	15	20	11	0	0	0	0	376.101	0	0.73333	1.3333	6	0.4	0.052632
375.109	7185607	29.4	17.5748	CHO	19	20	8	0	0	0	0	376.116	0.1	0.42105	1.0526	10	0.52632	0.4
375.145	4791500	19.3	20.1343	CHO	20	24	7	0	0	0	0	376.152	0	0.35	1.2	9	0.45	0.33333
375.181	1291217	4.5	0	CHO	21	28	6	0	0	0	0	376.189	-0.1	0.28571	1.3333	8	0.38095	0.27778
376.031	1248327	4.3	0	CHON	16	11	10	1	0	0	0	377.038	-0.5	0.625	0.6875	12	0.75	0.6
376.067	965580	3.1	0	CHON	17	15	9	1	0	0	0	377.075	-0.2	0.52941	0.88235	11	0.64706	0.47826
376.979	2534858	9.7	0	CHO	15	6	12	0	0	0	0	377.986	-0.1	0.8	0.4	13	0.86667	0.77778
377.015	16800208	70.1	15.4545	CHO	16	10	11	0	0	0	0	378.022	0.1	0.6875	0.625	12	0.75	0.61905
377.03	2769106	10.7	0	CHO	20	10	8	0	0	0	0	378.038	0.1	0.4	0.5	16	0.8	0.75
377.051	19933652	83.4	15.3403	CHO	17	14	10	0	0	0	0	378.059	0	0.58824	0.82353	11	0.64706	0.5
377.067	1473751	5.2	0	CHO	21	14	7	0	0	0	0	378.074	0	0.33333	0.66667	15	0.71429	0.65714
377.072	1047383	3.4	0	CHO	14	18	12	0	0	0	0	378.08	-0.3	0.85714	1.2857	6	0.42857	0
377.088	12545497	52.1	14.2912	CHO	18	18	9	0	0	0	0	378.095	0	0.5	1	10	0.55556	0.40741
377.124	6757855	27.6	21.0981	CHO	19	22	8	0	0	0	0	378.131	0.1	0.42105	1.1579	9	0.47368	0.33333
377.197	1048552	3.4	0	CHO	21	30	6	0	0	0	0	378.204	-0.2	0.28571	1.4286	7	0.33333	0.22222
378.047	1289437	4.4	0	CHON	16	13	10	1	0	0	0	379.054	0	0.625	0.8125	11	0.6875	0.5
378.163	967021	3.1	0	CHON	13	25	8	5	0	0	0	379.17	-0.8	0.61538	1.9231	4	0.30769	0
378.994	4883167	19.4	20.2523	CHO	15	8	12	0	0	0	0	380.002	0	0.8	0.53333	12	0.8	0.66667
379.01	4115681	16.2	21.7925	CHO	19	8	9	0	0	0	0	380.017	0.1	0.47368	0.42105	16	0.84211	0.7931
379.031	17552100	72.4	15.5682	CHO	16	12	11	0	0	0	0	380.038	0.1	0.6875	0.75	11	0.6875	0.52381
379.046	4457190	17.6	0	CHO	20	12	8	0	0	0	0	380.053	0	0.4	0.6	15	0.75	0.6875
379.067	16483049	67.9	18.1085	CHO	17	16	10	0	0	0	0	380.074	0	0.58824	0.94118	10	0.58824	0.41667
380.063	1111408	3.6	0	CHON	16	15	10	1	0	0	0	381.07	0.5	0.625	0.9375	10	0.625	0.4
380.989	2284525	8.5	0	CHO	18	6	10	0	0	0	0	381.996	0	0.55556	0.33333	16	0.88889	0.84615
381.01	8085488	32.8	17.9578	CHO	15	10	12	0	0	0	0	382.017	0.1	0.8	0.66667	11	0.73333	0.55556
381.025	7889907	32	19.5814	CHO	19	10	9	0	0	0	0	382.032	-0.1	0.47368	0.52632	15	0.78947	0.72414
381.046	17380342	71.7	15.7985	CHO	16	14	11	0	0	0	0	382.054	-0.1	0.6875	0.875	10	0.625	0.42857
381.062	5672439	22.7	0	CHO	20	14	8	0	0	0	0	382.069	0	0.4	0.7	14	0.7	0.625
381.083	14636026	60.2	15.3214	CHO	17	18	10	0	0	0	0	382.09	0	0.58824	1.0588	9	0.52941	0.33333
381.098	2153468	8	0	CHO	21	18	7	0	0	0	0	382.105	0.2	0.33333	0.85714	13	0.61905	0.54286
381.195	1016201	3.2	0	CHOS	17	34	7	0	1	0	0	382.203	-0.1	0.41176	2	1	0.058824	0
383.004	10445053	42.7	15.618	CHO	18	8	10	0	0	0	0	384.012	0.1	0.55556	0.44444	15	0.83333	0.76923
383.026	9212160	37.5	16.5411	CHO	15	12	12	0	0	0	0	384.033	0.1	0.8	0.8	10	0.66667	0.44444
383.041	11876610	48.7	17.345	CHO	19	12	9	0	0	0	0	384.048	0.2	0.47368	0.63158	14	0.73684	0.65517
383.062	13264133	54.5	13.7585	CHO	16	16	11	0	0	0	0	384.069	0.1	0.6875	1	9	0.5625	0.33333
383.077	7625992	30.9	24.6386	CHO	20	16	8	0	0	0	0	384.085	0	0.4	0.8	13	0.65	0.5625
383.098	9720074	39.7	13.1472	CHO	17	20	10	0	0	0	0	384.106	0	0.58824	1.1765	8	0.47059	0.25
383.114	1863692	6.8	0	CHO	21	20	7	0	0	0	0	384.121	0.1	0.33333	0.95238	12	0.57143	0.48571
384	1172996	3.9	0	CHON	17	7	10	1	0	0	0	385.007	-0.4	0.58824	0.41176	15	0.88235	0.81818
384.036	1240713	4.2	0	CHON	18	11	9	1	0	0	0	385.043	0.4	0.5	0.61111	14	0.77778	0.68
384.984	4470281	17.7	0	CHO	17	6	11	0	0	0	0	385.991	0.1	0.64706	0.35294	15	0.88235	0.82609
385.005	1449739	5.1	0	CHO	14	10	13	0	0	0	0	386.012	0.1	0.92857	0.71429	10	0.71429	0.46667
385.02	17212942	71	18.0506	CHO	18	10	10	0	0	0	0	386.027	0	0.55556	0.55556	14	0.77778	0.69231
385.041	6190096	24.9	20.8383	CHO	15	14	12	0	0	0	0	386.049	0	0.8	0.93333	9	0.6	0.33333
385.056	12965394	53.2	17.2473	CHO	19	14	9	0	0	0	0	386.064	-0.1	0.47368	0.73684	13	0.68421	0.58621
385.078	8758805	35.6	13.7227	CHO	16	18	11	0	0	0	0	386.085	-0.1	0.6875	1.125	8	0.5	0.2381
385.093	6343191	25.5	23.2229	CHO	20	18	8	0	0	0	0	386.1	0	0.4	0.9	12	0.6	0.5
385.129	2492188	9.4	0	CHO	21	22	7	0	0	0	0	386.137	-0.2	0.33333	1.0476	11	0.52381	0.42857
386.015	1796756	6.4	0	CHON	17	9	10	1	0	0	0	387.023	0	0.58824	0.52941	14	0.82353	0.72727
386.999	15898393	64.7	15.5879	CHO	17	8	11	0	0	0	0	388.007	0	0.64706	0.47059	14	0.82353	0.73913
387.036	20563742	83.9	18.9494	CHO	18	12	10	0	0	0	0	388.043	0	0.55556	0.66667	13	0.72222	0.61538
387.051	1103136	3.6	0	CHO	22	12	7	0	0	0	0	388.058	-0.3	0.31818	0.54545	17	0.77273	0.72973
387.057	4726561	18.5	22.5445	CHO	15	16	12	0	0	0	0	388.064	0.1	0.8	1.0667	8	0.53333	0.22222
387.072	13172515	53.4	19.7342	CHO	19	16	9	0	0	0	0	388.079	0.1	0.47368	0.84211	12	0.63158	0.51724
387.093	5895974	23.4	17.3744	CHO	16	20	11	0	0	0	0	388.101	0.2	0.6875	1.25	7	0.4375	0.14286
387.109	5879080	23.3	17.4382	CHO	20	20	8	0	0	0	0	388.116	0.1	0.4	1	11	0.55	0.4375
387.145	1964333	7.1	0	CHO	21	24	7	0	0	0	0	388.152	0.3	0.33333	1.1429	10	0.47619	0.37143
388.031	984293	3.1	0	CHON	17	11	10	1	0	0	0	389.038	-0.4	0.58824	0.64706	13	0.76471	0.63636
388.979	3170343	12.1	0	CHO	16	6	12	0	0	0	0	389.986	0.2	0.75	0.375	14	0.875	0.8
389.015	21868588	89.3	16.8834	CHO	17	10	11	0	0	0	0	390.022	0	0.64706	0.58824	13	0.76471	0.65217
389.03	1424750	4.9	0	CHO	21	10	8	0	0	0	0	390.038	0.2	0.38095	0.47619	17	0.80952	0.76471
389.051	21440560	87.5	16.5843	CHO	18	14	10	0	0	0	0	390.059	-0.1	0.55556	0.77778	12	0.66667	0.53846
389.067	1025971	3.2	0	CHO	22	14	7	0	0	0	0	390.074	0.4	0.31818	0.63636	16	0.72727	0.67568
389.072	3142708	12	31.4114	CHO	15	18	12	0	0	0	0	390.08	-0.2	0.8	1.2	7	0.46667	0.11111
389.088	12093494	48.9	18.4872	CHO	19	18	9	0	0	0	0	390.095	0	0.47368	0.94737	11	0.57895	0.44828
389.109	3851321	14.9	0	CHO	16	22	11	0	0	0	0	390.116	0.1	0.6875	1.375	6	0.375	0.047619
389.124	5055547	19.9	26.6711	CHO	20	22	8	0	0	0	0	390.131	0	0.4	1.1	10	0.5	0.375
389.161	2094656	7.7	0	CHO	21	26	7	0	0	0	0	390.168	0.2	0.33333	1.2381	9	0.42857	0.31429
390.01	981428	3.1	0	CHON	16	9	11	1	0	0	0	391.018	-0.2	0.6875	0.5625	13	0.8125	0.68421
390.047	1395641	4.8	0	CHON	17	13	10	1	0	0	0	391.054	0.1	0.58824	0.76471	12	0.70588	0.54545
390.994	6936893	27.6	18.3306	CHO	16	8	12	0	0	0	0	392.002	-0.1	0.75	0.5	13	0.8125	0.7
391.01	2459711	9.2	0	CHO	20	8	9	0	0	0	0	392.017	-0.1	0.45	0.4	17	0.85	0.80645
391.031	23314754	95.3	15.4858	CHO	17	12	11	0	0	0	0	392.038	0	0.64706	0.70588	12	0.70588	0.56522
391.046	3017028	11.5	0	CHO	21	12	8	0	0	0	0	392.053	0.1	0.38095	0.57143	16	0.7619	0.70588
391.067	19142982	78.1	17.6011	CHO	18	16	10	0	0	0	0	392.074	0	0.55556	0.88889	11	0.61111	0.46154
391.082	1508681	5.2	0	CHO	22	16	7	0	0	0	0	392.09	0.1	0.31818	0.72727	15	0.68182	0.62162
391.088	2009930	7.3	0	CHO	15	20	12	0	0	0	0	392.095	0	0.8	1.3333	6	0.4	0
391.103	10339660	41.7	20.6104	CHO	19	20	9	0	0	0	0	392.111	0	0.47368	1.0526	10	0.52632	0.37931
391.213	1162715	3.8	0	CHO	22	32	6	0	0	0	0	392.22	0.2	0.27273	1.4545	7	0.31818	0.21053
392.026	1484748	5.1	0	CHON	16	11	11	1	0	0	0	393.033	0.1	0.6875	0.6875	12	0.75	0.57895
392.062	1226449	4	0	CHON	17	15	10	1	0	0	0	393.07	0	0.58824	0.88235	11	0.64706	0.45455
393.01	12147287	48.5	18.2677	CHO	16	10	12	0	0	0	0	394.017	0.1	0.75	0.625	12	0.75	0.6
393.025	6073945	23.8	0	CHO	20	10	9	0	0	0	0	394.032	0.1	0.45	0.5	16	0.8	0.74194
393.046	20959836	84.4	15.6658	CHO	17	14	11	0	0	0	0	394.054	0	0.64706	0.82353	11	0.64706	0.47826
393.062	3845214	14.7	0	CHO	21	14	8	0	0	0	0	394.069	0	0.38095	0.66667	15	0.71429	0.64706
393.083	15358561	61.6	17.4212	CHO	18	18	10	0	0	0	0	394.09	-0.1	0.55556	1	10	0.55556	0.38462
393.086	1034081	3.2	0	CHOS	15	22	10	0	1	0	0	394.093	0.2	0.66667	1.4667	5	0.33333	0
393.098	1329251	4.4	0	CHO	22	18	7	0	0	0	0	394.105	0.4	0.31818	0.81818	14	0.63636	0.56757
393.104	3312740	12.5	0	CHO	15	22	12	0	0	0	0	394.111	-0.1	0.8	1.4667	5	0.33333	0
393.119	7205478	28.4	19.9088	CHO	19	22	9	0	0	0	0	394.126	0	0.47368	1.1579	9	0.47368	0.31034
394.989	1735409	6.1	0	CHO	15	8	13	0	0	0	0	395.996	-0.3	0.86667	0.53333	12	0.8	0.64706
395.004	7103347	28	18.8486	CHO	19	8	10	0	0	0	0	396.012	0	0.52632	0.42105	16	0.84211	0.78571
395.026	13939574	55.8	17.4101	CHO	16	12	12	0	0	0	0	396.033	0	0.75	0.75	11	0.6875	0.5
395.041	8699768	34.5	17.4551	CHO	20	12	9	0	0	0	0	396.048	-0.1	0.45	0.6	15	0.75	0.67742
395.062	17957756	72.2	18.3329	CHO	17	16	11	0	0	0	0	396.069	-0.1	0.64706	0.94118	10	0.58824	0.3913
395.077	4112254	15.8	28.1387	CHO	21	16	8	0	0	0	0	396.085	0	0.38095	0.7619	14	0.66667	0.58824
395.114	1430147	4.8	0	CHO	22	20	7	0	0	0	0	396.121	0.2	0.31818	0.90909	13	0.59091	0.51351
396.036	1245961	4.1	0	CHON	19	11	9	1	0	0	0	397.043	0.3	0.47368	0.57895	15	0.78947	0.7037
396.984	3627668	13.8	0	CHO	18	6	11	0	0	0	0	397.991	-0.1	0.61111	0.33333	16	0.88889	0.84
397.005	3760279	14.3	0	CHO	15	10	13	0	0	0	0	398.012	0	0.86667	0.66667	11	0.73333	0.52941
397.02	14115993	56.5	19.3937	CHO	19	10	10	0	0	0	0	398.027	0	0.52632	0.52632	15	0.78947	0.71429
397.041	12299420	49.1	15.8304	CHO	16	14	12	0	0	0	0	398.049	0.1	0.75	0.875	10	0.625	0.4
397.057	10427551	41.5	24.1714	CHO	20	14	9	0	0	0	0	398.064	0.1	0.45	0.7	14	0.7	0.6129
397.078	13808802	55.3	14.7556	CHO	17	18	11	0	0	0	0	398.085	0	0.64706	1.0588	9	0.52941	0.30435
397.093	4508836	17.4	21.0088	CHO	21	18	8	0	0	0	0	398.1	0	0.38095	0.85714	13	0.61905	0.52941
397.114	8605863	34.1	16.4954	CHO	18	22	10	0	0	0	0	398.121	0	0.55556	1.2222	8	0.44444	0.23077
397.129	1648553	5.7	0	CHO	22	22	7	0	0	0	0	398.137	-0.1	0.31818	1	12	0.54545	0.45946
397.133	1160874	3.7	0	CHOS	19	26	7	0	1	0	0	398.14	-0.1	0.36842	1.3684	7	0.36842	0.17241
398.015	1304109	4.3	0	CHON	18	9	10	1	0	0	0	399.023	-0.1	0.55556	0.5	15	0.83333	0.75
398.052	1113907	3.5	0	CHON	19	13	9	1	0	0	0	399.059	-0.1	0.47368	0.68421	14	0.73684	0.62963
398.999	14165442	56	17.8296	CHO	18	8	11	0	0	0	0	400.007	0	0.61111	0.44444	15	0.83333	0.76
399.02	3274181	12.2	0	CHO	15	12	13	0	0	0	0	400.028	-0.1	0.86667	0.8	10	0.66667	0.41176
399.036	19807688	78.7	17.2297	CHO	19	12	10	0	0	0	0	400.043	-0.1	0.52632	0.63158	14	0.73684	0.64286
399.057	10059211	39.5	14.0096	CHO	16	16	12	0	0	0	0	400.064	-0.1	0.75	1	9	0.5625	0.3
399.072	12686797	50	21.3349	CHO	20	16	9	0	0	0	0	400.079	-0.1	0.45	0.8	13	0.65	0.54839
399.093	9544144	37.4	19.0061	CHO	17	20	11	0	0	0	0	400.101	0	0.64706	1.1765	8	0.47059	0.21739
399.109	4366291	16.6	0	CHO	21	20	8	0	0	0	0	400.116	0.1	0.38095	0.95238	12	0.57143	0.47059
399.145	1267288	4.1	0	CHO	22	24	7	0	0	0	0	400.152	0.4	0.31818	1.0909	11	0.5	0.40541
400.031	1456480	4.9	0	CHON	18	11	10	1	0	0	0	401.038	-0.1	0.55556	0.61111	14	0.77778	0.66667
400.067	1043173	3.2	0	CHON	19	15	9	1	0	0	0	401.075	-0.5	0.47368	0.78947	13	0.68421	0.55556
400.979	3235059	12	0	CHO	17	6	12	0	0	0	0	401.986	-0.1	0.70588	0.35294	15	0.88235	0.81818
401.015	25147128	100.1	15.4771	CHO	18	10	11	0	0	0	0	402.022	-0.1	0.61111	0.55556	14	0.77778	0.68
401.03	1390971	4.6	0	CHO	22	10	8	0	0	0	0	402.038	0	0.36364	0.45455	18	0.81818	0.77778
401.036	2525948	9.2	0	CHO	15	14	13	0	0	0	0	402.043	0	0.86667	0.93333	9	0.6	0.29412
401.051	20684542	82.2	17.4435	CHO	19	14	10	0	0	0	0	402.059	-0.1	0.52632	0.73684	13	0.68421	0.57143
401.073	6641410	25.7	23.3751	CHO	16	18	12	0	0	0	0	402.08	0.1	0.75	1.125	8	0.5	0.2
401.088	10822404	42.5	20.1917	CHO	20	18	9	0	0	0	0	402.095	0	0.45	0.9	12	0.6	0.48387
401.109	6343432	24.5	17.3741	CHO	17	22	11	0	0	0	0	402.116	0	0.64706	1.2941	7	0.41176	0.13043
401.124	4600586	17.5	0	CHO	21	22	8	0	0	0	0	402.131	0	0.38095	1.0476	11	0.52381	0.41176
401.161	1095056	3.4	0	CHO	22	26	7	0	0	0	0	402.168	-0.1	0.31818	1.1818	10	0.45455	0.35135
402.01	1502870	5.1	0	CHON	17	9	11	1	0	0	0	403.018	0.4	0.64706	0.52941	14	0.82353	0.71429
402.047	1632412	5.6	0	CHON	18	13	10	1	0	0	0	403.054	0	0.55556	0.72222	13	0.72222	0.58333
402.994	14483508	57.3	14.9787	CHO	17	8	12	0	0	0	0	404.002	-0.1	0.70588	0.47059	14	0.82353	0.72727
403.01	1475382	5	0	CHO	21	8	9	0	0	0	0	404.017	0	0.42857	0.38095	18	0.85714	0.81818
403.031	24389690	97.1	17.0162	CHO	18	12	11	0	0	0	0	404.038	-0.1	0.61111	0.66667	13	0.72222	0.6
403.046	2640956	9.6	0	CHO	22	12	8	0	0	0	0	404.053	0.2	0.36364	0.54545	17	0.77273	0.72222
403.052	2456125	8.9	0	CHO	15	16	13	0	0	0	0	404.059	-0.1	0.86667	1.0667	8	0.53333	0.17647
403.067	19857472	78.9	19.4607	CHO	19	16	10	0	0	0	0	404.074	0	0.52632	0.84211	12	0.63158	0.5
403.088	4325955	16.4	0	CHO	16	20	12	0	0	0	0	404.095	0.1	0.75	1.25	7	0.4375	0.1
403.103	9701446	38	18.5408	CHO	20	20	9	0	0	0	0	404.111	0	0.45	1	11	0.55	0.41935
403.125	4002889	15.1	0	CHO	17	24	11	0	0	0	0	404.132	0	0.64706	1.4118	6	0.35294	0.043478
403.14	3670604	13.8	0	CHO	21	24	8	0	0	0	0	404.147	0	0.38095	1.1429	10	0.47619	0.35294
403.176	1842514	6.4	0	CHO	22	28	7	0	0	0	0	404.184	-0.2	0.31818	1.2727	9	0.40909	0.2973
404.026	1413853	4.7	0	CHON	17	11	11	1	0	0	0	405.033	-0.1	0.64706	0.64706	13	0.76471	0.61905
404.062	1052707	3.3	0	CHON	18	15	10	1	0	0	0	405.07	-0.5	0.55556	0.83333	12	0.66667	0.5
404.974	1763194	6.1	0	CHO	16	6	13	0	0	0	0	405.981	0.2	0.8125	0.375	14	0.875	0.78947
405.01	16345472	64.8	14.9559	CHO	17	10	12	0	0	0	0	406.017	0	0.70588	0.58824	13	0.76471	0.63636
405.025	3484035	13	0	CHO	21	10	9	0	0	0	0	406.032	0.1	0.42857	0.47619	17	0.80952	0.75758
405.046	24496518	97.5	19.8048	CHO	18	14	11	0	0	0	0	406.054	-0.1	0.61111	0.77778	12	0.66667	0.52
405.062	2517897	9.1	0	CHO	22	14	8	0	0	0	0	406.069	0	0.36364	0.63636	16	0.72727	0.66667
405.068	1775242	6.2	0	CHO	15	18	13	0	0	0	0	406.075	0.3	0.86667	1.2	7	0.46667	0.058824
405.083	17793420	70.6	18.3507	CHO	19	18	10	0	0	0	0	406.09	0	0.52632	0.94737	11	0.57895	0.42857
405.104	3357072	12.5	0	CHO	16	22	12	0	0	0	0	406.111	0.1	0.75	1.375	6	0.375	0
405.119	8809875	34.4	20.4656	CHO	20	22	9	0	0	0	0	406.126	0	0.45	1.1	10	0.5	0.35484
405.156	2967961	11	0	CHO	21	26	8	0	0	0	0	406.163	0.1	0.38095	1.2381	9	0.42857	0.29412
406.078	1216309	3.9	0	CHON	18	17	10	1	0	0	0	407.085	-0.1	0.55556	0.94444	11	0.61111	0.41667
406.989	3776211	14	0	CHO	16	8	13	0	0	0	0	407.996	-0.1	0.8125	0.5	13	0.8125	0.68421
407.004	3810005	14.1	0	CHO	20	8	10	0	0	0	0	408.012	-0.1	0.5	0.4	17	0.85	0.8
407.026	19153624	75	15.8365	CHO	17	12	12	0	0	0	0	408.033	0	0.70588	0.70588	12	0.70588	0.54545
407.041	5844700	22.2	19.2226	CHO	21	12	9	0	0	0	0	408.048	0	0.42857	0.57143	16	0.7619	0.69697
407.062	21062368	82.6	18.1471	CHO	18	16	11	0	0	0	0	408.069	-0.1	0.61111	0.88889	11	0.61111	0.44
407.077	3166434	11.6	0	CHO	22	16	8	0	0	0	0	408.085	-0.1	0.36364	0.72727	15	0.68182	0.61111
407.083	1532643	5.1	0	CHO	15	20	13	0	0	0	0	408.09	0	0.86667	1.3333	6	0.4	0
407.098	12892902	50.2	14.4435	CHO	19	20	10	0	0	0	0	408.106	-0.1	0.52632	1.0526	10	0.52632	0.35714
407.102	1041638	3.2	0	CHOS	16	24	10	0	1	0	0	408.109	-0.4	0.625	1.5	5	0.3125	0
407.114	1414376	4.6	0	CHO	23	20	7	0	0	0	0	408.121	0.3	0.30435	0.86957	14	0.6087	0.53846
408	1035780	3.1	0	CHON	19	7	10	1	0	0	0	409.007	0.3	0.52632	0.36842	17	0.89474	0.84615
408.057	1290511	4.1	0	CHON	17	15	11	1	0	0	0	409.065	-0.3	0.64706	0.88235	11	0.64706	0.42857
408.206	1582377	5.3	0	CHONS	18	35	7	1	1	0	0	409.213	0.1	0.38889	1.9444	2	0.11111	0
409.005	6109241	23.3	18.7117	CHO	16	10	13	0	0	0	0	410.012	-0.1	0.8125	0.625	12	0.75	0.57895
409.02	9600060	37.1	18.4652	CHO	20	10	10	0	0	0	0	410.027	-0.1	0.5	0.5	16	0.8	0.73333
409.041	18650176	73	17.2366	CHO	17	14	12	0	0	0	0	410.049	-0.1	0.70588	0.82353	11	0.64706	0.45455
409.056	7446594	28.6	18.8548	CHO	21	14	9	0	0	0	0	410.064	-0.1	0.42857	0.66667	15	0.71429	0.63636
409.078	16211014	63.3	14.8729	CHO	18	18	11	0	0	0	0	410.085	-0.1	0.61111	1	10	0.55556	0.36
409.093	3655753	13.5	0	CHO	22	18	8	0	0	0	0	410.1	0.1	0.36364	0.81818	14	0.63636	0.55556
409.129	1526607	5.1	0	CHO	23	22	7	0	0	0	0	410.137	0.1	0.30435	0.95652	13	0.56522	0.48718
410.015	1031538	3.1	0	CHON	19	9	10	1	0	0	0	411.023	-0.6	0.52632	0.47368	16	0.84211	0.76923
410.037	1031030	3.1	0	CHON	16	13	12	1	0	0	0	411.044	0.2	0.75	0.8125	11	0.6875	0.44444
410.052	1003513	3	0	CHON	20	13	9	1	0	0	0	411.059	-0.2	0.45	0.65	15	0.75	0.65517
410.999	10575274	41	16.2672	CHO	19	8	11	0	0	0	0	412.007	0	0.57895	0.42105	16	0.84211	0.77778
411.02	8069550	31	13.1466	CHO	16	12	13	0	0	0	0	412.028	-0.1	0.8125	0.75	11	0.6875	0.47368
411.036	14656945	57.2	19.7978	CHO	20	12	10	0	0	0	0	412.043	-0.1	0.5	0.6	15	0.75	0.66667
411.057	14529973	56.7	16.4166	CHO	17	16	12	0	0	0	0	412.064	0	0.70588	0.94118	10	0.58824	0.36364
411.072	9119160	35.2	19.3433	CHO	21	16	9	0	0	0	0	412.079	0	0.42857	0.7619	14	0.66667	0.57576
411.093	11476412	44.5	17.3718	CHO	18	20	11	0	0	0	0	412.101	0	0.61111	1.1111	9	0.5	0.28
411.109	3412415	12.6	0	CHO	22	20	8	0	0	0	0	412.116	0.1	0.36364	0.90909	13	0.59091	0.5
412.031	1353583	4.4	0	CHON	19	11	10	1	0	0	0	413.038	0.1	0.52632	0.57895	15	0.78947	0.69231
412.979	3143720	11.5	0	CHO	18	6	12	0	0	0	0	413.986	0.2	0.66667	0.33333	16	0.88889	0.83333
413	1479212	4.9	0	CHO	15	10	14	0	0	0	0	414.007	0.1	0.93333	0.66667	11	0.73333	0.5
413.015	19466030	76.2	19.2245	CHO	19	10	11	0	0	0	0	414.022	0	0.57895	0.52632	15	0.78947	0.7037
413.036	6627123	25.3	14.758	CHO	16	14	13	0	0	0	0	414.043	0	0.8125	0.875	10	0.625	0.36842
413.051	18716470	73.3	17.8731	CHO	20	14	10	0	0	0	0	414.059	0	0.5	0.7	14	0.7	0.6
413.073	10837818	42	20.8638	CHO	17	18	12	0	0	0	0	414.08	-0.1	0.70588	1.0588	9	0.52941	0.27273
413.088	8573757	33	22.4455	CHO	21	18	9	0	0	0	0	414.095	0	0.42857	0.85714	13	0.61905	0.51515
413.109	8440641	32.5	15.5564	CHO	18	22	11	0	0	0	0	414.116	0.1	0.61111	1.2222	8	0.44444	0.2
413.124	2874180	10.4	0	CHO	22	22	8	0	0	0	0	414.131	0	0.36364	1	12	0.54545	0.44444
413.149	1074249	3.3	0	CHOS	16	30	10	0	1	0	0	414.156	-0.1	0.625	1.875	2	0.125	0
414.01	1631093	5.4	0	CHON	18	9	11	1	0	0	0	415.018	0.1	0.61111	0.5	15	0.83333	0.73913
414.047	1368828	4.4	0	CHON	19	13	10	1	0	0	0	415.054	0.1	0.52632	0.68421	14	0.73684	0.61538
414.994	14719165	56.6	17.5355	CHO	18	8	12	0	0	0	0	416.002	0.1	0.66667	0.44444	15	0.83333	0.75
415.01	1127105	3.4	0	CHO	22	8	9	0	0	0	0	416.017	0.2	0.40909	0.36364	19	0.86364	0.82857
415.015	1186498	3.7	0	CHO	15	12	14	0	0	0	0	416.023	0.1	0.93333	0.8	10	0.66667	0.375
415.031	25735364	99.7	18.0352	CHO	19	12	11	0	0	0	0	416.038	0.1	0.57895	0.63158	14	0.73684	0.62963
415.046	1439944	4.7	0	CHO	23	12	8	0	0	0	0	416.053	0.5	0.34783	0.52174	18	0.78261	0.73684
415.052	4780745	17.7	19.7086	CHO	16	16	13	0	0	0	0	416.059	0	0.8125	1	9	0.5625	0.26316
415.082	1075024	3.2	0	CHO	24	16	7	0	0	0	0	416.09	0	0.29167	0.66667	17	0.70833	0.65854
415.088	8152273	30.9	13.7175	CHO	17	20	12	0	0	0	0	416.095	0	0.70588	1.1765	8	0.47059	0.18182
415.103	8245460	31.3	21.608	CHO	21	20	9	0	0	0	0	416.111	0	0.42857	0.95238	12	0.57143	0.45455
415.125	6387928	24	21.1714	CHO	18	24	11	0	0	0	0	416.132	0	0.61111	1.3333	7	0.38889	0.12
415.14	2787035	9.9	0	CHO	22	24	8	0	0	0	0	416.147	-0.1	0.36364	1.0909	11	0.5	0.38889
415.176	1066723	3.2	0	CHO	23	28	7	0	0	0	0	416.184	0.1	0.30435	1.2174	10	0.43478	0.33333
416.026	1909396	6.5	0	CHON	18	11	11	1	0	0	0	417.033	-0.1	0.61111	0.61111	14	0.77778	0.65217
416.062	1436316	4.7	0	CHON	19	15	10	1	0	0	0	417.07	0.2	0.52632	0.78947	13	0.68421	0.53846
416.973	1108318	3.4	0	CHO	17	6	13	0	0	0	0	417.981	-0.2	0.76471	0.35294	15	0.88235	0.80952
417.01	23818854	92.2	17.9559	CHO	18	10	12	0	0	0	0	418.017	-0.1	0.66667	0.55556	14	0.77778	0.66667
417.025	2476137	8.7	0	CHO	22	10	9	0	0	0	0	418.032	-0.2	0.40909	0.45455	18	0.81818	0.77143
417.046	25887342	100.3	18.4343	CHO	19	14	11	0	0	0	0	418.054	-0.1	0.57895	0.73684	13	0.68421	0.55556
417.062	1978737	6.8	0	CHO	23	14	8	0	0	0	0	418.069	-0.2	0.34783	0.6087	17	0.73913	0.68421
417.067	4349554	16	0	CHO	16	18	13	0	0	0	0	418.075	0	0.8125	1.125	8	0.5	0.15789
417.083	17314422	66.8	21.6045	CHO	20	18	10	0	0	0	0	418.09	0.1	0.5	0.9	12	0.6	0.46667
417.104	5431930	20.3	19.7719	CHO	17	22	12	0	0	0	0	418.111	0	0.70588	1.2941	7	0.41176	0.090909
417.119	6893181	26	13.6292	CHO	21	22	9	0	0	0	0	418.126	0.1	0.42857	1.0476	11	0.52381	0.39394
417.156	2638725	9.4	38.9334	CHO	22	26	8	0	0	0	0	418.163	0.1	0.36364	1.1818	10	0.45455	0.33333
417.192	1243789	3.9	0	CHO	23	30	7	0	0	0	0	418.199	-0.3	0.30435	1.3043	9	0.3913	0.28205
418.078	1081166	3.3	0	CHON	19	17	10	1	0	0	0	419.085	-0.6	0.52632	0.89474	12	0.63158	0.46154
418.989	7409689	28	16.3858	CHO	17	8	13	0	0	0	0	419.996	0	0.76471	0.47059	14	0.82353	0.71429
419.005	2714908	9.7	42.501	CHO	21	8	10	0	0	0	0	420.012	0.1	0.47619	0.38095	18	0.85714	0.8125
419.026	24773666	95.9	17.4196	CHO	18	12	12	0	0	0	0	420.033	0.1	0.66667	0.66667	13	0.72222	0.58333
419.041	4115493	15.1	27.7743	CHO	22	12	9	0	0	0	0	420.048	0.2	0.40909	0.54545	17	0.77273	0.71429
419.062	26174506	101.4	16.4784	CHO	19	16	11	0	0	0	0	420.069	0.1	0.57895	0.84211	12	0.63158	0.48148
419.077	1817901	6.1	0	CHO	23	16	8	0	0	0	0	420.085	0.1	0.34783	0.69565	16	0.69565	0.63158
419.083	2455598	8.6	0	CHO	16	20	13	0	0	0	0	420.09	0.2	0.8125	1.25	7	0.4375	0.052632
419.098	12399665	47.5	23.2341	CHO	20	20	10	0	0	0	0	420.106	-0.1	0.5	1	11	0.55	0.4
419.114	1387317	4.5	0	CHO	24	20	7	0	0	0	0	420.121	0.2	0.29167	0.83333	15	0.625	0.56098
419.119	4449334	16.4	23.86	CHO	17	24	12	0	0	0	0	420.127	-0.2	0.70588	1.4118	6	0.35294	0
419.135	5446202	20.3	22.2895	CHO	21	24	9	0	0	0	0	420.142	0.1	0.42857	1.1429	10	0.47619	0.33333
419.171	2534466	8.9	0	CHO	22	28	8	0	0	0	0	420.178	-0.3	0.36364	1.2727	9	0.40909	0.27778
420.081	1164945	3.6	0	CHONS	17	19	4	5	2	0	0	421.088	0.2	0.23529	1.1176	11	0.64706	0.25
421.005	10479081	40	19.8898	CHO	17	10	13	0	0	0	0	422.012	0.1	0.76471	0.58824	13	0.76471	0.61905
421.02	6345197	23.9	26.3047	CHO	21	10	10	0	0	0	0	422.027	0	0.47619	0.47619	17	0.80952	0.75
421.041	23922162	92.6	20.7479	CHO	18	14	12	0	0	0	0	422.049	0.1	0.66667	0.77778	12	0.66667	0.5
421.057	5345781	19.9	27.9227	CHO	22	14	9	0	0	0	0	422.064	0.1	0.40909	0.63636	16	0.72727	0.65714
421.078	20106746	77.7	19.201	CHO	19	18	11	0	0	0	0	422.085	0	0.57895	0.94737	11	0.57895	0.40741
421.093	3203582	11.6	0	CHO	23	18	8	0	0	0	0	422.1	0	0.34783	0.78261	15	0.65217	0.57895
421.099	3202047	11.6	0	CHO	16	22	13	0	0	0	0	422.106	0.1	0.8125	1.375	6	0.375	0
421.114	10642947	40.7	21.0292	CHO	20	22	10	0	0	0	0	422.121	0	0.5	1.1	10	0.5	0.33333
422.015	1185498	3.6	0	CHON	20	9	10	1	0	0	0	423.023	-0.4	0.5	0.45	17	0.85	0.78571
422.984	1476806	4.7	0	CHO	16	8	14	0	0	0	0	423.991	0.3	0.875	0.5	13	0.8125	0.66667
422.999	6621130	24.5	21.1273	CHO	20	8	11	0	0	0	0	424.007	-0.1	0.55	0.4	17	0.85	0.7931
423.021	13035471	49.1	19.0992	CHO	17	12	13	0	0	0	0	424.028	0	0.76471	0.70588	12	0.70588	0.52381
423.036	11311058	42.5	18.5975	CHO	21	12	10	0	0	0	0	424.043	0	0.47619	0.57143	16	0.7619	0.6875
423.057	21311448	80.9	18.3929	CHO	18	16	12	0	0	0	0	424.064	0.1	0.66667	0.88889	11	0.61111	0.41667
423.072	6643676	24.6	18.4357	CHO	22	16	9	0	0	0	0	424.079	0.1	0.40909	0.72727	15	0.68182	0.6
423.093	15300576	57.8	20.4532	CHO	19	20	11	0	0	0	0	424.101	0.1	0.57895	1.0526	10	0.52632	0.33333
423.109	3212772	11.4	0	CHO	23	20	8	0	0	0	0	424.116	0.1	0.34783	0.86957	14	0.6087	0.52632
423.114	4236262	15.3	0	CHO	16	24	13	0	0	0	0	424.122	-0.1	0.8125	1.5	5	0.3125	0
424.031	1685195	5.5	0	CHON	20	11	10	1	0	0	0	425.038	0	0.5	0.55	16	0.8	0.71429
424.067	1122260	3.4	0	CHON	21	15	9	1	0	0	0	425.075	0	0.42857	0.71429	15	0.71429	0.6129
425	2914242	10.2	0	CHO	16	10	14	0	0	0	0	426.007	-0.3	0.875	0.625	12	0.75	0.55556
425.015	16249286	61.4	18.1991	CHO	20	10	11	0	0	0	0	426.022	0	0.55	0.5	16	0.8	0.72414
425.036	14111179	53.2	16.2827	CHO	17	14	13	0	0	0	0	426.043	-0.1	0.76471	0.82353	11	0.64706	0.42857
425.051	15108559	57.1	19.1296	CHO	21	14	10	0	0	0	0	426.059	0	0.47619	0.66667	15	0.71429	0.625
425.073	17322452	65.6	18.1008	CHO	18	18	12	0	0	0	0	426.08	0	0.66667	1	10	0.55556	0.33333
425.088	7816665	29.1	20.6801	CHO	22	18	9	0	0	0	0	426.095	0.1	0.40909	0.81818	14	0.63636	0.54286
425.091	2135258	7.2	0	CHOS	19	22	9	0	1	0	0	426.098	-0.1	0.47368	1.1579	9	0.47368	0.25926
425.109	11821534	44.4	18.4167	CHO	19	22	11	0	0	0	0	426.116	0.1	0.57895	1.1579	9	0.47368	0.25926
425.124	2915810	10.2	0	CHO	23	22	8	0	0	0	0	426.131	0.1	0.34783	0.95652	13	0.56522	0.47368
426.01	1648970	5.4	0	CHON	19	9	11	1	0	0	0	427.018	0	0.57895	0.47368	16	0.84211	0.76
426.047	1710292	5.6	0	CHON	20	13	10	1	0	0	0	427.054	0	0.5	0.65	15	0.75	0.64286
426.994	13310929	50.2	17.3474	CHO	19	8	12	0	0	0	0	428.002	0	0.63158	0.42105	16	0.84211	0.76923
427.015	3301847	11.7	0	CHO	16	12	14	0	0	0	0	428.023	0	0.875	0.75	11	0.6875	0.44444
427.031	23841754	90.6	19.2503	CHO	20	12	11	0	0	0	0	428.038	0.1	0.55	0.6	15	0.75	0.65517
427.046	1031007	3	0	CHO	24	12	8	0	0	0	0	428.053	0.2	0.33333	0.5	19	0.79167	0.75
427.052	10740704	40.3	18.6147	CHO	17	16	13	0	0	0	0	428.059	0	0.76471	0.94118	10	0.58824	0.33333
427.067	17249252	65.3	18.8955	CHO	21	16	10	0	0	0	0	428.074	0.1	0.47619	0.7619	14	0.66667	0.5625
427.088	12266474	46.1	16.2842	CHO	18	20	12	0	0	0	0	428.095	0	0.66667	1.1111	9	0.5	0.25
427.103	6749167	25	25.8514	CHO	22	20	9	0	0	0	0	428.111	0	0.40909	0.90909	13	0.59091	0.48571
427.125	14367732	54.2	22.358	CHO	19	24	11	0	0	0	0	428.132	-0.1	0.57895	1.2632	8	0.42105	0.18519
427.14	2198648	7.5	0	CHO	23	24	8	0	0	0	0	428.147	-0.1	0.34783	1.0435	12	0.52174	0.42105
428.026	2116331	7.2	0	CHON	19	11	11	1	0	0	0	429.033	0.2	0.57895	0.57895	15	0.78947	0.68
428.062	1390069	4.4	0	CHON	20	15	10	1	0	0	0	429.07	0.1	0.5	0.75	14	0.7	0.57143
428.084	1053307	3.1	0	CHON	17	19	12	1	0	0	0	429.091	0.3	0.70588	1.1176	9	0.52941	0.2
428.974	2743796	9.6	0	CHO	18	6	13	0	0	0	0	429.981	0.1	0.72222	0.33333	16	0.88889	0.82609
429.01	24624638	93.6	18.6214	CHO	19	10	12	0	0	0	0	430.017	0	0.63158	0.52632	15	0.78947	0.69231
429.025	2012419	6.8	0	CHO	23	10	9	0	0	0	0	430.032	0	0.3913	0.43478	19	0.82609	0.78378
429.031	3198980	11.3	0	CHO	16	14	14	0	0	0	0	430.038	0.1	0.875	0.875	10	0.625	0.33333
429.046	26918408	102.4	19.369	CHO	20	14	11	0	0	0	0	430.054	0	0.55	0.7	14	0.7	0.58621
429.062	1454861	4.6	0	CHO	24	14	8	0	0	0	0	430.069	-0.1	0.33333	0.58333	18	0.75	0.7
429.067	8220175	30.6	18.1483	CHO	17	18	13	0	0	0	0	430.075	-0.1	0.76471	1.0588	9	0.52941	0.2381
429.104	9719321	36.4	20.1525	CHO	18	22	12	0	0	0	0	430.111	0	0.66667	1.2222	8	0.44444	0.16667
429.119	6500894	24	20.6302	CHO	22	22	9	0	0	0	0	430.126	0	0.40909	1	12	0.54545	0.42857
429.156	1683752	5.5	0	CHO	23	26	8	0	0	0	0	430.163	0.2	0.34783	1.1304	11	0.47826	0.36842
430.005	1195803	3.6	0	CHON	18	9	12	1	0	0	0	431.012	-0.7	0.66667	0.5	15	0.83333	0.72727
430.042	2240038	7.5	0	CHON	19	13	11	1	0	0	0	431.049	0.1	0.57895	0.68421	14	0.73684	0.6
430.989	11626555	42.7	18.018	CHO	18	8	13	0	0	0	0	431.996	0	0.72222	0.44444	15	0.83333	0.73913
431.004	1947968	6.4	0	CHO	22	8	10	0	0	0	0	432.012	0	0.45455	0.36364	19	0.86364	0.82353
431.026	30740550	114.5	18.0829	CHO	19	12	12	0	0	0	0	432.033	-0.1	0.63158	0.63158	14	0.73684	0.61538
431.041	3353162	11.7	0	CHO	23	12	9	0	0	0	0	432.048	-0.1	0.3913	0.52174	18	0.78261	0.72973
431.047	2759244	9.4	0	CHO	16	16	14	0	0	0	0	432.054	0.1	0.875	1	9	0.5625	0.22222
431.062	26001488	96.7	19.7534	CHO	20	16	11	0	0	0	0	432.069	0	0.55	0.8	13	0.65	0.51724
431.077	1104469	3.2	0	CHONS	16	20	10	2	1	0	0	432.084	0.1	0.625	1.25	8	0.5	0
431.083	5881943	21.1	17.6961	CHO	17	20	13	0	0	0	0	432.09	0	0.76471	1.1765	8	0.47059	0.14286
431.098	14364763	53	22.6745	CHO	21	20	10	0	0	0	0	432.106	0	0.47619	0.95238	12	0.57143	0.4375
431.102	1051740	3	0	CHOS	18	24	10	0	1	0	0	432.109	0.6	0.55556	1.3333	7	0.38889	0.083333
431.12	5950562	21.4	21.1959	CHO	18	24	12	0	0	0	0	432.127	0.1	0.66667	1.3333	7	0.38889	0.083333
431.135	4783206	17	31.1323	CHO	22	24	9	0	0	0	0	432.142	0	0.40909	1.0909	11	0.5	0.37143
431.171	2195313	7.3	0	CHO	23	28	8	0	0	0	0	432.178	0.1	0.34783	1.2174	10	0.43478	0.31579
432.094	1179013	3.5	0	CHON	20	19	10	1	0	0	0	433.101	0.2	0.5	0.95	12	0.6	0.42857
433.005	18848410	69.8	17.9231	CHO	18	10	13	0	0	0	0	434.012	0	0.72222	0.55556	14	0.77778	0.65217
433.02	4978334	17.8	21.5641	CHO	22	10	10	0	0	0	0	434.027	0.1	0.45455	0.45455	18	0.81818	0.76471
433.041	32342692	120.5	18.4122	CHO	19	14	12	0	0	0	0	434.049	-0.1	0.63158	0.73684	13	0.68421	0.53846
433.056	4025513	14.2	25.067	CHO	23	14	9	0	0	0	0	434.064	0	0.3913	0.6087	17	0.73913	0.67568
433.062	2240683	7.5	0	CHO	16	18	14	0	0	0	0	434.07	-0.1	0.875	1.125	8	0.5	0.11111
433.078	24027824	89.3	19.5767	CHO	20	18	11	0	0	0	0	434.085	0	0.55	0.9	12	0.6	0.44828
433.093	2596789	8.8	0	CHO	24	18	8	0	0	0	0	434.1	0.4	0.33333	0.75	16	0.66667	0.6
433.099	5093558	18.2	0	CHO	17	22	13	0	0	0	0	434.106	0	0.76471	1.2941	7	0.41176	0.047619
433.114	11174587	41	18.1106	CHO	21	22	10	0	0	0	0	434.121	0	0.47619	1.0476	11	0.52381	0.375
433.135	3221186	11.2	0	CHO	18	26	12	0	0	0	0	434.142	0.1	0.66667	1.4444	6	0.33333	0
433.15	4672710	16.6	20.6743	CHO	22	26	9	0	0	0	0	434.158	0	0.40909	1.1818	10	0.45455	0.31429
434.984	2848001	9.8	0	CHO	17	8	14	0	0	0	0	435.991	0.1	0.82353	0.47059	14	0.82353	0.7
434.999	5385478	19.3	0	CHO	21	8	11	0	0	0	0	436.007	0	0.52381	0.38095	18	0.85714	0.80645
435.021	20473100	75.9	16.665	CHO	18	12	13	0	0	0	0	436.028	0	0.72222	0.66667	13	0.72222	0.56522
435.036	8604946	31.4	19.5198	CHO	22	12	10	0	0	0	0	436.043	0.1	0.45455	0.54545	17	0.77273	0.70588
435.057	27944216	104	17.568	CHO	19	16	12	0	0	0	0	436.064	-0.1	0.63158	0.84211	12	0.63158	0.46154
435.072	5256989	18.8	25.966	CHO	23	16	9	0	0	0	0	436.079	0	0.3913	0.69565	16	0.69565	0.62162
435.078	1542175	4.8	0	CHO	16	20	14	0	0	0	0	436.085	0	0.875	1.25	7	0.4375	0
435.093	20272420	75.2	19.2547	CHO	20	20	11	0	0	0	0	436.101	-0.1	0.55	1	11	0.55	0.37931
435.108	2416681	8.1	0	CHO	24	20	8	0	0	0	0	436.116	-0.1	0.33333	0.83333	15	0.625	0.55
435.114	5435179	19.5	0	CHO	17	24	13	0	0	0	0	436.122	0	0.76471	1.4118	6	0.35294	0
435.13	9412911	34.4	22.6806	CHO	21	24	10	0	0	0	0	436.137	-0.1	0.47619	1.1429	10	0.47619	0.3125
436.031	1277774	3.9	0	CHON	21	11	10	1	0	0	0	437.038	0	0.47619	0.52381	17	0.80952	0.73333
437	5714823	20.5	23.122	CHO	17	10	14	0	0	0	0	438.007	0	0.82353	0.58824	13	0.76471	0.6
437.015	13051787	48.1	23.8059	CHO	21	10	11	0	0	0	0	438.022	0	0.52381	0.47619	17	0.80952	0.74194
437.036	21018514	78	18.9615	CHO	18	14	13	0	0	0	0	438.043	0	0.72222	0.77778	12	0.66667	0.47826
437.051	11630487	42.7	18.8313	CHO	22	14	10	0	0	0	0	438.059	0.1	0.45455	0.63636	16	0.72727	0.64706
437.073	23308190	86.6	17.7339	CHO	19	18	12	0	0	0	0	438.08	0.1	0.63158	0.94737	11	0.57895	0.38462
437.088	5890979	21.2	26.2275	CHO	23	18	9	0	0	0	0	438.095	0	0.3913	0.78261	15	0.65217	0.56757
437.094	1792421	5.8	0	CHO	16	22	14	0	0	0	0	438.101	-0.1	0.875	1.375	6	0.375	0
437.109	14503850	53.5	19.4684	CHO	20	22	11	0	0	0	0	438.116	0	0.55	1.1	10	0.5	0.31034
437.124	3127727	10.8	0	CHO	24	22	8	0	0	0	0	438.131	-0.1	0.33333	0.91667	14	0.58333	0.5
437.13	4452273	15.8	0	CHO	17	26	13	0	0	0	0	438.137	-0.1	0.76471	1.5294	5	0.29412	0
438.01	1238736	3.6	0	CHON	20	9	11	1	0	0	0	439.018	0.2	0.55	0.45	17	0.85	0.77778
438.047	1317660	3.9	0	CHON	21	13	10	1	0	0	0	439.054	-0.1	0.47619	0.61905	16	0.7619	0.66667
438.068	1140195	3.3	0	CHON	18	17	12	1	0	0	0	439.075	0.2	0.66667	0.94444	11	0.61111	0.36364
438.994	9996820	35.8	20.2593	CHO	20	8	12	0	0	0	0	440.002	0.1	0.6	0.4	17	0.85	0.78571
439.015	7931419	28.2	0	CHO	17	12	14	0	0	0	0	440.023	0.1	0.82353	0.70588	12	0.70588	0.5
439.031	20392480	73.9	19.3297	CHO	21	12	11	0	0	0	0	440.038	-0.1	0.52381	0.57143	16	0.7619	0.67742
439.052	20376104	73.9	14.6795	CHO	18	16	13	0	0	0	0	440.059	-0.1	0.72222	0.88889	11	0.61111	0.3913
439.067	16001580	57.8	19.43	CHO	22	16	10	0	0	0	0	440.074	-0.1	0.45455	0.72727	15	0.68182	0.58824
439.088	18203188	65.9	17.7091	CHO	19	20	12	0	0	0	0	440.095	-0.1	0.63158	1.0526	10	0.52632	0.30769
439.103	7642680	27.1	18.3118	CHO	23	20	9	0	0	0	0	440.111	0	0.3913	0.86957	14	0.6087	0.51351
439.109	2090554	6.7	0	CHO	16	24	14	0	0	0	0	440.117	-0.1	0.875	1.5	5	0.3125	0
439.128	1157440	3.3	0	CHOS	17	28	11	0	1	0	0	440.135	0.6	0.64706	1.6471	4	0.23529	0
439.14	2284100	7.5	0	CHO	24	24	8	0	0	0	0	440.147	0.2	0.33333	1	13	0.54167	0.45
440.026	2111339	6.8	0	CHON	20	11	11	1	0	0	0	441.033	0	0.55	0.55	16	0.8	0.7037
440.062	1254007	3.7	0	CHON	21	15	10	1	0	0	0	441.07	0.2	0.47619	0.71429	15	0.71429	0.6
441.01	24308918	88.3	19.2796	CHO	20	10	12	0	0	0	0	442.017	-0.1	0.6	0.5	16	0.8	0.71429
441.025	1249338	3.7	0	CHO	24	10	9	0	0	0	0	442.032	0	0.375	0.41667	20	0.83333	0.79487
441.031	8285373	29.5	14.4379	CHO	17	14	14	0	0	0	0	442.038	-0.1	0.82353	0.82353	11	0.64706	0.4
441.046	25775298	93.7	20.8302	CHO	21	14	11	0	0	0	0	442.054	0	0.52381	0.66667	15	0.71429	0.6129
441.067	14634185	52.8	17.4839	CHO	18	18	13	0	0	0	0	442.075	0	0.72222	1	10	0.55556	0.30435
441.083	15008974	54.2	26.1028	CHO	22	18	10	0	0	0	0	442.09	0	0.45455	0.81818	14	0.63636	0.52941
441.104	12971221	46.7	21.2219	CHO	19	22	12	0	0	0	0	442.111	0.1	0.63158	1.1579	9	0.47368	0.23077
441.119	6310106	22.2	21.1744	CHO	23	22	9	0	0	0	0	442.126	0.1	0.3913	0.95652	13	0.56522	0.45946
441.122	1415643	4.3	0	CHOS	20	26	9	0	1	0	0	442.13	-0.2	0.45	1.3	8	0.4	0.17241
441.156	1895398	6	0	CHO	24	26	8	0	0	0	0	442.163	0.1	0.33333	1.0833	12	0.5	0.4
442.005	1849862	5.9	0	CHON	19	9	12	1	0	0	0	443.012	0.3	0.63158	0.47368	16	0.84211	0.75
442.042	2101522	6.8	0	CHON	20	13	11	1	0	0	0	443.049	0	0.55	0.65	15	0.75	0.62963
442.078	1503518	4.6	0	CHON	21	17	10	1	0	0	0	443.085	-0.5	0.47619	0.80952	14	0.66667	0.53333
442.989	14180180	51.1	18.5829	CHO	19	8	13	0	0	0	0	443.996	-0.1	0.68421	0.42105	16	0.84211	0.76
443.005	1615193	5	0	CHO	23	8	10	0	0	0	0	444.012	0.2	0.43478	0.34783	20	0.86957	0.83333
443.011	1197659	3.5	0	CHO	16	12	15	0	0	0	0	444.018	0.4	0.9375	0.75	11	0.6875	0.41176
443.026	34365280	125.2	19.144	CHO	20	12	12	0	0	0	0	444.033	0	0.6	0.6	15	0.75	0.64286
443.041	2262374	7.4	0	CHO	24	12	9	0	0	0	0	444.048	-0.2	0.375	0.5	19	0.79167	0.74359
443.047	6965096	24.6	19.0481	CHO	17	16	14	0	0	0	0	444.054	0.1	0.82353	0.94118	10	0.58824	0.3
443.062	28262252	102.8	17.9157	CHO	21	16	11	0	0	0	0	444.069	0.1	0.52381	0.7619	14	0.66667	0.54839
443.077	1308786	3.9	0	CHO	25	16	8	0	0	0	0	444.085	0.1	0.32	0.64	18	0.72	0.66667
443.083	10289012	36.8	18.4001	CHO	18	20	13	0	0	0	0	444.09	0.1	0.72222	1.1111	9	0.5	0.21739
443.135	4819334	16.8	21.4064	CHO	23	24	9	0	0	0	0	444.142	0	0.3913	1.0435	12	0.52174	0.40541
443.171	2261906	7.4	0	CHO	24	28	8	0	0	0	0	444.178	-0.1	0.33333	1.1667	11	0.45833	0.35
444.094	1109198	3.1	0	CHON	21	19	10	1	0	0	0	445.101	0	0.47619	0.90476	13	0.61905	0.46667
445.005	24207878	87.9	17.9424	CHO	19	10	13	0	0	0	0	446.012	-0.1	0.68421	0.52632	15	0.78947	0.68
445.02	4261900	14.7	26.3197	CHO	23	10	10	0	0	0	0	446.027	0	0.43478	0.43478	19	0.82609	0.77778
445.041	36020756	131.3	18.0928	CHO	20	14	12	0	0	0	0	446.049	0	0.6	0.7	14	0.7	0.57143
445.057	2803224	9.4	37.7784	CHO	24	14	9	0	0	0	0	446.064	0.2	0.375	0.58333	18	0.75	0.69231
445.062	5413402	18.9	19.7477	CHO	17	18	14	0	0	0	0	446.07	0.1	0.82353	1.0588	9	0.52941	0.2
445.078	25977376	94.4	19.9383	CHO	21	18	11	0	0	0	0	446.085	0.1	0.52381	0.85714	13	0.61905	0.48387
445.099	7341607	26	21.5891	CHO	18	22	13	0	0	0	0	446.106	0.1	0.72222	1.2222	8	0.44444	0.13043
445.114	10469932	37.5	22.1137	CHO	22	22	10	0	0	0	0	446.121	0.1	0.45455	1	12	0.54545	0.41176
445.15	4020280	13.8	26.7303	CHO	23	26	9	0	0	0	0	446.158	0	0.3913	1.1304	11	0.47826	0.35135
445.187	1984069	6.3	0	CHO	24	30	8	0	0	0	0	446.194	0	0.33333	1.25	10	0.41667	0.3
446.073	1979766	6.3	0	CHON	20	17	11	1	0	0	0	447.08	0	0.55	0.85	13	0.65	0.48148
446.984	5641393	19.3	21.2004	CHO	18	8	14	0	0	0	0	447.991	0	0.77778	0.44444	15	0.83333	0.72727
446.999	3867830	13	0	CHO	22	8	11	0	0	0	0	448.007	-0.2	0.5	0.36364	19	0.86364	0.81818
447.02	29512894	104.9	19.8008	CHO	19	12	13	0	0	0	0	448.028	-0.2	0.68421	0.63158	14	0.73684	0.6
447.036	6869187	23.7	22.9269	CHO	23	12	10	0	0	0	0	448.043	0	0.43478	0.52174	18	0.78261	0.72222
447.057	33674440	119.9	18.725	CHO	20	16	12	0	0	0	0	448.064	-0.1	0.6	0.8	13	0.65	0.5
447.072	4308175	14.5	0	CHO	24	16	9	0	0	0	0	448.079	0	0.375	0.66667	17	0.70833	0.64103
447.078	4561105	15.4	22.8547	CHO	17	20	14	0	0	0	0	448.085	0.1	0.82353	1.1765	8	0.47059	0.1
447.093	22074582	78.3	21.2101	CHO	21	20	11	0	0	0	0	448.101	0	0.52381	0.95238	12	0.57143	0.41935
447.109	1883612	5.8	0	CHO	25	20	8	0	0	0	0	448.116	0.2	0.32	0.8	16	0.64	0.57143
447.114	8589534	29.9	23.8707	CHO	18	24	13	0	0	0	0	448.122	0	0.72222	1.3333	7	0.38889	0.043478
447.166	4225776	14.2	0	CHO	23	28	9	0	0	0	0	448.173	0	0.3913	1.2174	10	0.43478	0.2973
447.202	1881340	5.8	0	CHO	24	32	8	0	0	0	0	448.21	0	0.33333	1.3333	9	0.375	0.25
449	10692457	37.4	15.2332	CHO	18	10	14	0	0	0	0	450.007	0	0.77778	0.55556	14	0.77778	0.63636
449.015	9092975	31.7	22.1845	CHO	22	10	11	0	0	0	0	450.022	0	0.5	0.45455	18	0.81818	0.75758
449.036	30975862	110.2	18.0413	CHO	19	14	13	0	0	0	0	450.043	-0.1	0.68421	0.73684	13	0.68421	0.52
449.051	8932219	31.1	23.5088	CHO	23	14	10	0	0	0	0	450.059	-0.1	0.43478	0.6087	17	0.73913	0.66667
449.072	30746498	109.4	17.1192	CHO	20	18	12	0	0	0	0	450.08	-0.2	0.6	0.9	12	0.6	0.42857
449.088	5199752	17.7	24.4079	CHO	24	18	9	0	0	0	0	450.095	-0.1	0.375	0.75	16	0.66667	0.58974
449.094	3239306	10.7	0	CHO	17	22	14	0	0	0	0	450.101	-0.3	0.82353	1.2941	7	0.41176	0
449.109	17616784	62.3	22.2134	CHO	21	22	11	0	0	0	0	450.116	-0.1	0.52381	1.0476	11	0.52381	0.35484
449.124	2081684	6.5	0	CHO	25	22	8	0	0	0	0	450.131	-0.1	0.32	0.88	15	0.6	0.52381
449.13	5216151	17.8	23.1424	CHO	18	26	13	0	0	0	0	450.137	-0.1	0.72222	1.4444	6	0.33333	0
449.145	7192476	24.9	20.7407	CHO	22	26	10	0	0	0	0	450.153	-0.1	0.45455	1.1818	10	0.45455	0.29412
450.01	1156679	3.2	0	CHON	21	9	11	1	0	0	0	451.018	-0.3	0.52381	0.42857	18	0.85714	0.7931
450.047	1261267	3.6	0	CHON	22	13	10	1	0	0	0	451.054	-0.2	0.45455	0.59091	17	0.77273	0.6875
450.068	1489371	4.4	0	CHON	19	17	12	1	0	0	0	451.075	0.2	0.63158	0.89474	12	0.63158	0.41667
450.994	7537178	26.1	24.2802	CHO	21	8	12	0	0	0	0	452.002	0	0.57143	0.38095	18	0.85714	0.8
451.015	14279201	50.3	16.7147	CHO	18	12	14	0	0	0	0	452.023	0	0.77778	0.66667	13	0.72222	0.54545
451.031	15987239	56.4	22.4521	CHO	22	12	11	0	0	0	0	452.038	-0.1	0.5	0.54545	17	0.77273	0.69697
451.052	28662318	101.9	19.019	CHO	19	16	13	0	0	0	0	452.059	0	0.68421	0.84211	12	0.63158	0.44
451.067	11502131	40.3	24.1173	CHO	23	16	10	0	0	0	0	452.074	0	0.43478	0.69565	16	0.69565	0.61111
451.088	24173114	85.8	21.0762	CHO	20	20	12	0	0	0	0	452.095	0	0.6	1	11	0.55	0.35714
451.103	6680128	23	20.3688	CHO	24	20	9	0	0	0	0	452.111	0	0.375	0.83333	15	0.625	0.53846
451.109	5984834	20.5	0	CHO	17	24	14	0	0	0	0	452.117	-0.1	0.82353	1.4118	6	0.35294	0
451.125	12749383	44.8	23.233	CHO	21	24	11	0	0	0	0	452.132	-0.1	0.52381	1.1429	10	0.47619	0.29032
451.99	1254769	3.6	0	CHON	20	7	12	1	0	0	0	452.997	0	0.6	0.35	18	0.9	0.84615
452.026	1935485	6	0	CHON	21	11	11	1	0	0	0	453.033	-0.2	0.52381	0.52381	17	0.80952	0.72414
452.047	1312388	3.8	0	CHON	18	15	13	1	0	0	0	453.054	-0.2	0.72222	0.83333	12	0.66667	0.42857
452.062	1235594	3.5	0	CHON	22	15	10	1	0	0	0	453.07	0.1	0.45455	0.68182	16	0.72727	0.625
452.083	1558929	4.7	0	CHON	19	19	12	1	0	0	0	453.091	0	0.63158	1	11	0.57895	0.33333
452.995	2001865	6.3	0	CHO	17	10	15	0	0	0	0	454.002	0.1	0.88235	0.58824	13	0.76471	0.57895
453.01	20327630	72	18.4831	CHO	21	10	12	0	0	0	0	454.017	-0.1	0.57143	0.47619	17	0.80952	0.73333
453.031	16008406	56.5	16.332	CHO	18	14	14	0	0	0	0	454.038	0	0.77778	0.77778	12	0.66667	0.45455
453.046	22674650	80.4	19.8585	CHO	22	14	11	0	0	0	0	454.054	-0.1	0.5	0.63636	16	0.72727	0.63636
453.067	24669410	87.6	18.2622	CHO	19	18	13	0	0	0	0	454.075	-0.2	0.68421	0.94737	11	0.57895	0.36
453.083	14558439	51.3	22.6841	CHO	23	18	10	0	0	0	0	454.09	-0.2	0.43478	0.78261	15	0.65217	0.55556
453.104	18261230	64.6	19.2978	CHO	20	22	12	0	0	0	0	454.111	-0.2	0.6	1.1	10	0.5	0.28571
453.119	5761268	19.7	28.6454	CHO	24	22	9	0	0	0	0	454.126	-0.1	0.375	0.91667	14	0.58333	0.48718
453.125	14875894	52.4	15.5481	CHO	17	26	14	0	0	0	0	454.132	-0.1	0.82353	1.5294	5	0.29412	0
453.156	2031360	6.4	0	CHO	25	26	8	0	0	0	0	454.163	0.3	0.32	1.04	13	0.52	0.42857
454.005	2032930	6.4	0	CHON	20	9	12	1	0	0	0	455.012	-0.1	0.6	0.45	17	0.85	0.76923
454.042	2336815	7.5	0	CHON	21	13	11	1	0	0	0	455.049	-0.1	0.52381	0.61905	16	0.7619	0.65517
454.063	1448886	4.3	0	CHON	18	17	13	1	0	0	0	455.07	0.2	0.72222	0.94444	11	0.61111	0.33333
454.099	1617218	4.9	0	CHON	19	21	12	1	0	0	0	455.106	-0.1	0.63158	1.1053	10	0.52632	0.25
454.989	12427120	43.7	20.9761	CHO	20	8	13	0	0	0	0	455.996	-0.1	0.65	0.4	17	0.85	0.77778
455.01	3176823	10.5	0	CHO	17	12	15	0	0	0	0	456.018	-0.2	0.88235	0.70588	12	0.70588	0.47368
455.026	31231868	111.1	21.2675	CHO	21	12	12	0	0	0	0	456.033	-0.1	0.57143	0.57143	16	0.7619	0.66667
455.041	1728386	5.3	0	CHO	25	12	9	0	0	0	0	456.048	0.1	0.36	0.48	20	0.8	0.7561
455.047	14563204	51.3	17.0653	CHO	18	16	14	0	0	0	0	456.054	-0.1	0.77778	0.88889	11	0.61111	0.36364
455.062	26636168	94.6	21.082	CHO	22	16	11	0	0	0	0	456.069	-0.1	0.5	0.72727	15	0.68182	0.57576
455.083	17350544	61.3	19.4397	CHO	19	20	13	0	0	0	0	456.09	-0.1	0.68421	1.0526	10	0.52632	0.28
455.098	13447061	47.3	22.1856	CHO	23	20	10	0	0	0	0	456.106	0	0.43478	0.86957	14	0.6087	0.5
455.119	18112412	64	19.6654	CHO	20	24	12	0	0	0	0	456.127	0	0.6	1.2	9	0.45	0.21429
455.135	5535650	18.9	21.1698	CHO	24	24	9	0	0	0	0	456.142	-0.1	0.375	1	13	0.54167	0.4359
455.171	1646510	5	0	CHO	25	28	8	0	0	0	0	456.178	-0.3	0.32	1.12	12	0.48	0.38095
456.021	2761676	8.8	0	CHON	20	11	12	1	0	0	0	457.028	-0.3	0.6	0.55	16	0.8	0.69231
456.057	2379992	7.4	0	CHON	21	15	11	1	0	0	0	457.065	0	0.52381	0.71429	15	0.71429	0.58621
457.005	29569558	102.7	17.5507	CHO	20	10	13	0	0	0	0	458.012	-0.2	0.65	0.5	16	0.8	0.7037
457.02	2764827	8.8	0	CHO	24	10	10	0	0	0	0	458.027	-0.1	0.41667	0.41667	20	0.83333	0.78947
457.026	3069468	9.8	0	CHO	17	14	15	0	0	0	0	458.033	-0.2	0.88235	0.82353	11	0.64706	0.36842
457.041	42250784	147.1	19.2411	CHO	21	14	12	0	0	0	0	458.049	-0.1	0.57143	0.66667	15	0.71429	0.6
457.056	2259495	7	0	CHO	25	14	9	0	0	0	0	458.064	-0.1	0.36	0.56	19	0.76	0.70732
457.062	11473448	39.3	18.2951	CHO	18	18	14	0	0	0	0	458.07	0	0.77778	1	10	0.55556	0.27273
457.078	26784302	92.9	22.709	CHO	22	18	11	0	0	0	0	458.085	-0.1	0.5	0.81818	14	0.63636	0.51515
457.099	13830709	47.6	20.4101	CHO	19	22	13	0	0	0	0	458.106	0	0.68421	1.1579	9	0.47368	0.2
457.135	29983296	104.2	18.9045	CHO	20	26	12	0	0	0	0	458.142	0	0.6	1.3	8	0.4	0.14286
457.15	4319302	14.2	0	CHO	24	26	9	0	0	0	0	458.158	0	0.375	1.0833	12	0.5	0.38462
457.187	1590354	4.7	0	CHO	25	30	8	0	0	0	0	458.194	-0.2	0.32	1.2	11	0.44	0.33333
458	1630304	4.8	0	CHON	19	9	13	1	0	0	0	459.007	-0.1	0.68421	0.47368	16	0.84211	0.73913
458.073	2120568	6.5	0	CHON	21	17	11	1	0	0	0	459.08	0.1	0.52381	0.80952	14	0.66667	0.51724
458.984	10484899	35.8	21.406	CHO	19	8	14	0	0	0	0	459.991	-0.2	0.73684	0.42105	16	0.84211	0.75
458.999	2938024	9.4	0	CHO	23	8	11	0	0	0	0	460.007	-0.2	0.47826	0.34783	20	0.86957	0.82857
459.02	41137328	143.2	19.9896	CHO	20	12	13	0	0	0	0	460.028	-0.1	0.65	0.6	15	0.75	0.62963
459.036	5439668	18.2	27.9931	CHO	24	12	10	0	0	0	0	460.043	0	0.41667	0.5	19	0.79167	0.73684
459.042	3315382	10.7	0	CHO	17	16	15	0	0	0	0	460.049	-0.1	0.88235	0.94118	10	0.58824	0.26316
459.057	42980540	149.7	17.6119	CHO	21	16	12	0	0	0	0	460.064	-0.1	0.57143	0.7619	14	0.66667	0.53333
459.072	3212224	10.3	0	CHO	25	16	9	0	0	0	0	460.079	-0.1	0.36	0.64	18	0.72	0.65854
459.078	9354434	31.9	14.3029	CHO	18	20	14	0	0	0	0	460.085	0	0.77778	1.1111	9	0.5	0.18182
459.109	1476300	4.3	0	CHO	26	20	8	0	0	0	0	460.116	0.3	0.30769	0.76923	17	0.65385	0.59091
459.114	16811214	58	19.7549	CHO	19	24	13	0	0	0	0	460.122	0	0.68421	1.2632	8	0.42105	0.12
459.13	10028242	34.2	24.2192	CHO	23	24	10	0	0	0	0	460.137	0	0.43478	1.0435	12	0.52174	0.38889
459.166	3732191	12.2	0	CHO	24	28	9	0	0	0	0	460.173	0.2	0.375	1.1667	11	0.45833	0.33333
459.202	1875178	5.7	0	CHO	25	32	8	0	0	0	0	460.21	-0.1	0.32	1.28	10	0.4	0.28571
459.239	1542902	4.5	0	CHO	26	36	7	0	0	0	0	460.246	-0.2	0.26923	1.3846	9	0.34615	0.24444
460.089	1660426	4.9	0	CHON	21	19	11	1	0	0	0	461.096	-0.1	0.52381	0.90476	13	0.61905	0.44828
460.125	1127446	3	0	CHON	22	23	10	1	0	0	0	461.132	-0.3	0.45455	1.0455	12	0.54545	0.375
461	19982126	69.1	17.4008	CHO	19	10	14	0	0	0	0	462.007	-0.1	0.73684	0.52632	15	0.78947	0.66667
461.015	8441651	28.7	17.6701	CHO	23	10	11	0	0	0	0	462.022	-0.2	0.47826	0.43478	19	0.82609	0.77143
461.036	42899256	149.4	18.2889	CHO	20	14	13	0	0	0	0	462.043	-0.2	0.65	0.7	14	0.7	0.55556
461.051	7754559	26.3	26.2887	CHO	24	14	10	0	0	0	0	462.059	-0.2	0.41667	0.58333	18	0.75	0.68421
461.057	2678081	8.5	0	CHO	17	18	15	0	0	0	0	462.065	-0.1	0.88235	1.0588	9	0.52941	0.15789
461.072	41678660	145.1	19.0568	CHO	21	18	12	0	0	0	0	462.08	-0.1	0.57143	0.85714	13	0.61905	0.46667
461.088	4137803	13.6	0	CHO	25	18	9	0	0	0	0	462.095	0	0.36	0.72	17	0.68	0.60976
461.094	6965069	23.5	16.9424	CHO	18	22	14	0	0	0	0	462.101	-0.1	0.77778	1.2222	8	0.44444	0.090909
461.109	19543890	67.6	20.6633	CHO	22	22	11	0	0	0	0	462.116	-0.1	0.5	1	12	0.54545	0.39394
461.124	1460822	4.2	0	CHO	26	22	8	0	0	0	0	462.131	0.2	0.30769	0.84615	16	0.61538	0.54545
461.13	10440536	35.7	18.8949	CHO	19	26	13	0	0	0	0	462.137	-0.1	0.68421	1.3684	7	0.36842	0.04
461.182	3734376	12.2	0	CHO	24	30	9	0	0	0	0	462.189	-0.1	0.375	1.25	10	0.41667	0.28205
461.218	2171252	6.7	0	CHO	25	34	8	0	0	0	0	462.225	-0.1	0.32	1.36	9	0.36	0.2381
462.047	1480442	4.3	0	CHON	23	13	10	1	0	0	0	463.054	-0.2	0.43478	0.56522	18	0.78261	0.70588
462.979	2011037	6.1	0	CHO	18	8	15	0	0	0	0	463.986	0.1	0.83333	0.44444	15	0.83333	0.71429
462.994	6375842	21.4	20.849	CHO	22	8	12	0	0	0	0	464.002	0.2	0.54545	0.36364	19	0.86364	0.8125
463.015	21785000	75.4	20.0186	CHO	19	12	14	0	0	0	0	464.023	0	0.73684	0.63158	14	0.73684	0.58333
463.031	13588909	46.7	18.1536	CHO	23	12	11	0	0	0	0	464.038	0	0.47826	0.52174	18	0.78261	0.71429
463.052	40892852	142.4	19.2855	CHO	20	16	13	0	0	0	0	464.059	0	0.65	0.8	13	0.65	0.48148
463.067	9043385	30.8	22.9885	CHO	24	16	10	0	0	0	0	464.074	0	0.41667	0.66667	17	0.70833	0.63158
463.073	2841531	9	0	CHO	17	20	15	0	0	0	0	464.08	0.2	0.88235	1.1765	8	0.47059	0.052632
463.088	37263808	129.7	18.4108	CHO	21	20	12	0	0	0	0	464.095	-0.1	0.57143	0.95238	12	0.57143	0.4
463.109	6436294	21.6	20.3644	CHO	18	24	14	0	0	0	0	464.117	-0.3	0.77778	1.3333	7	0.38889	0
463.125	15249866	52.5	21.0891	CHO	22	24	11	0	0	0	0	464.132	-0.1	0.5	1.0909	11	0.5	0.33333
463.14	1459535	4.2	0	CHO	26	24	8	0	0	0	0	464.147	0.4	0.30769	0.92308	15	0.57692	0.5
464.026	1978079	6	0	CHON	22	11	11	1	0	0	0	465.033	0.2	0.5	0.5	18	0.81818	0.74194
464.047	2105574	6.5	0	CHON	19	15	13	1	0	0	0	465.054	0	0.68421	0.78947	13	0.68421	0.47826
464.062	1436394	4.1	0	CHON	23	15	10	1	0	0	0	465.07	0.2	0.43478	0.65217	17	0.73913	0.64706
464.995	5457924	17.8	0	CHO	18	10	15	0	0	0	0	466.002	-0.1	0.83333	0.55556	14	0.77778	0.61905
465.01	16499721	55.6	22.6796	CHO	22	10	12	0	0	0	0	466.017	-0.1	0.54545	0.45455	18	0.81818	0.75
465.031	25656334	86.9	15.6013	CHO	19	14	14	0	0	0	0	466.038	-0.1	0.73684	0.73684	13	0.68421	0.5
465.046	19029012	64.2	20.2546	CHO	23	14	11	0	0	0	0	466.054	0	0.47826	0.6087	17	0.73913	0.65714
465.067	33066010	112.2	17.6557	CHO	20	18	13	0	0	0	0	466.075	0	0.65	0.9	12	0.6	0.40741
465.083	10378270	34.6	26.531	CHO	24	18	10	0	0	0	0	466.09	0	0.41667	0.75	16	0.66667	0.57895
465.089	4759072	15.4	0	CHO	17	22	15	0	0	0	0	466.096	0	0.88235	1.2941	7	0.41176	0
465.104	25078820	84.9	20.5542	CHO	21	22	12	0	0	0	0	466.111	0	0.57143	1.0476	11	0.52381	0.33333
465.119	6669354	21.9	23.7158	CHO	25	22	9	0	0	0	0	466.126	0.1	0.36	0.88	15	0.6	0.5122
465.125	10398763	34.7	18.2384	CHO	18	26	14	0	0	0	0	466.132	-0.1	0.77778	1.4444	6	0.33333	0
465.14	10800176	36.1	20.5989	CHO	22	26	11	0	0	0	0	466.148	-0.1	0.5	1.1818	10	0.45455	0.27273
465.144	1818929	5.3	0	CHOS	19	30	11	0	1	0	0	466.151	-0.1	0.57895	1.5789	5	0.26316	0
465.156	1643060	4.7	0	CHO	26	26	8	0	0	0	0	466.163	0.1	0.30769	1	14	0.53846	0.45455
466.005	1461808	4.1	0	CHON	21	9	12	1	0	0	0	467.012	0	0.57143	0.42857	18	0.85714	0.78571
466.042	2192699	6.6	0	CHON	22	13	11	1	0	0	0	467.049	-0.1	0.5	0.59091	17	0.77273	0.67742
466.063	1928769	5.7	0	CHON	19	17	13	1	0	0	0	467.07	0.1	0.68421	0.89474	12	0.63158	0.3913
466.078	1298757	3.5	0	CHON	23	17	10	1	0	0	0	467.085	0.1	0.43478	0.73913	16	0.69565	0.58824
466.989	9160270	30.4	22.8539	CHO	21	8	13	0	0	0	0	467.996	0	0.61905	0.38095	18	0.85714	0.7931
467.01	6567509	21.6	19.5871	CHO	18	12	15	0	0	0	0	468.018	0	0.83333	0.66667	13	0.72222	0.52381
467.026	25075288	84.9	23.7555	CHO	22	12	12	0	0	0	0	468.033	-0.1	0.54545	0.54545	17	0.77273	0.6875
467.047	23555678	79.7	16.902	CHO	19	16	14	0	0	0	0	468.054	-0.1	0.73684	0.84211	12	0.63158	0.41667
467.062	22875748	77.4	19.3211	CHO	23	16	11	0	0	0	0	468.069	-0.1	0.47826	0.69565	16	0.69565	0.6
467.083	25763434	87.2	18.879	CHO	20	20	13	0	0	0	0	468.09	-0.2	0.65	1	11	0.55	0.33333
467.098	13366894	44.8	19.0605	CHO	24	20	10	0	0	0	0	468.106	-0.2	0.41667	0.83333	15	0.625	0.52632
467.104	3049583	9.5	0	CHO	17	24	15	0	0	0	0	468.112	-0.2	0.88235	1.4118	6	0.35294	0
467.119	16080500	54.1	19.5982	CHO	21	24	12	0	0	0	0	468.127	-0.2	0.57143	1.1429	10	0.47619	0.26667
467.135	5019256	16.3	25.8708	CHO	25	24	9	0	0	0	0	468.142	-0.1	0.36	0.96	14	0.56	0.46341
467.141	8076922	26.7	15.3912	CHO	18	28	14	0	0	0	0	468.148	-0.1	0.77778	1.5556	5	0.27778	0
467.171	1373058	3.8	0	CHO	26	28	8	0	0	0	0	468.178	0.2	0.30769	1.0769	13	0.5	0.40909
468.021	2867060	8.9	0	CHON	21	11	12	1	0	0	0	469.028	0.2	0.57143	0.52381	17	0.80952	0.71429
468.057	2254718	6.8	0	CHON	22	15	11	1	0	0	0	469.065	0.1	0.5	0.68182	16	0.72727	0.6129
468.079	1451140	4.1	0	CHON	19	19	13	1	0	0	0	469.086	0.4	0.68421	1	11	0.57895	0.30435
469.005	24412294	82.6	19.5217	CHO	21	10	13	0	0	0	0	470.012	-0.1	0.61905	0.47619	17	0.80952	0.72414
469.02	1604874	4.6	0	CHO	25	10	10	0	0	0	0	470.027	-0.2	0.4	0.4	21	0.84	0.8
469.026	8413323	27.9	18.8933	CHO	18	14	15	0	0	0	0	470.033	-0.1	0.83333	0.77778	12	0.66667	0.42857
469.041	35405968	120.2	20.6853	CHO	22	14	12	0	0	0	0	470.049	-0.1	0.54545	0.63636	16	0.72727	0.625
469.056	1751444	5.1	0	CHO	26	14	9	0	0	0	0	470.064	-0.1	0.34615	0.53846	20	0.76923	0.72093
469.062	19841174	67	19.1586	CHO	19	18	14	0	0	0	0	470.07	0	0.73684	0.94737	11	0.57895	0.33333
469.078	24035482	81.3	22.5273	CHO	23	18	11	0	0	0	0	470.085	0	0.47826	0.78261	15	0.65217	0.54286
469.099	17146016	57.8	21.6435	CHO	20	22	13	0	0	0	0	470.106	0	0.65	1.1	10	0.5	0.25926
469.114	12832931	43	23.5752	CHO	24	22	10	0	0	0	0	470.121	0	0.41667	0.91667	14	0.58333	0.47368
469.12	2283173	6.9	0	CHO	17	26	15	0	0	0	0	470.127	-0.3	0.88235	1.5294	5	0.29412	0
469.135	11749545	39.3	20.5278	CHO	21	26	12	0	0	0	0	470.142	0	0.57143	1.2381	9	0.42857	0.2
469.15	4335277	13.9	0	CHO	25	26	9	0	0	0	0	470.158	0	0.36	1.04	13	0.52	0.41463
469.187	1398455	3.9	0	CHO	26	30	8	0	0	0	0	470.194	-0.3	0.30769	1.1538	12	0.46154	0.36364
470	2034579	6.1	0	CHON	20	9	13	1	0	0	0	471.007	0.2	0.65	0.45	17	0.85	0.76
470.036	2704285	8.4	0	CHON	21	13	12	1	0	0	0	471.044	0	0.57143	0.61905	16	0.7619	0.64286
470.073	1994919	5.9	0	CHON	22	17	11	1	0	0	0	471.08	-0.1	0.5	0.77273	15	0.68182	0.54839
470.984	11090583	37	17.7161	CHO	20	8	14	0	0	0	0	471.991	-0.1	0.7	0.4	17	0.85	0.76923
470.999	1936283	5.7	0	CHO	24	8	11	0	0	0	0	472.007	0.2	0.45833	0.33333	21	0.875	0.83784
471.021	37929632	128.9	20.7264	CHO	21	12	13	0	0	0	0	472.028	0	0.61905	0.57143	16	0.7619	0.65517
471.042	7480998	24.7	16.7636	CHO	18	16	15	0	0	0	0	472.049	0.1	0.83333	0.88889	11	0.61111	0.33333
471.057	37683880	128	20.1995	CHO	22	16	12	0	0	0	0	472.064	0	0.54545	0.72727	15	0.68182	0.5625
471.072	1536686	4.4	0	CHO	26	16	9	0	0	0	0	472.079	0.3	0.34615	0.61538	19	0.73077	0.67442
471.078	13865648	46.5	21.1815	CHO	19	20	14	0	0	0	0	472.085	0	0.73684	1.0526	10	0.52632	0.25
471.093	20972212	70.9	22.2335	CHO	23	20	11	0	0	0	0	472.101	0	0.47826	0.86957	14	0.6087	0.48571
471.109	1210040	3.2	0	CHO	27	20	8	0	0	0	0	472.116	0.7	0.2963	0.74074	18	0.66667	0.6087
471.114	13449913	45.1	18.6178	CHO	20	24	13	0	0	0	0	472.122	-0.1	0.65	1.2	9	0.45	0.18519
471.13	9980605	33.2	21.6991	CHO	24	24	10	0	0	0	0	472.137	0	0.41667	1	13	0.54167	0.42105
471.135	1463486	4.1	0	CHO	17	28	15	0	0	0	0	472.143	-0.4	0.88235	1.6471	4	0.23529	0
471.166	3506886	11.1	31.3948	CHO	25	28	9	0	0	0	0	472.173	-0.1	0.36	1.12	12	0.48	0.36585
471.202	1999568	5.9	0	CHO	26	32	8	0	0	0	0	472.21	-0.4	0.30769	1.2308	11	0.42308	0.31818
472.016	2525600	7.7	0	CHON	20	11	13	1	0	0	0	473.023	-0.1	0.65	0.55	16	0.8	0.68
472.089	1239474	3.3	0	CHON	22	19	11	1	0	0	0	473.096	0.1	0.5	0.86364	14	0.63636	0.48387
473	22865044	77.3	17.3779	CHO	20	10	14	0	0	0	0	474.007	0	0.7	0.5	16	0.8	0.69231
473.015	5339288	17.4	0	CHO	24	10	11	0	0	0	0	474.022	0	0.45833	0.41667	20	0.83333	0.78378
473.021	1217945	3.3	0	CHO	17	14	16	0	0	0	0	474.028	0.1	0.94118	0.82353	11	0.64706	0.33333
473.036	44475548	151.3	20.063	CHO	21	14	13	0	0	0	0	474.043	0.1	0.61905	0.66667	15	0.71429	0.58621
473.051	4855969	15.7	34.0158	CHO	25	14	10	0	0	0	0	474.059	0.1	0.4	0.56	19	0.76	0.7
473.057	6628514	21.8	19.5952	CHO	18	18	15	0	0	0	0	474.065	0.1	0.83333	1	10	0.55556	0.2381
473.073	36226212	123	23.573	CHO	22	18	12	0	0	0	0	474.08	0	0.54545	0.81818	14	0.63636	0.5
473.088	2695338	8.3	0	CHO	26	18	9	0	0	0	0	474.095	0.2	0.34615	0.69231	18	0.69231	0.62791
473.094	9682091	32.2	18.9569	CHO	19	22	14	0	0	0	0	474.101	0	0.73684	1.1579	9	0.47368	0.16667
473.109	17921198	60.4	21.2942	CHO	23	22	11	0	0	0	0	474.116	0	0.47826	0.95652	13	0.56522	0.42857
473.13	14746804	49.6	18.1766	CHO	20	26	13	0	0	0	0	474.137	0	0.65	1.3	8	0.4	0.11111
473.145	6867128	22.6	21.5393	CHO	24	26	10	0	0	0	0	474.153	-0.2	0.41667	1.0833	12	0.5	0.36842
473.182	3092161	9.7	0	CHO	25	30	9	0	0	0	0	474.189	-0.2	0.36	1.2	11	0.44	0.31707
473.218	2017993	6	0	CHO	26	34	8	0	0	0	0	474.225	0	0.30769	1.3077	10	0.38462	0.27273
473.258	1208787	3.2	0	CHOS	24	42	7	0	1	0	0	474.265	0	0.29167	1.75	4	0.16667	0
474.104	1611421	4.6	0	CHON	22	21	11	1	0	0	0	475.111	0	0.5	0.95455	13	0.59091	0.41935
474.173	1154221	3	0	CHON	19	29	11	3	0	0	0	475.18	0.4	0.57895	1.5263	7	0.36842	0
474.979	3981416	12.6	0	CHO	19	8	15	0	0	0	0	475.986	0.1	0.78947	0.42105	16	0.84211	0.73913
474.994	3627115	11.4	29.9276	CHO	23	8	12	0	0	0	0	476.002	0	0.52174	0.34783	20	0.86957	0.82353
475.015	29058672	97.6	19.7718	CHO	20	12	14	0	0	0	0	476.023	0.1	0.7	0.6	15	0.75	0.61538
475.031	9449075	31.1	26.1353	CHO	24	12	11	0	0	0	0	476.038	0.1	0.45833	0.5	19	0.79167	0.72973
475.052	42911352	144.6	20.6478	CHO	21	16	13	0	0	0	0	476.059	0.1	0.61905	0.7619	14	0.66667	0.51724
475.067	5426812	17.5	31.2731	CHO	25	16	10	0	0	0	0	476.074	0.2	0.4	0.64	18	0.72	0.65
475.073	4515453	14.4	0	CHO	18	20	15	0	0	0	0	476.08	0.1	0.83333	1.1111	9	0.5	0.14286
475.088	30885504	103.8	20.8147	CHO	22	20	12	0	0	0	0	476.095	0	0.54545	0.90909	13	0.59091	0.4375
475.109	7859845	25.8	18.4302	CHO	19	24	14	0	0	0	0	476.117	0	0.73684	1.2632	8	0.42105	0.083333
475.125	13119113	43.6	25.7284	CHO	23	24	11	0	0	0	0	476.132	0	0.47826	1.0435	12	0.52174	0.37143
475.14	1380492	3.8	0	CHO	27	24	8	0	0	0	0	476.147	-0.3	0.2963	0.88889	16	0.59259	0.52174
475.146	11060877	36.6	17.4435	CHO	20	28	13	0	0	0	0	476.153	-0.1	0.65	1.4	7	0.35	0.037037
475.161	6728337	21.9	20.0563	CHO	24	28	10	0	0	0	0	476.168	-0.1	0.41667	1.1667	11	0.45833	0.31579
475.197	3660441	11.5	0	CHO	25	32	9	0	0	0	0	476.205	-0.1	0.36	1.28	10	0.4	0.26829
475.234	2622625	8	0	CHO	26	36	8	0	0	0	0	476.241	0	0.30769	1.3846	9	0.34615	0.22727
476.026	1384017	3.8	0	CHON	23	11	11	1	0	0	0	477.033	-0.1	0.47826	0.47826	19	0.82609	0.75758
476.995	7754784	25.4	21.6316	CHO	19	10	15	0	0	0	0	478.002	0	0.78947	0.52632	15	0.78947	0.65217
477.01	11241507	37.2	23.0521	CHO	23	10	12	0	0	0	0	478.017	0	0.52174	0.43478	19	0.82609	0.76471
477.031	30836776	103.7	19.0405	CHO	20	14	14	0	0	0	0	478.038	0	0.7	0.7	14	0.7	0.53846
477.046	12288043	40.8	24.0889	CHO	24	14	11	0	0	0	0	478.054	0	0.45833	0.58333	18	0.75	0.67568
477.067	37963824	127.8	19.8699	CHO	21	18	13	0	0	0	0	478.075	0	0.61905	0.85714	13	0.61905	0.44828
477.083	7470130	24.4	30.2291	CHO	25	18	10	0	0	0	0	478.09	0.1	0.4	0.72	17	0.68	0.6
477.089	4045875	12.8	0	CHO	18	22	15	0	0	0	0	478.096	0.1	0.83333	1.2222	8	0.44444	0.047619
477.104	22472758	75.3	21.2888	CHO	22	22	12	0	0	0	0	478.111	0.1	0.54545	1	12	0.54545	0.375
477.125	7792699	25.5	16.805	CHO	19	26	14	0	0	0	0	478.132	0.1	0.73684	1.3684	7	0.36842	0
477.14	10780734	35.7	23.8606	CHO	23	26	11	0	0	0	0	478.148	0	0.47826	1.1304	11	0.47826	0.31429
477.156	1474113	4.1	0	CHO	27	26	8	0	0	0	0	478.163	0.2	0.2963	0.96296	15	0.55556	0.47826
477.173	9982021	33	17.7403	CHON	19	30	12	2	0	0	0	478.18	-0.1	0.63158	1.5789	6	0.31579	0
477.177	7121990	23.3	26.544	CHO	24	30	10	0	0	0	0	478.184	0.1	0.41667	1.25	10	0.41667	0.26316
477.213	3164749	9.8	0	CHO	25	34	9	0	0	0	0	478.22	-0.2	0.36	1.36	9	0.36	0.21951
478.005	1595630	4.5	0	CHON	22	9	12	1	0	0	0	479.012	-0.3	0.54545	0.40909	19	0.86364	0.8
478.026	1322866	3.6	0	CHON	19	13	14	1	0	0	0	479.034	0.1	0.73684	0.68421	14	0.73684	0.54545
478.042	1855221	5.4	0	CHON	23	13	11	1	0	0	0	479.049	0.1	0.47826	0.56522	18	0.78261	0.69697
478.989	7168429	23.4	18.1496	CHO	22	8	13	0	0	0	0	479.996	-0.1	0.59091	0.36364	19	0.86364	0.80645
479.01	11198897	37.1	16.3931	CHO	19	12	15	0	0	0	0	480.018	-0.1	0.78947	0.63158	14	0.73684	0.56522
479.026	18930100	63.3	22.5158	CHO	23	12	12	0	0	0	0	480.033	-0.1	0.52174	0.52174	18	0.78261	0.70588
479.047	31377848	105.5	17.1379	CHO	20	16	14	0	0	0	0	480.054	-0.1	0.7	0.8	13	0.65	0.46154
479.059	1264570	3.4	0	CHONS	20	20	8	2	2	0	0	480.066	-0.1	0.4	1	12	0.6	0.33333
479.062	15159739	50.5	23.5931	CHO	24	16	11	0	0	0	0	480.069	-0.1	0.45833	0.66667	17	0.70833	0.62162
479.083	30435774	102.3	20.048	CHO	21	20	13	0	0	0	0	480.09	0	0.61905	0.95238	12	0.57143	0.37931
479.098	8506818	27.9	20.7904	CHO	25	20	10	0	0	0	0	480.106	0.1	0.4	0.8	16	0.64	0.55
479.104	6434243	20.9	19.6095	CHO	18	24	15	0	0	0	0	480.112	0	0.83333	1.3333	7	0.38889	0
479.12	16392646	54.7	23.5082	CHO	22	24	12	0	0	0	0	480.127	0.1	0.54545	1.0909	11	0.5	0.3125
479.135	3435465	10.8	0	CHO	26	24	9	0	0	0	0	480.142	0	0.34615	0.92308	15	0.57692	0.48837
479.268	1330914	3.6	0	CHOS	23	44	8	0	1	0	0	480.276	0	0.34783	1.913	2	0.086957	0
480.021	1938795	5.7	0	CHON	22	11	12	1	0	0	0	481.028	0.3	0.54545	0.5	18	0.81818	0.73333
480.042	1515631	4.2	0	CHON	19	15	14	1	0	0	0	481.049	0.4	0.73684	0.78947	13	0.68421	0.45455
480.057	1375473	3.8	0	CHON	23	15	11	1	0	0	0	481.065	-0.1	0.47826	0.65217	17	0.73913	0.63636
480.078	1850997	5.4	0	CHON	20	19	13	1	0	0	0	481.086	0.1	0.65	0.95	12	0.6	0.36
480.151	1151106	3	0	CHON	22	27	11	1	0	0	0	481.158	0.1	0.5	1.2273	10	0.45455	0.22581
481.005	18127638	60.6	21.1211	CHO	22	10	13	0	0	0	0	482.012	0.1	0.59091	0.45455	18	0.81818	0.74194
481.026	13226777	44	15.61	CHO	19	14	15	0	0	0	0	482.033	0	0.78947	0.73684	13	0.68421	0.47826
481.041	24238876	81.3	21.2342	CHO	23	14	12	0	0	0	0	482.049	0	0.52174	0.6087	17	0.73913	0.64706
481.062	26487582	88.9	18.7497	CHO	20	18	14	0	0	0	0	482.07	0	0.7	0.9	12	0.6	0.38462
481.078	17781538	59.4	22.5375	CHO	24	18	11	0	0	0	0	482.085	0	0.45833	0.75	16	0.66667	0.56757
481.099	22493990	75.4	18.7554	CHO	21	22	13	0	0	0	0	482.106	-0.1	0.61905	1.0476	11	0.52381	0.31034
481.114	12086056	40.1	26.2569	CHO	25	22	10	0	0	0	0	482.121	0	0.4	0.88	15	0.6	0.5
481.12	6439721	20.9	21.3359	CHO	18	26	15	0	0	0	0	482.127	-0.2	0.83333	1.4444	6	0.33333	0
481.135	11164459	37	18.4186	CHO	22	26	12	0	0	0	0	482.142	0	0.54545	1.1818	10	0.45455	0.25
481.139	1584684	4.5	0	CHOS	19	30	12	0	1	0	0	482.146	0.2	0.63158	1.5789	5	0.26316	0
481.15	3684142	11.6	0	CHO	26	26	9	0	0	0	0	482.158	0.1	0.34615	1	14	0.53846	0.44186
482	1475767	4.1	0	CHON	21	9	13	1	0	0	0	483.007	-0.1	0.61905	0.42857	18	0.85714	0.77778
482.036	2761661	8.5	0	CHON	22	13	12	1	0	0	0	483.044	0	0.54545	0.59091	17	0.77273	0.66667
482.073	2111171	6.3	0	CHON	23	17	11	1	0	0	0	483.08	0	0.47826	0.73913	16	0.69565	0.57576
482.094	1241414	3.3	0	CHON	20	21	13	1	0	0	0	483.101	-0.2	0.65	1.05	11	0.55	0.28
482.984	8058956	26.4	17.5401	CHO	21	8	14	0	0	0	0	483.991	-0.1	0.66667	0.38095	18	0.85714	0.78571
483.005	2197327	6.6	0	CHO	18	12	16	0	0	0	0	484.013	0.2	0.88889	0.66667	13	0.72222	0.5
483.036	2071124	6.1	0	CHO	26	12	10	0	0	0	0	484.043	0	0.38462	0.46154	21	0.80769	0.7619
483.042	13565012	45.1	18.0878	CHO	19	16	15	0	0	0	0	484.049	0.1	0.78947	0.84211	12	0.63158	0.3913
483.057	29174870	98	22.9712	CHO	23	16	12	0	0	0	0	484.064	0	0.52174	0.69565	16	0.69565	0.58824
483.078	19328090	64.6	18.6259	CHO	20	20	14	0	0	0	0	484.085	0.1	0.7	1	11	0.55	0.30769
483.093	17030236	56.9	27.6985	CHO	24	20	11	0	0	0	0	484.101	0.1	0.45833	0.83333	15	0.625	0.51351
483.114	14046303	46.7	22.4055	CHO	21	24	13	0	0	0	0	484.122	0.1	0.61905	1.1429	10	0.47619	0.24138
483.13	7912545	25.9	24.2621	CHO	25	24	10	0	0	0	0	484.137	0	0.4	0.96	14	0.56	0.45
483.136	11998306	39.8	18.964	CHO	18	28	15	0	0	0	0	484.143	0	0.83333	1.5556	5	0.27778	0
483.166	3077990	9.5	0	CHO	26	28	9	0	0	0	0	484.173	0	0.34615	1.0769	13	0.5	0.39535
483.203	1150828	3	0	CHO	27	32	8	0	0	0	0	484.21	0.2	0.2963	1.1852	12	0.44444	0.34783
483.239	1195633	3.2	0	CHO	28	36	7	0	0	0	0	484.246	-0.1	0.25	1.2857	11	0.39286	0.30612
484.016	2327516	7	0	CHON	21	11	13	1	0	0	0	485.023	0.2	0.61905	0.52381	17	0.80952	0.7037
484.052	3030241	9.4	0	CHON	22	15	12	1	0	0	0	485.059	0	0.54545	0.68182	16	0.72727	0.6
484.089	1435366	4	0	CHON	23	19	11	1	0	0	0	485.096	0.1	0.47826	0.82609	15	0.65217	0.51515
485	20827482	69.7	21.331	CHO	21	10	14	0	0	0	0	486.007	0.1	0.66667	0.47619	17	0.80952	0.71429
485.015	3152220	9.8	0	CHO	25	10	11	0	0	0	0	486.022	0.2	0.44	0.4	21	0.84	0.79487
485.021	2572125	7.8	0	CHO	18	14	16	0	0	0	0	486.028	0.1	0.88889	0.77778	12	0.66667	0.4
485.036	39005536	131.4	20.304	CHO	22	14	13	0	0	0	0	486.043	0	0.59091	0.63636	16	0.72727	0.6129
485.057	10071393	33.3	21.7671	CHO	19	18	15	0	0	0	0	486.065	0	0.78947	0.94737	11	0.57895	0.30435
485.073	30690660	103.2	20.8789	CHO	23	18	12	0	0	0	0	486.08	-0.1	0.52174	0.78261	15	0.65217	0.52941
485.088	1666917	4.8	0	CHO	27	18	9	0	0	0	0	486.095	-0.4	0.33333	0.66667	19	0.7037	0.64444
485.094	13352294	44.4	18.1093	CHO	20	22	14	0	0	0	0	486.101	-0.1	0.7	1.1	10	0.5	0.23077
485.109	16878952	56.3	22.9458	CHO	24	22	11	0	0	0	0	486.116	0	0.45833	0.91667	14	0.58333	0.45946
485.13	10222954	33.8	21.6221	CHO	21	26	13	0	0	0	0	486.137	-0.1	0.61905	1.2381	9	0.42857	0.17241
485.145	6173036	20	17.6396	CHO	25	26	10	0	0	0	0	486.153	-0.1	0.4	1.04	13	0.52	0.4
485.151	4284269	13.6	0	CHO	18	30	15	0	0	0	0	486.158	-0.2	0.83333	1.6667	4	0.22222	0
485.182	2452593	7.4	0	CHO	26	30	9	0	0	0	0	486.189	-0.1	0.34615	1.1538	12	0.46154	0.34884
485.218	1568117	4.4	0	CHO	27	34	8	0	0	0	0	486.225	0.5	0.2963	1.2593	11	0.40741	0.30435
486.031	3171283	9.9	0	CHON	21	13	13	1	0	0	0	487.039	0	0.61905	0.61905	16	0.7619	0.62963
486.979	6210104	20.2	21.2734	CHO	20	8	15	0	0	0	0	487.986	0	0.75	0.4	17	0.85	0.76
486.994	2391098	7.2	0	CHO	24	8	12	0	0	0	0	488.002	-0.1	0.5	0.33333	21	0.875	0.83333
487.015	31829564	107.1	18.5589	CHO	21	12	14	0	0	0	0	488.023	-0.1	0.66667	0.57143	16	0.7619	0.64286
487.031	5895742	19.1	23.5288	CHO	25	12	11	0	0	0	0	488.038	0	0.44	0.48	20	0.8	0.74359
487.037	2560062	7.8	0	CHO	18	16	16	0	0	0	0	488.044	0	0.88889	0.88889	11	0.61111	0.3
487.052	41250368	139	19.3394	CHO	22	16	13	0	0	0	0	488.059	-0.1	0.59091	0.72727	15	0.68182	0.54839
487.07	1226305	3.3	0	CHONS	15	24	12	2	2	0	0	488.077	0	0.8	1.6	5	0.33333	0
487.073	7778882	25.5	18.2488	CHO	19	20	15	0	0	0	0	488.08	0	0.78947	1.0526	10	0.52632	0.21739
487.088	25972292	87.2	21.0705	CHO	23	20	12	0	0	0	0	488.095	0	0.52174	0.86957	14	0.6087	0.47059
487.109	9172549	30.2	21.7912	CHO	20	24	14	0	0	0	0	488.117	0.1	0.7	1.2	9	0.45	0.15385
487.125	11949639	39.6	24.2134	CHO	24	24	11	0	0	0	0	488.132	0.1	0.45833	1	13	0.54167	0.40541
487.146	7097929	23.2	15.8158	CHO	21	28	13	0	0	0	0	488.153	0.1	0.61905	1.3333	8	0.38095	0.10345
487.161	5396043	17.4	27.8514	CHO	25	28	10	0	0	0	0	488.168	0.1	0.4	1.12	12	0.48	0.35
487.197	2386254	7.2	0	CHO	26	32	9	0	0	0	0	488.205	0	0.34615	1.2308	11	0.42308	0.30233
488.083	2208930	6.6	0	CHON	22	19	12	1	0	0	0	489.091	0.1	0.54545	0.86364	14	0.63636	0.46667
488.12	1160485	3	0	CHON	23	23	11	1	0	0	0	489.127	0.5	0.47826	1	13	0.56522	0.39394
488.995	11511536	38.1	20.1992	CHO	20	10	15	0	0	0	0	490.002	0	0.75	0.5	16	0.8	0.68
489.01	7021297	22.9	18.6984	CHO	24	10	12	0	0	0	0	490.017	0	0.5	0.41667	20	0.83333	0.77778
489.031	36138740	121.7	19.4839	CHO	21	14	14	0	0	0	0	490.038	0.1	0.66667	0.66667	15	0.71429	0.57143
489.046	7922420	26	22.6818	CHO	25	14	11	0	0	0	0	490.054	0.1	0.44	0.56	19	0.76	0.69231
489.052	2621173	8	0	CHO	18	18	16	0	0	0	0	490.059	0.1	0.88889	1	10	0.55556	0.2
489.068	36171508	121.8	19.6489	CHO	22	18	13	0	0	0	0	490.075	0.1	0.59091	0.81818	14	0.63636	0.48387
489.083	4376311	13.9	28.6701	CHO	26	18	10	0	0	0	0	490.09	0.2	0.38462	0.69231	18	0.69231	0.61905
489.089	5295864	17.1	24.1578	CHO	19	22	15	0	0	0	0	490.096	0	0.78947	1.1579	9	0.47368	0.13043
489.104	19697400	65.9	24.8487	CHO	23	22	12	0	0	0	0	490.111	0.1	0.52174	0.95652	13	0.56522	0.41176
489.125	7184123	23.5	20.5909	CHO	20	26	14	0	0	0	0	490.132	0	0.7	1.3	8	0.4	0.076923
489.14	8749820	28.8	24.4256	CHO	24	26	11	0	0	0	0	490.148	0.1	0.45833	1.0833	12	0.5	0.35135
489.161	5460222	17.6	20.5792	CHO	21	30	13	0	0	0	0	490.169	0	0.61905	1.4286	7	0.33333	0.034483
489.177	4606207	14.7	26.4461	CHO	25	30	10	0	0	0	0	490.184	0	0.4	1.2	11	0.44	0.3
489.213	2648065	8.1	0	CHO	26	34	9	0	0	0	0	490.22	-0.2	0.34615	1.3077	10	0.38462	0.25581
490.026	1498367	4.2	0	CHON	20	13	14	1	0	0	0	491.034	-0.1	0.7	0.65	15	0.75	0.58333
490.042	1444160	4	0	CHON	24	13	11	1	0	0	0	491.049	0	0.45833	0.54167	19	0.79167	0.71429
490.974	1185662	3.1	0	CHO	19	8	16	0	0	0	0	491.981	0.3	0.84211	0.42105	16	0.84211	0.72727
490.989	4806015	15.4	22.6612	CHO	23	8	13	0	0	0	0	491.996	0	0.56522	0.34783	20	0.86957	0.81818
491.01	15271808	50.9	21.1605	CHO	20	12	15	0	0	0	0	492.018	0.1	0.75	0.6	15	0.75	0.6
491.026	12781441	42.4	22.2937	CHO	24	12	12	0	0	0	0	492.033	0.1	0.5	0.5	19	0.79167	0.72222
491.047	35258244	118.7	19.4031	CHO	21	16	14	0	0	0	0	492.054	0.1	0.66667	0.7619	14	0.66667	0.5
491.068	2573188	7.8	0	CHO	18	20	16	0	0	0	0	492.075	0.1	0.88889	1.1111	9	0.5	0.1
491.083	30216068	101.6	20.204	CHO	22	20	13	0	0	0	0	492.09	0	0.59091	0.90909	13	0.59091	0.41935
491.098	5328774	17.2	24.002	CHO	26	20	10	0	0	0	0	492.106	0.1	0.38462	0.76923	17	0.65385	0.57143
491.104	4334470	13.8	24.3588	CHO	19	24	15	0	0	0	0	492.112	0.1	0.78947	1.2632	8	0.42105	0.043478
491.119	15744903	52.5	21.9851	CHO	23	24	12	0	0	0	0	492.127	0	0.52174	1.0435	12	0.52174	0.35294
491.135	2785160	8.5	0	CHO	27	24	9	0	0	0	0	492.142	0.1	0.33333	0.88889	16	0.59259	0.51111
491.141	5791624	18.7	22.5299	CHO	20	28	14	0	0	0	0	492.148	-0.1	0.7	1.4	7	0.35	0
491.156	8020873	26.3	21.6911	CHO	24	28	11	0	0	0	0	492.163	0	0.45833	1.1667	11	0.45833	0.2973
491.192	4818827	15.4	31.4778	CHO	25	32	10	0	0	0	0	492.2	-0.2	0.4	1.28	10	0.4	0.25
492.021	1995706	5.9	0	CHON	23	11	12	1	0	0	0	493.028	0.2	0.52174	0.47826	19	0.82609	0.75
492.042	1859259	5.4	0	CHON	20	15	14	1	0	0	0	493.049	-0.2	0.7	0.75	14	0.7	0.5
492.057	1616828	4.6	0	CHON	24	15	11	1	0	0	0	493.065	0	0.45833	0.625	18	0.75	0.65714
492.078	1719485	4.9	0	CHON	21	19	13	1	0	0	0	493.086	-0.1	0.61905	0.90476	13	0.61905	0.40741
492.232	1481669	4.1	0	CHONS	20	39	5	5	2	0	0	493.239	0.3	0.25	1.95	4	0.2	0
492.99	2159082	6.4	0	CHO	19	10	16	0	0	0	0	493.997	0.3	0.84211	0.52632	15	0.78947	0.63636
493.005	12851178	42.7	20.8441	CHO	23	10	13	0	0	0	0	494.012	0.1	0.56522	0.43478	19	0.82609	0.75758
493.026	18063340	60.4	18.5478	CHO	20	14	15	0	0	0	0	494.033	0.1	0.75	0.7	14	0.7	0.52
493.041	17383404	58.1	22.7113	CHO	24	14	12	0	0	0	0	494.049	0.1	0.5	0.58333	18	0.75	0.66667
493.062	29474796	99.1	21.1229	CHO	21	18	14	0	0	0	0	494.07	0.1	0.66667	0.85714	13	0.61905	0.42857
493.078	11970542	39.7	24.3528	CHO	25	18	11	0	0	0	0	494.085	0.1	0.44	0.72	17	0.68	0.58974
493.084	1644782	4.7	0	CHO	18	22	16	0	0	0	0	494.091	0.2	0.88889	1.2222	8	0.44444	0
493.099	24002542	80.5	22.103	CHO	22	22	13	0	0	0	0	494.106	0	0.59091	1	12	0.54545	0.35484
493.12	3828720	12.1	0	CHO	19	26	15	0	0	0	0	494.127	-0.2	0.78947	1.3684	7	0.36842	0
493.135	12296176	40.8	22.7994	CHO	23	26	12	0	0	0	0	494.142	-0.1	0.52174	1.1304	11	0.47826	0.29412
493.151	2388721	7.2	0	CHO	27	26	9	0	0	0	0	494.158	0.3	0.33333	0.96296	15	0.55556	0.46667
493.19	2073075	6.1	0	CHOS	25	34	8	0	1	0	0	494.197	-0.3	0.32	1.36	9	0.36	0.2
493.284	1169911	3.1	0	CHOS	24	46	8	0	1	0	0	494.291	0.3	0.33333	1.9167	2	0.083333	0
494	1171731	3.1	0	CHON	22	9	13	1	0	0	0	495.007	-0.1	0.59091	0.40909	19	0.86364	0.7931
494.037	2227988	6.7	0	CHON	23	13	12	1	0	0	0	495.044	0.3	0.52174	0.56522	18	0.78261	0.6875
494.058	2173973	6.5	0	CHON	20	17	14	1	0	0	0	495.065	0.2	0.7	0.85	13	0.65	0.41667
494.073	1451797	4	0	CHON	24	17	11	1	0	0	0	495.08	0.3	0.45833	0.70833	17	0.70833	0.6
494.094	1702934	4.9	0	CHON	21	21	13	1	0	0	0	495.101	0.1	0.61905	1	12	0.57143	0.33333
494.984	6941747	22.6	18.0722	CHO	22	8	14	0	0	0	0	495.991	-0.1	0.63636	0.36364	19	0.86364	0.8
495.005	3907123	12.3	0	CHO	19	12	16	0	0	0	0	496.013	0	0.84211	0.63158	14	0.73684	0.54545
495.021	21635124	72.5	21.9487	CHO	23	12	13	0	0	0	0	496.028	0.1	0.56522	0.52174	18	0.78261	0.69697
495.042	18444340	61.7	16.4767	CHO	20	16	15	0	0	0	0	496.049	0.1	0.75	0.8	13	0.65	0.44
495.057	20824116	69.7	23.4249	CHO	24	16	12	0	0	0	0	496.064	0.1	0.5	0.66667	17	0.70833	0.61111
495.078	25063478	84.1	20.3504	CHO	21	20	14	0	0	0	0	496.085	0.1	0.66667	0.95238	12	0.57143	0.35714
495.093	13645878	45.4	24.3002	CHO	25	20	11	0	0	0	0	496.101	0.1	0.44	0.8	16	0.64	0.53846
495.099	6372406	20.7	0	CHO	18	24	16	0	0	0	0	496.106	0.1	0.88889	1.3333	7	0.38889	0
495.114	17928246	59.9	23.7869	CHO	22	24	13	0	0	0	0	496.122	-0.1	0.59091	1.0909	11	0.5	0.29032
495.13	6766647	22	27.9147	CHO	26	24	10	0	0	0	0	496.137	0.1	0.38462	0.92308	15	0.57692	0.47619
495.135	3784759	11.9	0	CHO	19	28	15	0	0	0	0	496.143	-0.2	0.78947	1.4737	6	0.31579	0
495.137	1928759	5.6	0	CHON	20	24	11	4	0	0	0	496.144	0.2	0.55	1.2	11	0.55	0.14286
495.151	8263736	27.1	21.2438	CHO	23	28	12	0	0	0	0	496.158	0	0.52174	1.2174	10	0.43478	0.23529
495.166	2405432	7.3	0	CHO	27	28	9	0	0	0	0	496.173	0.1	0.33333	1.037	14	0.51852	0.42222
495.202	1331257	3.6	0	CHO	28	32	8	0	0	0	0	496.21	-0.4	0.28571	1.1429	13	0.46429	0.375
496.016	2441292	7.4	0	CHON	22	11	13	1	0	0	0	497.023	0.3	0.59091	0.5	18	0.81818	0.72414
496.052	2141773	6.4	0	CHON	23	15	12	1	0	0	0	497.059	0.1	0.52174	0.65217	17	0.73913	0.625
496.146	1375311	3.8	0	CHON	22	27	12	1	0	0	0	497.153	0.1	0.54545	1.2273	10	0.45455	0.2
497	17320030	57.9	22.029	CHO	22	10	14	0	0	0	0	498.007	0	0.63636	0.45455	18	0.81818	0.73333
497.015	1587037	4.5	0	CHO	26	10	11	0	0	0	0	498.022	-0.1	0.42308	0.38462	22	0.84615	0.80488
497.021	5151838	16.6	20.4836	CHO	19	14	16	0	0	0	0	498.028	0.3	0.84211	0.73684	13	0.68421	0.45455
497.051	1723230	4.9	0	CHO	27	14	10	0	0	0	0	498.059	0.1	0.37037	0.51852	21	0.77778	0.72727
497.057	16150622	53.9	16.9436	CHO	20	18	15	0	0	0	0	498.065	0	0.75	0.9	12	0.6	0.36
497.073	22487134	75.4	23.6383	CHO	24	18	12	0	0	0	0	498.08	0.1	0.5	0.75	16	0.66667	0.55556
497.094	16504926	55.1	19.5213	CHO	21	22	14	0	0	0	0	498.101	0.1	0.66667	1.0476	11	0.52381	0.28571
497.109	16902238	56.4	21.9263	CHO	25	22	11	0	0	0	0	498.116	0	0.44	0.88	15	0.6	0.48718
497.115	4148831	13.2	0	CHO	18	26	16	0	0	0	0	498.122	0	0.88889	1.4444	6	0.33333	0
497.13	11534431	38.2	23.6439	CHO	22	26	13	0	0	0	0	498.137	0.1	0.59091	1.1818	10	0.45455	0.22581
497.145	5469791	17.7	20.4438	CHO	26	26	10	0	0	0	0	498.153	0	0.38462	1	14	0.53846	0.42857
497.151	3556447	11.2	0	CHO	19	30	15	0	0	0	0	498.158	-0.1	0.78947	1.5789	5	0.26316	0
497.167	6978656	22.8	23.6254	CHOS	24	34	7	0	2	0	0	498.175	0.3	0.29167	1.4167	8	0.33333	0.13514
497.182	1675616	4.8	0	CHO	27	30	9	0	0	0	0	498.189	-0.2	0.33333	1.1111	13	0.48148	0.37778
498.031	2627688	8	0	CHON	22	13	13	1	0	0	0	499.039	-0.1	0.59091	0.59091	17	0.77273	0.65517
498.068	2250856	6.7	0	CHON	23	17	12	1	0	0	0	499.075	0.2	0.52174	0.73913	16	0.69565	0.5625
498.104	1297768	3.5	0	CHON	24	21	11	1	0	0	0	499.111	0.2	0.45833	0.875	15	0.625	0.48571
498.289	2986089	9.2	0	CHONS	26	45	6	1	1	0	0	499.297	0	0.23077	1.7308	5	0.19231	0
499.015	28696682	96.4	20.447	CHO	22	12	14	0	0	0	0	500.023	-0.1	0.63636	0.54545	17	0.77273	0.66667
499.031	3466859	10.9	31.2413	CHO	26	12	11	0	0	0	0	500.038	-0.1	0.42308	0.46154	21	0.80769	0.7561
499.036	5526635	17.8	0	CHO	19	16	16	0	0	0	0	500.044	-0.1	0.84211	0.84211	12	0.63158	0.36364
499.052	33730668	113.5	23.2877	CHO	23	16	13	0	0	0	0	500.059	-0.1	0.56522	0.69565	16	0.69565	0.57576
499.067	2406763	7.3	0	CHO	27	16	10	0	0	0	0	500.074	0	0.37037	0.59259	20	0.74074	0.68182
499.073	12472427	41.4	19.093	CHO	20	20	15	0	0	0	0	500.08	-0.1	0.75	1	11	0.55	0.28
499.088	22974570	77	21.589	CHO	24	20	12	0	0	0	0	500.095	0	0.5	0.83333	15	0.625	0.5
499.109	11534443	38.2	18.1135	CHO	21	24	14	0	0	0	0	500.117	0	0.66667	1.1429	10	0.47619	0.21429
499.125	13465707	44.8	28.5279	CHO	25	24	11	0	0	0	0	500.132	0	0.44	0.96	14	0.56	0.4359
499.13	2341995	7	0	CHO	18	28	16	0	0	0	0	500.138	-0.5	0.88889	1.5556	5	0.27778	0
499.146	8701035	28.6	18.0313	CHO	22	28	13	0	0	0	0	500.153	0	0.59091	1.2727	9	0.40909	0.16129
499.161	4379755	14	31.7196	CHO	26	28	10	0	0	0	0	500.168	0.1	0.38462	1.0769	13	0.5	0.38095
499.197	1632491	4.6	0	CHO	27	32	9	0	0	0	0	500.205	-0.3	0.33333	1.1852	12	0.44444	0.33333
500.011	1954408	5.7	0	CHON	21	11	14	1	0	0	0	501.018	-0.1	0.66667	0.52381	17	0.80952	0.69231
500.083	2644071	8.1	0	CHON	23	19	12	1	0	0	0	501.091	-0.1	0.52174	0.82609	15	0.65217	0.5
500.995	14008415	46.6	18.9597	CHO	21	10	15	0	0	0	0	502.002	0	0.71429	0.47619	17	0.80952	0.7037
501.01	4175967	13.3	0	CHO	25	10	12	0	0	0	0	502.017	0.1	0.48	0.4	21	0.84	0.78947
501.031	34951264	117.7	21.3238	CHO	22	14	14	0	0	0	0	502.038	0	0.63636	0.63636	16	0.72727	0.6
501.046	4331614	13.8	30.938	CHO	26	14	11	0	0	0	0	502.054	0.1	0.42308	0.53846	20	0.76923	0.70732
501.052	4961886	15.9	0	CHO	19	18	16	0	0	0	0	502.059	0.1	0.84211	0.94737	11	0.57895	0.27273
501.067	33828956	113.9	21.7533	CHO	23	18	13	0	0	0	0	502.075	-0.1	0.56522	0.78261	15	0.65217	0.51515
501.083	2565214	7.8	0	CHO	27	18	10	0	0	0	0	502.09	0.3	0.37037	0.66667	19	0.7037	0.63636
501.089	8796254	28.9	16.6347	CHO	20	22	15	0	0	0	0	502.096	0	0.75	1.1	10	0.5	0.2
501.097	1196637	3.2	0	CHONS	23	22	9	2	1	0	0	502.105	-0.6	0.3913	0.95652	14	0.6087	0.41935
501.104	20234334	67.7	22.9391	CHO	24	22	12	0	0	0	0	502.111	0	0.5	0.91667	14	0.58333	0.44444
501.119	1463389	4.1	0	CHO	28	22	9	0	0	0	0	502.126	-0.7	0.32143	0.78571	18	0.64286	0.57447
501.125	8618077	28.3	18.5691	CHO	21	26	14	0	0	0	0	502.132	-0.2	0.66667	1.2381	9	0.42857	0.14286
501.14	8581213	28.2	24.3713	CHO	25	26	11	0	0	0	0	502.148	-0.1	0.44	1.04	13	0.52	0.38462
501.177	4045917	12.8	27.6638	CHO	26	30	10	0	0	0	0	502.184	0	0.38462	1.1538	12	0.46154	0.33333
501.213	1787228	5.2	0	CHO	27	34	9	0	0	0	0	502.22	-0.1	0.33333	1.2593	11	0.40741	0.28889
501.249	1424988	3.9	0	CHO	28	38	8	0	0	0	0	502.257	-0.4	0.28571	1.3571	10	0.35714	0.25
502.974	2020924	6	0	CHO	20	8	16	0	0	0	0	503.981	0	0.8	0.4	17	0.85	0.75
502.989	2654268	8.1	0	CHO	24	8	13	0	0	0	0	503.996	0.3	0.54167	0.33333	21	0.875	0.82857
503.01	20316220	68	19.5016	CHO	21	12	15	0	0	0	0	504.018	0	0.71429	0.57143	16	0.7619	0.62963
503.026	8448059	27.8	27.1296	CHO	25	12	12	0	0	0	0	504.033	0	0.48	0.48	20	0.8	0.73684
503.047	35237948	118.6	22.0484	CHO	22	16	14	0	0	0	0	504.054	0	0.63636	0.72727	15	0.68182	0.53333
503.062	6041658	19.6	21.9571	CHO	26	16	11	0	0	0	0	504.069	0	0.42308	0.61538	19	0.73077	0.65854
503.068	3621946	11.4	0	CHO	19	20	16	0	0	0	0	504.075	0.1	0.84211	1.0526	10	0.52632	0.18182
503.083	28151866	94.6	22.2941	CHO	23	20	13	0	0	0	0	504.09	0.1	0.56522	0.86957	14	0.6087	0.45455
503.104	7204921	23.5	15.7359	CHO	20	24	15	0	0	0	0	504.112	0.1	0.75	1.2	9	0.45	0.12
503.12	14850105	49.5	25.2881	CHO	24	24	12	0	0	0	0	504.127	0.1	0.5	1	13	0.54167	0.38889
503.135	1673784	4.8	0	CHO	28	24	9	0	0	0	0	504.142	-0.2	0.32143	0.85714	17	0.60714	0.53191
503.141	5507128	17.8	25.8843	CHO	21	28	14	0	0	0	0	504.148	0	0.66667	1.3333	8	0.38095	0.071429
503.156	6549560	21.3	23.4915	CHO	25	28	11	0	0	0	0	504.163	0	0.44	1.12	12	0.48	0.33333
503.192	3185719	9.9	0	CHO	26	32	10	0	0	0	0	504.2	0.1	0.38462	1.2308	11	0.42308	0.28571
504.021	1572897	4.4	0	CHON	24	11	12	1	0	0	0	505.028	0	0.5	0.45833	20	0.83333	0.76471
504.99	4101124	13	0	CHO	20	10	16	0	0	0	0	505.997	-0.1	0.8	0.5	16	0.8	0.66667
505.005	8857604	29.1	28.192	CHO	24	10	13	0	0	0	0	506.012	0	0.54167	0.41667	20	0.83333	0.77143
505.026	22609922	75.8	19.0957	CHO	21	14	15	0	0	0	0	506.033	0	0.71429	0.66667	15	0.71429	0.55556
505.041	11700226	38.8	21.7325	CHO	25	14	12	0	0	0	0	506.049	-0.1	0.48	0.56	19	0.76	0.68421
505.078	7396354	24.2	29.1048	CHO	26	18	11	0	0	0	0	506.085	0	0.42308	0.69231	18	0.69231	0.60976
505.084	3024385	9.4	0	CHO	19	22	16	0	0	0	0	506.091	0	0.84211	1.1579	9	0.47368	0.090909
505.099	23060480	77.3	23.1712	CHO	23	22	13	0	0	0	0	506.106	-0.1	0.56522	0.95652	13	0.56522	0.39394
505.12	4672512	14.9	0	CHO	20	26	15	0	0	0	0	506.127	-0.2	0.75	1.3	8	0.4	0.04
505.135	11741183	38.9	21.2206	CHO	24	26	12	0	0	0	0	506.142	-0.1	0.5	1.0833	12	0.5	0.33333
505.15	1596415	4.5	0	CHO	28	26	9	0	0	0	0	506.158	-0.3	0.32143	0.92857	16	0.57143	0.48936
505.156	3812863	12	0	CHO	21	30	14	0	0	0	0	506.164	-0.3	0.66667	1.4286	7	0.33333	0
505.172	6555646	21.3	26.2981	CHO	25	30	11	0	0	0	0	506.179	0	0.44	1.2	11	0.44	0.28205
505.208	3601917	11.3	33.4616	CHO	26	34	10	0	0	0	0	506.215	0.1	0.38462	1.3077	10	0.38462	0.2381
505.281	2639355	8.1	0	CHO	28	42	8	0	0	0	0	506.288	0.2	0.28571	1.5	8	0.28571	0.16667
506.037	1342432	3.7	0	CHON	24	13	12	1	0	0	0	507.044	0.4	0.5	0.54167	19	0.79167	0.70588
506.058	1941215	5.7	0	CHON	21	17	14	1	0	0	0	507.065	-0.1	0.66667	0.80952	14	0.66667	0.46154
506.984	4803515	15.4	0	CHO	23	8	14	0	0	0	0	507.991	-0.2	0.6087	0.34783	20	0.86957	0.8125
507.005	6500282	21.2	0	CHO	20	12	16	0	0	0	0	508.013	-0.1	0.8	0.6	15	0.75	0.58333
507.02	15400890	51.4	24.7667	CHO	24	12	13	0	0	0	0	508.028	-0.1	0.54167	0.5	19	0.79167	0.71429
507.031	1178041	3.1	0	CHONS	15	16	14	4	1	0	0	508.038	-0.9	0.93333	1.0667	10	0.66667	0
507.042	23150520	77.6	19.0436	CHO	21	16	15	0	0	0	0	508.049	-0.1	0.71429	0.7619	14	0.66667	0.48148
507.057	14698424	49	24.5855	CHO	25	16	12	0	0	0	0	508.064	-0.1	0.48	0.64	18	0.72	0.63158
507.078	26443704	88.8	19.798	CHO	22	20	14	0	0	0	0	508.085	0	0.63636	0.90909	13	0.59091	0.4
507.093	9117623	30	25.4473	CHO	26	20	11	0	0	0	0	508.101	0.1	0.42308	0.76923	17	0.65385	0.56098
507.099	2079670	6.2	0	CHO	19	24	16	0	0	0	0	508.106	0.4	0.84211	1.2632	8	0.42105	0
507.114	17313718	57.8	21.5116	CHO	23	24	13	0	0	0	0	508.122	0	0.56522	1.0435	12	0.52174	0.33333
507.136	2809525	8.6	0	CHO	20	28	15	0	0	0	0	508.143	0.2	0.75	1.4	7	0.35	0
507.151	9252788	30.5	22.0271	CHO	24	28	12	0	0	0	0	508.158	0	0.5	1.1667	11	0.45833	0.27778
507.187	7274419	23.8	20.4225	CHO	25	32	11	0	0	0	0	508.194	0.1	0.44	1.28	10	0.4	0.23077
507.206	3268018	10.2	0	CHOS	26	36	8	0	1	0	0	508.213	0	0.30769	1.3846	9	0.34615	0.19048
508.016	1800079	5.2	0	CHON	23	11	13	1	0	0	0	509.023	-0.2	0.56522	0.47826	19	0.82609	0.74194
508.052	2209166	6.6	0	CHON	24	15	12	1	0	0	0	509.059	-0.1	0.5	0.625	18	0.75	0.64706
508.073	1485453	4.1	0	CHON	21	19	14	1	0	0	0	509.081	0.1	0.66667	0.90476	13	0.61905	0.38462
508.089	1342860	3.7	0	CHON	25	19	11	1	0	0	0	509.096	0.2	0.44	0.76	17	0.68	0.56757
509	12509026	41.5	22.1009	CHO	23	10	14	0	0	0	0	510.007	0.1	0.6087	0.43478	19	0.82609	0.75
509.021	7489377	24.5	24.2727	CHO	20	14	16	0	0	0	0	510.028	0.1	0.8	0.7	14	0.7	0.5
509.036	21094240	70.7	23.3047	CHO	24	14	13	0	0	0	0	510.043	0.1	0.54167	0.58333	18	0.75	0.65714
509.052	1604703	4.5	0	CHO	28	14	10	0	0	0	0	510.059	0.8	0.35714	0.5	22	0.78571	0.73913
509.057	20561760	68.9	21.0197	CHO	21	18	15	0	0	0	0	510.065	0.1	0.71429	0.85714	13	0.61905	0.40741
509.073	16164702	53.9	24.8139	CHO	25	18	12	0	0	0	0	510.08	0.1	0.48	0.72	17	0.68	0.57895
509.078	3241822	10.1	0	CHO	18	22	17	0	0	0	0	510.086	0	0.94444	1.2222	8	0.44444	0
509.094	18767710	62.8	21.6054	CHO	22	22	14	0	0	0	0	510.101	0.1	0.63636	1	12	0.54545	0.33333
509.109	9316189	30.7	24.0446	CHO	26	22	11	0	0	0	0	510.116	0	0.42308	0.84615	16	0.61538	0.5122
509.115	2794845	8.6	0	CHO	19	26	16	0	0	0	0	510.122	0.1	0.84211	1.3684	7	0.36842	0
509.124	1328604	3.6	0	CHO	30	22	8	0	0	0	0	510.131	-0.5	0.26667	0.73333	20	0.66667	0.61538
509.13	11921244	39.5	23.624	CHO	23	26	13	0	0	0	0	510.137	-0.1	0.56522	1.1304	11	0.47826	0.27273
509.145	4050779	12.8	0	CHO	27	26	10	0	0	0	0	510.153	0.1	0.37037	0.96296	15	0.55556	0.45455
509.151	2726235	8.3	39.6709	CHO	20	30	15	0	0	0	0	510.158	-0.5	0.75	1.5	6	0.3	0
509.166	6443866	21	24.9387	CHO	24	30	12	0	0	0	0	510.174	-0.2	0.5	1.25	10	0.41667	0.22222
509.181	1467865	4.1	0	CHO	28	30	9	0	0	0	0	510.189	-0.7	0.32143	1.0714	14	0.5	0.40426
509.185	3079001	9.5	0	CHOS	25	34	9	0	1	0	0	510.192	0.2	0.36	1.36	9	0.36	0.17949
510.031	2524975	7.7	0	CHON	23	13	13	1	0	0	0	511.039	0	0.56522	0.56522	18	0.78261	0.67742
510.068	1760557	5.1	0	CHON	24	17	12	1	0	0	0	511.075	0	0.5	0.70833	17	0.70833	0.58824
510.089	1334828	3.6	0	CHON	21	21	14	1	0	0	0	511.096	-0.2	0.66667	1	12	0.57143	0.30769
510.979	4102398	13	0	CHO	22	8	15	0	0	0	0	511.986	0	0.68182	0.36364	19	0.86364	0.7931
511.031	1981435	5.8	0	CHO	27	12	11	0	0	0	0	512.038	0.1	0.40741	0.44444	22	0.81481	0.76744
511.037	8875771	29.2	20.1761	CHO	20	16	16	0	0	0	0	512.044	0	0.8	0.8	13	0.65	0.41667
511.052	26136314	87.8	20.0444	CHO	24	16	13	0	0	0	0	512.059	0	0.54167	0.66667	17	0.70833	0.6
511.073	15900409	53	17.9748	CHO	21	20	15	0	0	0	0	512.08	-0.1	0.71429	0.95238	12	0.57143	0.33333
511.088	17594104	58.8	25.5434	CHO	25	20	12	0	0	0	0	512.095	-0.1	0.48	0.8	16	0.64	0.52632
511.109	13930231	46.4	19.7351	CHO	22	24	14	0	0	0	0	512.117	-0.1	0.63636	1.0909	11	0.5	0.26667
511.125	9043702	29.8	27.2744	CHO	26	24	11	0	0	0	0	512.132	-0.1	0.42308	0.92308	15	0.57692	0.46341
511.13	3345142	10.4	0	CHO	19	28	16	0	0	0	0	512.138	-0.3	0.84211	1.4737	6	0.31579	0
511.146	7900917	25.9	21.4474	CHO	23	28	13	0	0	0	0	512.153	-0.2	0.56522	1.2174	10	0.43478	0.21212
511.161	3443957	10.8	0	CHO	27	28	10	0	0	0	0	512.168	-0.1	0.37037	1.037	14	0.51852	0.40909
511.197	1400307	3.8	0	CHO	28	32	9	0	0	0	0	512.205	-0.2	0.32143	1.1429	13	0.46429	0.3617
511.201	1714418	4.9	0	CHOS	25	36	9	0	1	0	0	512.208	-0.2	0.36	1.44	8	0.32	0.12821
512.011	1693126	4.8	0	CHON	22	11	14	1	0	0	0	513.018	-0.2	0.63636	0.5	18	0.81818	0.71429
512.047	2873028	8.8	0	CHON	23	15	13	1	0	0	0	513.054	-0.1	0.56522	0.65217	17	0.73913	0.6129
512.084	1455298	4	0	CHON	24	19	12	1	0	0	0	513.091	0.4	0.5	0.79167	16	0.66667	0.52941
512.995	12375695	41.1	18.4748	CHO	22	10	15	0	0	0	0	514.002	-0.1	0.68182	0.45455	18	0.81818	0.72414
513.01	2461582	7.5	0	CHO	26	10	12	0	0	0	0	514.017	-0.1	0.46154	0.38462	22	0.84615	0.8
513.016	1697677	4.9	0	CHO	19	14	17	0	0	0	0	514.023	0	0.89474	0.73684	13	0.68421	0.42857
513.031	29306508	98.5	20.7664	CHO	23	14	14	0	0	0	0	514.038	-0.1	0.6087	0.6087	17	0.73913	0.625
513.046	3154572	9.8	0	CHO	27	14	11	0	0	0	0	514.054	-0.1	0.40741	0.51852	21	0.77778	0.72093
513.052	7803531	25.6	17.7428	CHO	20	18	16	0	0	0	0	514.059	-0.1	0.8	0.9	12	0.6	0.33333
513.067	27688586	93	20.8837	CHO	24	18	13	0	0	0	0	514.075	-0.2	0.54167	0.75	16	0.66667	0.54286
513.083	1765514	5.1	0	CHO	28	18	10	0	0	0	0	514.09	0	0.35714	0.64286	20	0.71429	0.65217
513.089	12226185	40.6	17.6995	CHO	21	22	15	0	0	0	0	514.096	-0.1	0.71429	1.0476	11	0.52381	0.25926
513.104	17020552	56.8	22.1621	CHO	25	22	12	0	0	0	0	514.111	-0.2	0.48	0.88	15	0.6	0.47368
513.125	9430663	31.1	15.2281	CHO	22	26	14	0	0	0	0	514.132	-0.2	0.63636	1.1818	10	0.45455	0.2
513.14	7111302	23.2	24.0385	CHO	26	26	11	0	0	0	0	514.148	-0.1	0.42308	1	14	0.53846	0.41463
513.146	2730118	8.4	0	CHO	19	30	16	0	0	0	0	514.153	-0.4	0.84211	1.5789	5	0.26316	0
513.161	5455493	17.6	20.6782	CHO	23	30	13	0	0	0	0	514.169	-0.1	0.56522	1.3043	9	0.3913	0.15152
513.177	2906756	9	0	CHO	27	30	10	0	0	0	0	514.184	0	0.37037	1.1111	13	0.48148	0.36364
514.026	2180179	6.5	0	CHON	22	13	14	1	0	0	0	515.034	0.3	0.63636	0.59091	17	0.77273	0.64286
514.099	1543502	4.3	0	CHON	24	21	12	1	0	0	0	515.106	0.3	0.5	0.875	15	0.625	0.47059
514.284	1656387	4.7	0	CHONS	26	45	7	1	1	0	0	515.292	0	0.26923	1.7308	5	0.19231	0
514.974	2308378	6.9	0	CHO	21	8	16	0	0	0	0	515.981	-0.3	0.7619	0.38095	18	0.85714	0.76923
515.026	4882967	15.7	0	CHO	26	12	12	0	0	0	0	516.033	-0.1	0.46154	0.46154	21	0.80769	0.75
515.032	1498647	4.2	0	CHO	19	16	17	0	0	0	0	516.039	0.4	0.89474	0.84211	12	0.63158	0.33333
515.047	32435734	109.2	20.7113	CHO	23	16	14	0	0	0	0	516.054	-0.2	0.6087	0.69565	16	0.69565	0.5625
515.05	1298453	3.5	0	CHOS	20	20	14	0	1	0	0	516.057	0.3	0.7	1	11	0.55	0.25
515.062	3941909	12.5	31.2663	CHO	27	16	11	0	0	0	0	516.069	-0.2	0.40741	0.59259	20	0.74074	0.67442
515.068	6692373	21.8	0	CHO	20	20	16	0	0	0	0	516.075	-0.1	0.8	1	11	0.55	0.25
515.083	25275924	84.9	21.6577	CHO	24	20	13	0	0	0	0	516.09	-0.2	0.54167	0.83333	15	0.625	0.48571
515.098	2394643	7.2	0	CHO	28	20	10	0	0	0	0	516.106	-0.2	0.35714	0.71429	19	0.67857	0.6087
515.104	7737874	25.4	20.686	CHO	21	24	15	0	0	0	0	516.112	-0.1	0.71429	1.1429	10	0.47619	0.18519
515.119	13694481	45.6	22.3675	CHO	25	24	12	0	0	0	0	516.127	-0.1	0.48	0.96	14	0.56	0.42105
515.135	1295376	3.5	0	CHO	29	24	9	0	0	0	0	516.142	0.3	0.31034	0.82759	18	0.62069	0.55102
515.141	6784528	22.1	22.5191	CHO	22	28	14	0	0	0	0	516.148	0	0.63636	1.2727	9	0.40909	0.13333
515.192	3010061	9.3	0	CHO	27	32	10	0	0	0	0	516.2	0	0.37037	1.1852	12	0.44444	0.31818
515.265	1793544	5.2	0	CHO	29	40	8	0	0	0	0	516.272	0.3	0.27586	1.3793	10	0.34483	0.24
516.078	1829975	5.3	0	CHON	23	19	13	1	0	0	0	517.086	-0.1	0.56522	0.82609	15	0.65217	0.48387
516.114	1442901	4	0	CHON	24	23	12	1	0	0	0	517.122	-1	0.5	0.95833	14	0.58333	0.41176
516.99	6050207	19.6	21.277	CHO	21	10	16	0	0	0	0	517.997	-0.2	0.7619	0.47619	17	0.80952	0.69231
517.005	5428638	17.5	27.6658	CHO	25	10	13	0	0	0	0	518.012	0	0.52	0.4	21	0.84	0.78378
517.026	24391068	81.9	20.6109	CHO	22	14	15	0	0	0	0	518.033	-0.1	0.68182	0.63636	16	0.72727	0.58621
517.041	7433628	24.3	25.6763	CHO	26	14	12	0	0	0	0	518.049	-0.1	0.46154	0.53846	20	0.76923	0.7
517.062	31243674	105.1	20.506	CHO	23	18	14	0	0	0	0	518.07	-0.2	0.6087	0.78261	15	0.65217	0.5
517.078	4503961	14.4	0	CHO	27	18	11	0	0	0	0	518.085	0	0.40741	0.66667	19	0.7037	0.62791
517.083	4123545	13.1	27.798	CHO	20	22	16	0	0	0	0	518.091	-0.3	0.8	1.1	10	0.5	0.16667
517.099	20893080	70	23.1126	CHO	24	22	13	0	0	0	0	518.106	-0.1	0.54167	0.91667	14	0.58333	0.42857
517.12	6048151	19.6	0	CHO	21	26	15	0	0	0	0	518.127	-0.1	0.71429	1.2381	9	0.42857	0.11111
517.135	10677654	35.3	22.6443	CHO	25	26	12	0	0	0	0	518.142	-0.1	0.48	1.04	13	0.52	0.36842
517.156	4161940	13.2	26.479	CHO	22	30	14	0	0	0	0	518.164	-0.2	0.63636	1.3636	8	0.36364	0.066667
517.172	4512148	14.4	35.2862	CHO	26	30	11	0	0	0	0	518.179	0	0.42308	1.1538	12	0.46154	0.31707
517.208	2530193	7.7	0	CHO	27	34	10	0	0	0	0	518.215	-0.1	0.37037	1.2593	11	0.40741	0.27273
517.244	1810319	5.2	0	CHO	28	38	9	0	0	0	0	518.252	-0.1	0.32143	1.3571	10	0.35714	0.23404
518.021	1171551	3.1	0	CHON	21	13	15	1	0	0	0	519.029	0.1	0.71429	0.61905	16	0.7619	0.6
518.984	2487331	7.5	0	CHO	24	8	14	0	0	0	0	519.991	0	0.58333	0.33333	21	0.875	0.82353
519.005	8482082	27.9	21.4092	CHO	21	12	16	0	0	0	0	520.013	-0.1	0.7619	0.57143	16	0.7619	0.61538
519.02	10941729	36.2	23.9133	CHO	25	12	13	0	0	0	0	520.028	-0.1	0.52	0.48	20	0.8	0.72973
519.042	25349408	85.1	20.2206	CHO	22	16	15	0	0	0	0	520.049	-0.1	0.68182	0.72727	15	0.68182	0.51724
519.057	8922398	29.4	24.6121	CHO	26	16	12	0	0	0	0	520.064	-0.1	0.46154	0.61538	19	0.73077	0.65
519.063	1173022	3.1	0	CHO	19	20	17	0	0	0	0	520.07	0	0.89474	1.0526	10	0.52632	0.14286
519.078	25386270	85.3	22.1273	CHO	23	20	14	0	0	0	0	520.085	-0.1	0.6087	0.86957	14	0.6087	0.4375
519.099	3056412	9.5	0	CHO	20	24	16	0	0	0	0	520.106	0	0.8	1.2	9	0.45	0.083333
519.114	15418651	51.4	20.9516	CHO	24	24	13	0	0	0	0	520.122	-0.1	0.54167	1	13	0.54167	0.37143
519.13	3030298	9.4	0	CHO	28	24	10	0	0	0	0	520.137	0.1	0.35714	0.85714	17	0.60714	0.52174
519.135	3531546	11.1	0	CHO	21	28	15	0	0	0	0	520.143	-0.1	0.71429	1.3333	8	0.38095	0.037037
519.151	7698713	25.2	20.4376	CHO	25	28	12	0	0	0	0	520.158	-0.1	0.48	1.12	12	0.48	0.31579
519.187	4108566	13	26.2651	CHO	26	32	11	0	0	0	0	520.194	-0.2	0.42308	1.2308	11	0.42308	0.26829
519.206	1934613	5.7	0	CHOS	27	36	8	0	1	0	0	520.213	-0.5	0.2963	1.3333	10	0.37037	0.22727
519.223	2908948	9	0	CHO	27	36	10	0	0	0	0	520.231	-0.3	0.37037	1.3333	10	0.37037	0.22727
519.26	1937426	5.7	0	CHO	28	40	9	0	0	0	0	520.267	0.2	0.32143	1.4286	9	0.32143	0.19149
520.016	1542627	4.3	0	CHON	24	11	13	1	0	0	0	521.023	-0.4	0.54167	0.45833	20	0.83333	0.75758
520.037	1339874	3.6	0	CHON	21	15	15	1	0	0	0	521.044	0.1	0.71429	0.71429	15	0.71429	0.52
520.052	1171169	3.1	0	CHON	25	15	12	1	0	0	0	521.059	-0.2	0.48	0.6	19	0.76	0.66667
521	8059047	26.5	19.3782	CHO	24	10	14	0	0	0	0	522.007	0	0.58333	0.41667	20	0.83333	0.76471
521.021	10753189	35.6	21.9595	CHO	21	14	16	0	0	0	0	522.028	-0.1	0.7619	0.66667	15	0.71429	0.53846
521.036	14568612	48.5	22.5727	CHO	25	14	13	0	0	0	0	522.043	0	0.52	0.56	19	0.76	0.67568
521.057	22486180	75.4	22.7286	CHO	22	18	15	0	0	0	0	522.065	-0.1	0.68182	0.81818	14	0.63636	0.44828
521.073	11132066	36.9	24.9626	CHO	26	18	12	0	0	0	0	522.08	-0.1	0.46154	0.69231	18	0.69231	0.6
521.078	1190562	3.1	0	CHO	19	22	17	0	0	0	0	522.086	0	0.89474	1.1579	9	0.47368	0.047619
521.094	19917984	66.7	21.7613	CHO	23	22	14	0	0	0	0	522.101	-0.2	0.6087	0.95652	13	0.56522	0.375
521.109	6286496	20.4	26.6189	CHO	27	22	11	0	0	0	0	522.116	0	0.40741	0.81481	17	0.62963	0.53488
521.115	2734752	8.4	0	CHO	20	26	16	0	0	0	0	522.122	-0.2	0.8	1.3	8	0.4	0
521.13	11537567	38.3	19.6516	CHO	24	26	13	0	0	0	0	522.137	-0.1	0.54167	1.0833	12	0.5	0.31429
521.145	3116190	9.7	0	CHO	28	26	10	0	0	0	0	522.153	0.2	0.35714	0.92857	16	0.57143	0.47826
521.151	2361501	7.1	0	CHO	21	30	15	0	0	0	0	522.158	-0.2	0.71429	1.4286	7	0.33333	0
521.166	7147677	23.4	22.2298	CHO	25	30	12	0	0	0	0	522.174	-0.1	0.48	1.2	11	0.44	0.26316
521.185	2835611	8.7	0	CHOS	26	34	9	0	1	0	0	522.192	-0.2	0.34615	1.3077	10	0.38462	0.21951
521.203	4243610	13.5	28.4265	CHO	26	34	11	0	0	0	0	522.21	-0.2	0.42308	1.3077	10	0.38462	0.21951
521.221	3546265	11.1	0	CHOS	27	38	8	0	1	0	0	522.229	-0.1	0.2963	1.4074	9	0.33333	0.18182
522.031	1866088	5.4	0	CHON	24	13	13	1	0	0	0	523.039	-0.3	0.54167	0.54167	19	0.79167	0.69697
522.053	1394151	3.8	0	CHON	21	17	15	1	0	0	0	523.06	0.1	0.71429	0.80952	14	0.66667	0.44
522.068	1367142	3.7	0	CHON	25	17	12	1	0	0	0	523.075	0.1	0.48	0.68	18	0.72	0.61111
522.089	1481573	4.1	0	CHON	22	21	14	1	0	0	0	523.096	-0.2	0.63636	0.95455	13	0.59091	0.35714
522.979	3406896	10.7	0	CHO	23	8	15	0	0	0	0	523.986	-0.1	0.65217	0.34783	20	0.86957	0.80645
523	1711151	4.9	0	CHO	20	12	17	0	0	0	0	524.007	0	0.85	0.6	15	0.75	0.56522
523.015	16018478	53.5	23.7921	CHO	24	12	14	0	0	0	0	524.023	0	0.58333	0.5	19	0.79167	0.70588
523.037	11895853	39.5	23.9576	CHO	21	16	16	0	0	0	0	524.044	0	0.7619	0.7619	14	0.66667	0.46154
523.052	16806956	56.1	26.0601	CHO	25	16	13	0	0	0	0	524.059	0	0.52	0.64	18	0.72	0.62162
523.073	18146346	60.7	21.6896	CHO	22	20	15	0	0	0	0	524.08	0	0.68182	0.90909	13	0.59091	0.37931
523.088	11842602	39.3	28.6481	CHO	26	20	12	0	0	0	0	524.095	0.1	0.46154	0.76923	17	0.65385	0.55
523.094	2343977	7.1	0	CHO	19	24	17	0	0	0	0	524.101	0	0.89474	1.2632	8	0.42105	0
523.109	14486568	48.3	22.5424	CHO	23	24	14	0	0	0	0	524.117	0	0.6087	1.0435	12	0.52174	0.3125
523.13	2294055	6.9	0	CHO	20	28	16	0	0	0	0	524.138	-0.1	0.8	1.4	7	0.35	0
523.146	8609830	28.3	22.0566	CHO	24	28	13	0	0	0	0	524.153	0	0.54167	1.1667	11	0.45833	0.25714
523.161	2602533	7.9	0	CHO	28	28	10	0	0	0	0	524.168	0.1	0.35714	1	15	0.53571	0.43478
523.201	10023971	33.1	25.7661	CHOS	26	36	9	0	1	0	0	524.208	-0.1	0.34615	1.3846	9	0.34615	0.17073
523.237	1482273	4.1	0	CHOS	27	40	8	0	1	0	0	524.244	-0.4	0.2963	1.4815	8	0.2963	0.13636
524.011	1673716	4.8	0	CHON	23	11	14	1	0	0	0	525.018	0	0.6087	0.47826	19	0.82609	0.73333
524.047	2057714	6.1	0	CHON	24	15	13	1	0	0	0	525.054	0.3	0.54167	0.625	18	0.75	0.63636
524.068	1271537	3.4	0	CHON	21	19	15	1	0	0	0	525.075	0.1	0.71429	0.90476	13	0.61905	0.36
524.995	8762301	28.8	23.7913	CHO	23	10	15	0	0	0	0	526.002	-0.2	0.65217	0.43478	19	0.82609	0.74194
525.01	1414333	3.9	0	CHO	27	10	12	0	0	0	0	526.017	0.1	0.44444	0.37037	23	0.85185	0.80952
525.016	2850236	8.8	0	CHO	20	14	17	0	0	0	0	526.023	0.1	0.85	0.7	14	0.7	0.47826
525.046	1646523	4.7	0	CHO	28	14	11	0	0	0	0	526.054	-0.1	0.39286	0.5	22	0.78571	0.73333
525.052	11113402	36.8	17.1749	CHO	21	18	16	0	0	0	0	526.059	-0.1	0.7619	0.85714	13	0.61905	0.38462
525.089	13833144	46	20.0566	CHO	22	22	15	0	0	0	0	526.096	-0.1	0.68182	1	12	0.54545	0.31034
525.104	12215223	40.6	21.7491	CHO	26	22	12	0	0	0	0	526.111	0	0.46154	0.84615	16	0.61538	0.5
525.125	10271670	34	23.2724	CHO	23	26	14	0	0	0	0	526.132	0.2	0.6087	1.1304	11	0.47826	0.25
525.14	5305270	17.1	31.455	CHO	27	26	11	0	0	0	0	526.148	0.1	0.40741	0.96296	15	0.55556	0.44186
525.146	4135861	13.1	0	CHO	20	30	16	0	0	0	0	526.153	-0.1	0.8	1.5	6	0.3	0
525.161	5602229	18.1	26.9794	CHO	24	30	13	0	0	0	0	526.169	0.1	0.54167	1.25	10	0.41667	0.2
525.177	1894067	5.5	0	CHO	28	30	10	0	0	0	0	526.184	0.1	0.35714	1.0714	14	0.5	0.3913
526.026	2289542	6.9	0	CHON	23	13	14	1	0	0	0	527.034	-0.3	0.6087	0.56522	18	0.78261	0.66667
526.063	2073476	6.1	0	CHON	24	17	13	1	0	0	0	527.07	-0.3	0.54167	0.70833	17	0.70833	0.57576
526.974	1827670	5.3	0	CHO	22	8	16	0	0	0	0	527.981	0	0.72727	0.36364	19	0.86364	0.78571
527.01	17054548	57	17.5586	CHO	23	12	15	0	0	0	0	528.018	-0.1	0.65217	0.52174	18	0.78261	0.67742
527.026	2967891	9.2	0	CHO	27	12	12	0	0	0	0	528.033	-0.1	0.44444	0.44444	22	0.81481	0.7619
527.031	2867795	8.8	0	CHO	20	16	17	0	0	0	0	528.039	0	0.85	0.8	13	0.65	0.3913
527.047	24501074	82.3	23.0429	CHO	24	16	14	0	0	0	0	528.054	-0.1	0.58333	0.66667	17	0.70833	0.58824
527.062	1641041	4.7	0	CHO	28	16	11	0	0	0	0	528.069	0.1	0.39286	0.57143	21	0.75	0.68889
527.068	8983377	29.6	18.4379	CHO	21	20	16	0	0	0	0	528.075	-0.1	0.7619	0.95238	12	0.57143	0.30769
527.083	20843344	69.8	23	CHO	25	20	13	0	0	0	0	528.09	-0.2	0.52	0.8	16	0.64	0.51351
527.104	9208655	30.4	21.6514	CHO	22	24	15	0	0	0	0	528.112	-0.1	0.68182	1.0909	11	0.5	0.24138
527.119	10896206	36.1	25.0688	CHO	26	24	12	0	0	0	0	528.127	-0.1	0.46154	0.92308	15	0.57692	0.45
527.125	1221454	3.2	0	CHO	19	28	17	0	0	0	0	528.133	-0.2	0.89474	1.4737	6	0.31579	0
527.141	6932302	22.6	22.594	CHO	23	28	14	0	0	0	0	528.148	-0.2	0.6087	1.2174	10	0.43478	0.1875
527.156	4494157	14.4	30.7864	CHO	27	28	11	0	0	0	0	528.163	-0.2	0.40741	1.037	14	0.51852	0.39535
527.162	7861068	25.8	14.193	CHO	20	32	16	0	0	0	0	528.169	-0.2	0.8	1.6	5	0.25	0
527.177	3860812	12.2	0	CHO	24	32	13	0	0	0	0	528.184	-0.1	0.54167	1.3333	9	0.375	0.14286
527.192	1641291	4.7	0	CHO	28	32	10	0	0	0	0	528.2	0	0.35714	1.1429	13	0.46429	0.34783
528.005	1358116	3.7	0	CHON	22	11	15	1	0	0	0	529.013	-0.5	0.68182	0.5	18	0.81818	0.7037
528.078	1989920	5.9	0	CHON	24	19	13	1	0	0	0	529.086	-0.3	0.54167	0.79167	16	0.66667	0.51515
528.99	6448888	21	21.4843	CHO	22	10	16	0	0	0	0	529.997	-0.1	0.72727	0.45455	18	0.81818	0.71429
529.005	2629623	8	0	CHO	26	10	13	0	0	0	0	530.012	-0.5	0.5	0.38462	22	0.84615	0.79487
529.026	22420214	75.2	20.8796	CHO	23	14	15	0	0	0	0	530.033	0	0.65217	0.6087	17	0.73913	0.6129
529.041	3856629	12.2	29.5315	CHO	27	14	12	0	0	0	0	530.049	0.1	0.44444	0.51852	21	0.77778	0.71429
529.047	2974453	9.2	0	CHO	20	18	17	0	0	0	0	530.054	0	0.85	0.9	12	0.6	0.30435
529.062	25135860	84.4	23.368	CHO	24	18	14	0	0	0	0	530.07	0	0.58333	0.75	16	0.66667	0.52941
529.078	2715636	8.3	0	CHO	28	18	11	0	0	0	0	530.085	0.1	0.39286	0.64286	20	0.71429	0.64444
529.084	6043380	19.6	22.3077	CHO	21	22	16	0	0	0	0	530.091	0	0.7619	1.0476	11	0.52381	0.23077
529.099	17292018	57.8	23.5618	CHO	25	22	13	0	0	0	0	530.106	0	0.52	0.88	15	0.6	0.45946
529.114	1496306	4.2	0	CHO	29	22	10	0	0	0	0	530.121	0.3	0.34483	0.75862	19	0.65517	0.58333
529.12	6551282	21.3	22.8695	CHO	22	26	15	0	0	0	0	530.127	0.2	0.68182	1.1818	10	0.45455	0.17241
529.135	8645361	28.4	25.2255	CHO	26	26	12	0	0	0	0	530.142	0	0.46154	1	14	0.53846	0.4
529.156	4266736	13.6	0	CHO	23	30	14	0	0	0	0	530.164	-0.1	0.6087	1.3043	9	0.3913	0.125
529.171	3833584	12.1	0	CHO	27	30	11	0	0	0	0	530.179	-0.1	0.40741	1.1111	13	0.48148	0.34884
529.208	1676014	4.8	0	CHO	28	34	10	0	0	0	0	530.215	-0.3	0.35714	1.2143	12	0.42857	0.30435
529.281	1311467	3.6	0	CHO	30	42	8	0	0	0	0	530.288	0.1	0.26667	1.4	10	0.33333	0.23077
530.021	1350349	3.7	0	CHON	22	13	15	1	0	0	0	531.029	-0.4	0.68182	0.59091	17	0.77273	0.62963
530.094	1760970	5.1	0	CHON	24	21	13	1	0	0	0	531.101	0.3	0.54167	0.875	15	0.625	0.45455
531.005	10330791	34.2	20.8076	CHO	22	12	16	0	0	0	0	532.013	0	0.72727	0.54545	17	0.77273	0.64286
531.021	5545639	18	24.8963	CHO	26	12	13	0	0	0	0	532.028	0	0.5	0.46154	21	0.80769	0.74359
531.042	25229990	84.9	22.3692	CHO	23	16	15	0	0	0	0	532.049	-0.1	0.65217	0.69565	16	0.69565	0.54839
531.057	5331622	17.2	31.3345	CHO	27	16	12	0	0	0	0	532.064	0	0.44444	0.59259	20	0.74074	0.66667
531.063	2460837	7.5	0	CHO	20	20	17	0	0	0	0	532.07	0.3	0.85	1	11	0.55	0.21739
531.078	23345828	78.5	24.6252	CHO	24	20	14	0	0	0	0	532.085	-0.2	0.58333	0.83333	15	0.625	0.47059
531.093	3037860	9.4	0	CHO	28	20	11	0	0	0	0	532.101	0.1	0.39286	0.71429	19	0.67857	0.6
531.099	5072548	16.3	23.7497	CHO	21	24	16	0	0	0	0	532.106	-0.1	0.7619	1.1429	10	0.47619	0.15385
531.114	13978276	46.6	26.2966	CHO	25	24	13	0	0	0	0	532.122	-0.1	0.52	0.96	14	0.56	0.40541
531.136	4543651	14.5	26.8472	CHO	22	28	15	0	0	0	0	532.143	-0.1	0.68182	1.2727	9	0.40909	0.10345
531.151	7903907	26	25.7773	CHO	26	28	12	0	0	0	0	532.158	-0.1	0.46154	1.0769	13	0.5	0.35
531.172	2576546	7.9	0	CHO	23	32	14	0	0	0	0	532.179	-0.2	0.6087	1.3913	8	0.34783	0.0625
531.187	2937505	9.1	0	CHO	27	32	11	0	0	0	0	532.194	-0.1	0.40741	1.1852	12	0.44444	0.30233
531.224	1872288	5.5	0	CHO	28	36	10	0	0	0	0	532.231	0	0.35714	1.2857	11	0.39286	0.26087
531.26	1923999	5.6	0	CHO	29	40	9	0	0	0	0	532.267	-0.2	0.31034	1.3793	10	0.34483	0.22449
532.11	1256067	3.4	0	CHON	24	23	13	1	0	0	0	533.117	0.3	0.54167	0.95833	14	0.58333	0.39394
532.984	1462634	4.1	0	CHO	21	10	17	0	0	0	0	533.992	-0.1	0.80952	0.47619	17	0.80952	0.68
533	5661289	18.3	31.9097	CHO	25	10	14	0	0	0	0	534.007	-0.2	0.56	0.4	21	0.84	0.77778
533.021	13959785	46.6	21.4098	CHO	22	14	16	0	0	0	0	534.028	-0.1	0.72727	0.63636	16	0.72727	0.57143
533.036	9955944	32.9	21.282	CHO	26	14	13	0	0	0	0	534.043	-0.2	0.5	0.53846	20	0.76923	0.69231
533.057	24103528	81	22.3949	CHO	23	18	15	0	0	0	0	534.065	-0.1	0.65217	0.78261	15	0.65217	0.48387
533.073	6550119	21.4	29.1537	CHO	27	18	12	0	0	0	0	534.08	0	0.44444	0.66667	19	0.7037	0.61905
533.078	1580775	4.5	0	CHO	20	22	17	0	0	0	0	534.086	0	0.85	1.1	10	0.5	0.13043
533.094	18774630	62.9	19.8288	CHO	24	22	14	0	0	0	0	534.101	0	0.58333	0.91667	14	0.58333	0.41176
533.109	4214887	13.4	0	CHO	28	22	11	0	0	0	0	534.116	0	0.39286	0.78571	18	0.64286	0.55556
533.115	3312742	10.4	0	CHO	21	26	16	0	0	0	0	534.122	0	0.7619	1.2381	9	0.42857	0.076923
533.13	10023526	33.2	24.5051	CHO	25	26	13	0	0	0	0	534.137	0	0.52	1.04	13	0.52	0.35135
533.145	2387557	7.2	0	CHO	29	26	10	0	0	0	0	534.153	0.1	0.34483	0.89655	17	0.58621	0.5
533.151	3212901	10	0	CHO	22	30	15	0	0	0	0	534.158	-0.2	0.68182	1.3636	8	0.36364	0.034483
533.166	5493349	17.8	32.9064	CHO	26	30	12	0	0	0	0	534.174	0.1	0.46154	1.1538	12	0.46154	0.3
533.17	1303653	3.5	0	CHOS	23	34	12	0	1	0	0	534.177	0	0.52174	1.4783	7	0.30435	0
533.185	1237092	3.3	0	CHOS	27	34	9	0	1	0	0	534.192	0.4	0.33333	1.2593	11	0.40741	0.25581
533.203	2800740	8.6	0	CHO	27	34	11	0	0	0	0	534.21	0	0.40741	1.2593	11	0.40741	0.25581
533.221	1844835	5.4	0	CHOS	28	38	8	0	1	0	0	534.229	-0.1	0.28571	1.3571	10	0.35714	0.21739
533.239	2264163	6.8	0	CHO	28	38	10	0	0	0	0	534.246	0	0.35714	1.3571	10	0.35714	0.21739
533.275	1810530	5.3	0	CHO	29	42	9	0	0	0	0	534.283	-0.2	0.31034	1.4483	9	0.31034	0.18367
534.032	1727568	5	0	CHON	25	13	13	1	0	0	0	535.039	0.2	0.52	0.52	20	0.8	0.71429
534.053	1736016	5	0	CHON	22	17	15	1	0	0	0	535.06	0.2	0.68182	0.77273	15	0.68182	0.48148
534.089	1348175	3.7	0	CHON	23	21	14	1	0	0	0	535.096	-0.1	0.6087	0.91304	14	0.6087	0.4
534.979	2076222	6.2	0	CHO	24	8	15	0	0	0	0	535.986	0.1	0.625	0.33333	21	0.875	0.81818
535	2747454	8.4	0	CHO	21	12	17	0	0	0	0	536.007	-0.1	0.80952	0.57143	16	0.7619	0.6
535.015	10979902	36.4	22.0016	CHO	25	12	14	0	0	0	0	536.023	0	0.56	0.48	20	0.8	0.72222
535.037	13697597	45.7	21.4694	CHO	22	16	16	0	0	0	0	536.044	0	0.72727	0.72727	15	0.68182	0.5
535.052	11532861	38.3	28.4333	CHO	26	16	13	0	0	0	0	536.059	0	0.5	0.61538	19	0.73077	0.64103
535.073	20605500	69.2	21.2541	CHO	23	20	15	0	0	0	0	536.08	0	0.65217	0.86957	14	0.6087	0.41935
535.088	7844413	25.8	31.2883	CHO	27	20	12	0	0	0	0	536.095	0.1	0.44444	0.74074	18	0.66667	0.57143
535.094	1317181	3.6	0	CHO	20	24	17	0	0	0	0	536.101	0.2	0.85	1.2	9	0.45	0.043478
535.109	13433404	44.8	22.8479	CHO	24	24	14	0	0	0	0	536.117	0	0.58333	1	13	0.54167	0.35294
535.13	2188092	6.5	0	CHO	21	28	16	0	0	0	0	536.138	-0.1	0.7619	1.3333	8	0.38095	0
535.146	8544828	28.1	21.0294	CHO	25	28	13	0	0	0	0	536.153	0	0.52	1.12	12	0.48	0.2973
535.161	1456956	4.1	0	CHO	29	28	10	0	0	0	0	536.168	0	0.34483	0.96552	16	0.55172	0.45833
535.182	4518459	14.5	33.1398	CHO	26	32	12	0	0	0	0	536.189	-0.1	0.46154	1.2308	11	0.42308	0.25
535.201	3720251	11.7	0	CHOS	27	36	9	0	1	0	0	536.208	0	0.33333	1.3333	10	0.37037	0.2093
535.237	2477115	7.5	0	CHOS	28	40	8	0	1	0	0	536.244	-0.3	0.28571	1.4286	9	0.32143	0.17391
535.255	1943866	5.7	0	CHO	28	40	10	0	0	0	0	536.262	-0.3	0.35714	1.4286	9	0.32143	0.17391
536.047	2056240	6.1	0	CHON	25	15	13	1	0	0	0	537.054	-0.1	0.52	0.6	19	0.76	0.65714
536.068	1189680	3.1	0	CHON	22	19	15	1	0	0	0	537.075	-0.1	0.68182	0.86364	14	0.63636	0.40741
536.995	7183913	23.5	23.3966	CHO	24	10	15	0	0	0	0	538.002	-0.1	0.625	0.41667	20	0.83333	0.75758
537.016	4268073	13.6	0	CHO	21	14	17	0	0	0	0	538.023	-0.1	0.80952	0.66667	15	0.71429	0.52
537.031	15960617	53.4	25.293	CHO	25	14	14	0	0	0	0	538.038	-0.1	0.56	0.56	19	0.76	0.66667
537.052	14330409	47.8	21.2358	CHO	22	18	16	0	0	0	0	538.059	-0.1	0.72727	0.81818	14	0.63636	0.42857
537.067	15014441	50.1	22.5004	CHO	26	18	13	0	0	0	0	538.075	-0.1	0.5	0.69231	18	0.69231	0.58974
537.089	15534633	51.9	22.8346	CHO	23	22	15	0	0	0	0	538.096	-0.2	0.65217	0.95652	13	0.56522	0.35484
537.104	8258089	27.2	25.054	CHO	27	22	12	0	0	0	0	538.111	0	0.44444	0.81481	17	0.62963	0.52381
537.11	1405225	3.9	0	CHO	20	26	17	0	0	0	0	538.117	0	0.85	1.3	8	0.4	0
537.125	10773033	35.7	19.6891	CHO	24	26	14	0	0	0	0	538.132	-0.2	0.58333	1.0833	12	0.5	0.29412
537.14	4417065	14.1	0	CHO	28	26	11	0	0	0	0	538.148	-0.1	0.39286	0.92857	16	0.57143	0.46667
537.146	1926185	5.6	0	CHO	21	30	16	0	0	0	0	538.153	0	0.7619	1.4286	7	0.33333	0
537.161	6271529	20.4	26.7336	CHO	25	30	13	0	0	0	0	538.169	-0.1	0.52	1.2	11	0.44	0.24324
537.177	1835561	5.3	0	CHO	29	30	10	0	0	0	0	538.184	0	0.34483	1.0345	15	0.51724	0.41667
537.216	9419304	31.1	25.3404	CHOS	27	38	9	0	1	0	0	538.224	-0.2	0.33333	1.4074	9	0.33333	0.16279
538.026	1788456	5.2	0	CHON	24	13	14	1	0	0	0	539.034	0.3	0.58333	0.54167	19	0.79167	0.6875
538.063	1323816	3.6	0	CHON	25	17	13	1	0	0	0	539.07	-0.2	0.52	0.68	18	0.72	0.6
538.099	1255720	3.4	0	CHON	26	21	12	1	0	0	0	539.106	-0.7	0.46154	0.80769	17	0.65385	0.52632
538.974	1578541	4.5	0	CHO	23	8	16	0	0	0	0	539.981	0	0.69565	0.34783	20	0.86957	0.8
539.01	13244973	44.1	25.3483	CHO	24	12	15	0	0	0	0	540.018	-0.1	0.625	0.5	19	0.79167	0.69697
539.025	1670701	4.8	0	CHO	28	12	12	0	0	0	0	540.033	-0.8	0.42857	0.42857	23	0.82143	0.77273
539.031	5351981	17.3	0	CHO	21	16	17	0	0	0	0	540.039	-0.2	0.80952	0.7619	14	0.66667	0.44
539.068	12321325	41	20.1541	CHO	22	20	16	0	0	0	0	540.075	-0.1	0.72727	0.90909	13	0.59091	0.35714
539.083	13701677	45.7	25.5463	CHO	26	20	13	0	0	0	0	540.09	-0.2	0.5	0.76923	17	0.65385	0.53846
539.104	10953262	36.3	19.6818	CHO	23	24	15	0	0	0	0	540.112	-0.2	0.65217	1.0435	12	0.52174	0.29032
539.119	8100398	26.6	27.2887	CHO	27	24	12	0	0	0	0	540.127	-0.1	0.44444	0.88889	16	0.59259	0.47619
539.141	7113262	23.3	24.8398	CHO	24	28	14	0	0	0	0	540.148	-0.1	0.58333	1.1667	11	0.45833	0.23529
539.156	3531822	11.1	0	CHO	28	28	11	0	0	0	0	540.163	0.1	0.39286	1	15	0.53571	0.42222
539.162	1469486	4.1	0	CHO	21	32	16	0	0	0	0	540.169	-0.2	0.7619	1.5238	6	0.28571	0
539.177	4129326	13.1	32.8646	CHO	25	32	13	0	0	0	0	540.184	-0.1	0.52	1.28	10	0.4	0.18919
539.192	1553710	4.4	0	CHO	29	32	10	0	0	0	0	540.2	-0.2	0.34483	1.1034	14	0.48276	0.375
539.196	1336366	3.6	0	CHOS	26	36	10	0	1	0	0	540.203	0	0.38462	1.3846	9	0.34615	0.15
539.232	2441263	7.4	0	CHOS	27	40	9	0	1	0	0	540.239	0.1	0.33333	1.4815	8	0.2963	0.11628
540.006	1238072	3.3	0	CHON	23	11	15	1	0	0	0	541.013	0.1	0.65217	0.47826	19	0.82609	0.72414
540.042	2103352	6.3	0	CHON	24	15	14	1	0	0	0	541.049	-0.2	0.58333	0.625	18	0.75	0.625
540.078	1270329	3.4	0	CHON	25	19	13	1	0	0	0	541.086	-0.4	0.52	0.76	17	0.68	0.54286
540.99	5960265	19.4	18.8589	CHO	23	10	16	0	0	0	0	541.997	-0.1	0.69565	0.43478	19	0.82609	0.73333
541.005	1768009	5.1	0	CHO	27	10	13	0	0	0	0	542.012	0.1	0.48148	0.37037	23	0.85185	0.80488
541.026	18389578	61.6	20.8009	CHO	24	14	15	0	0	0	0	542.033	-0.1	0.625	0.58333	18	0.75	0.63636
541.041	2070090	6.1	0	CHO	28	14	12	0	0	0	0	542.049	0.1	0.42857	0.5	22	0.78571	0.72727
541.047	5326410	17.2	0	CHO	21	18	17	0	0	0	0	542.054	-0.1	0.80952	0.85714	13	0.61905	0.36
541.062	20683338	69.4	21.3138	CHO	25	18	14	0	0	0	0	542.07	-0.1	0.56	0.72	17	0.68	0.55556
541.083	8604234	28.4	21.0876	CHO	22	22	16	0	0	0	0	542.091	-0.1	0.72727	1	12	0.54545	0.28571
541.099	14156363	47.2	25.4428	CHO	26	22	13	0	0	0	0	542.106	-0.1	0.5	0.84615	16	0.61538	0.48718
541.12	7486027	24.5	24.6542	CHO	23	26	15	0	0	0	0	542.127	-0.1	0.65217	1.1304	11	0.47826	0.22581
541.135	6971980	22.8	27.4633	CHO	27	26	12	0	0	0	0	542.142	0	0.44444	0.96296	15	0.55556	0.42857
541.141	2911308	9	0	CHO	20	30	17	0	0	0	0	542.148	-0.2	0.85	1.5	6	0.3	0
541.156	4766284	15.3	25.8318	CHO	24	30	14	0	0	0	0	542.164	-0.1	0.58333	1.25	10	0.41667	0.17647
541.171	3023436	9.4	0	CHO	28	30	11	0	0	0	0	542.179	-0.1	0.39286	1.0714	14	0.5	0.37778
541.212	2415693	7.3	0	CHOS	26	38	10	0	1	0	0	542.219	0.4	0.38462	1.4615	8	0.30769	0.1
542.021	1444960	4	0	CHON	23	13	15	1	0	0	0	543.029	-0.3	0.65217	0.56522	18	0.78261	0.65517
542.058	1688929	4.8	0	CHON	24	17	14	1	0	0	0	543.065	0.1	0.58333	0.70833	17	0.70833	0.5625
542.094	1223906	3.3	0	CHON	25	21	13	1	0	0	0	543.101	0.3	0.52	0.84	16	0.64	0.48571
543.005	10166907	33.7	24.1648	CHO	23	12	16	0	0	0	0	544.013	-0.1	0.69565	0.52174	18	0.78261	0.66667
543.02	3630716	11.5	0	CHO	27	12	13	0	0	0	0	544.028	-0.1	0.48148	0.44444	22	0.81481	0.7561
543.042	21731964	73.1	21.9177	CHO	24	16	15	0	0	0	0	544.049	0	0.625	0.66667	17	0.70833	0.57576
543.057	3060349	9.5	0	CHO	28	16	12	0	0	0	0	544.064	0.2	0.42857	0.57143	21	0.75	0.68182
543.063	4063869	12.9	0	CHO	21	20	17	0	0	0	0	544.07	0	0.80952	0.95238	12	0.57143	0.28
543.078	20064894	67.4	22.1613	CHO	25	20	14	0	0	0	0	544.085	-0.1	0.56	0.8	16	0.64	0.5
543.093	1766270	5.1	0	CHO	29	20	11	0	0	0	0	544.101	0	0.37931	0.68966	20	0.68966	0.61702
543.099	6133374	20	0	CHO	22	24	16	0	0	0	0	544.106	0	0.72727	1.0909	11	0.5	0.21429
543.114	12216959	40.7	20.9633	CHO	26	24	13	0	0	0	0	544.122	0	0.5	0.92308	15	0.57692	0.4359
543.136	5108351	16.5	21.8708	CHO	23	28	15	0	0	0	0	544.143	0	0.65217	1.2174	10	0.43478	0.16129
543.151	5430912	17.6	21.6089	CHO	27	28	12	0	0	0	0	544.158	0	0.44444	1.037	14	0.51852	0.38095
543.157	1800832	5.2	0	CHO	20	32	17	0	0	0	0	544.164	-0.3	0.85	1.6	5	0.25	0
543.172	2785920	8.6	0	CHO	24	32	14	0	0	0	0	544.179	0	0.58333	1.3333	9	0.375	0.11765
543.187	2425985	7.4	0	CHO	28	32	11	0	0	0	0	544.194	0	0.39286	1.1429	13	0.46429	0.33333
544.073	1944223	5.7	0	CHON	24	19	14	1	0	0	0	545.081	-0.4	0.58333	0.79167	16	0.66667	0.5
545.021	14625475	48.9	22.3107	CHO	23	14	16	0	0	0	0	546.028	-0.1	0.69565	0.6087	17	0.73913	0.6
545.036	5816004	18.9	27.1739	CHO	27	14	13	0	0	0	0	546.043	-0.1	0.48148	0.51852	21	0.77778	0.70732
545.057	21543620	72.5	23.4319	CHO	24	18	15	0	0	0	0	546.065	-0.1	0.625	0.75	16	0.66667	0.51515
545.072	4086981	13	0	CHO	28	18	12	0	0	0	0	546.08	-0.1	0.42857	0.64286	20	0.71429	0.63636
545.078	3508421	11	0	CHO	21	22	17	0	0	0	0	546.086	-0.2	0.80952	1.0476	11	0.52381	0.2
545.094	17402566	58.4	23.0833	CHO	25	22	14	0	0	0	0	546.101	0	0.56	0.88	15	0.6	0.44444
545.109	2947782	9.1	0	CHO	29	22	11	0	0	0	0	546.116	0.1	0.37931	0.75862	19	0.65517	0.57447
545.115	4422343	14.2	0	CHO	22	26	16	0	0	0	0	546.122	0.1	0.72727	1.1818	10	0.45455	0.14286
545.13	8940231	29.6	27.6323	CHO	26	26	13	0	0	0	0	546.137	0.1	0.5	1	14	0.53846	0.38462
545.151	3601608	11.4	0	CHO	23	30	15	0	0	0	0	546.158	-0.1	0.65217	1.3043	9	0.3913	0.096774
545.167	3753161	11.9	33.6144	CHO	27	30	12	0	0	0	0	546.174	0.1	0.44444	1.1111	13	0.48148	0.33333
545.188	1634506	4.7	0	CHO	24	34	14	0	0	0	0	546.195	-0.1	0.58333	1.4167	8	0.33333	0.058824
545.203	1640906	4.7	0	CHO	28	34	11	0	0	0	0	546.21	0.6	0.39286	1.2143	12	0.42857	0.28889
545.239	1445196	4	0	CHO	29	38	10	0	0	0	0	546.246	0.3	0.34483	1.3103	11	0.37931	0.25
547	3953435	12.6	0	CHO	22	12	17	0	0	0	0	548.007	-0.2	0.77273	0.54545	17	0.77273	0.62963
547.015	7575324	24.9	23.1191	CHO	26	12	14	0	0	0	0	548.023	-0.1	0.53846	0.46154	21	0.80769	0.73684
547.037	16296733	54.6	22.6424	CHO	23	16	16	0	0	0	0	548.044	-0.1	0.69565	0.69565	16	0.69565	0.53333
547.052	7965470	26.2	27.1669	CHO	27	16	13	0	0	0	0	548.059	-0.1	0.48148	0.59259	20	0.74074	0.65854
547.058	1188382	3.1	0	CHO	20	20	18	0	0	0	0	548.065	0.7	0.9	1	11	0.55	0.18182
547.073	19942174	67	21.7149	CHO	24	20	15	0	0	0	0	548.08	-0.1	0.625	0.83333	15	0.625	0.45455
547.088	4838176	15.6	39.5561	CHO	28	20	12	0	0	0	0	548.095	0.1	0.42857	0.71429	19	0.67857	0.59091
547.094	2643232	8.1	0	CHO	21	24	17	0	0	0	0	548.101	0	0.80952	1.1429	10	0.47619	0.12
547.109	13312801	44.4	23.2946	CHO	25	24	14	0	0	0	0	548.117	-0.1	0.56	0.96	14	0.56	0.38889
547.131	3148066	9.8	0	CHO	22	28	16	0	0	0	0	548.138	0.2	0.72727	1.2727	9	0.40909	0.071429
547.146	6683427	21.9	29.4219	CHO	26	28	13	0	0	0	0	548.153	0.1	0.5	1.0769	13	0.5	0.33333
547.167	2232356	6.7	0	CHO	23	32	15	0	0	0	0	548.174	0.2	0.65217	1.3913	8	0.34783	0.032258
547.182	3431204	10.8	0	CHO	27	32	12	0	0	0	0	548.189	0.3	0.44444	1.1852	12	0.44444	0.28571
547.218	1905446	5.6	0	CHO	28	36	11	0	0	0	0	548.226	-0.1	0.39286	1.2857	11	0.39286	0.24444
547.237	1181479	3.1	0	CHOS	29	40	8	0	1	0	0	548.244	0.1	0.27586	1.3793	10	0.34483	0.20833
547.291	1543210	4.4	0	CHO	30	44	9	0	0	0	0	548.299	-0.1	0.3	1.4667	9	0.3	0.17647
548.047	1216849	3.2	0	CHON	26	15	13	1	0	0	0	549.054	0.2	0.5	0.57692	20	0.76923	0.67568
548.068	1435218	4	0	CHON	23	19	15	1	0	0	0	549.075	-0.3	0.65217	0.82609	15	0.65217	0.44828
549.016	6013830	19.6	19.9405	CHO	22	14	17	0	0	0	0	550.023	-0.2	0.77273	0.63636	16	0.72727	0.55556
549.031	11322247	37.7	23.4197	CHO	26	14	14	0	0	0	0	550.038	-0.1	0.53846	0.53846	20	0.76923	0.68421
549.052	16128904	54	23.3865	CHO	23	18	16	0	0	0	0	550.059	-0.1	0.69565	0.78261	15	0.65217	0.46667
549.067	9186185	30.4	28.9365	CHO	27	18	13	0	0	0	0	550.075	0	0.48148	0.66667	19	0.7037	0.60976
549.089	15977354	53.5	20.1591	CHO	24	22	15	0	0	0	0	550.096	-0.1	0.625	0.91667	14	0.58333	0.39394
549.104	6176651	20.1	24.2114	CHO	28	22	12	0	0	0	0	550.111	0	0.42857	0.78571	18	0.64286	0.54545
549.11	2110860	6.3	0	CHO	21	26	17	0	0	0	0	550.117	-0.1	0.80952	1.2381	9	0.42857	0.04
549.125	9956236	33	24.4918	CHO	25	26	14	0	0	0	0	550.132	-0.1	0.56	1.04	13	0.52	0.33333
549.14	2991501	9.3	36.5936	CHO	29	26	11	0	0	0	0	550.148	0	0.37931	0.89655	17	0.58621	0.48936
549.146	2439566	7.4	0	CHO	22	30	16	0	0	0	0	550.153	-0.2	0.72727	1.3636	8	0.36364	0
549.161	6047631	19.7	28.2376	CHO	26	30	13	0	0	0	0	550.169	0	0.5	1.1538	12	0.46154	0.28205
549.198	3195793	10	0	CHO	27	34	12	0	0	0	0	550.205	0.2	0.44444	1.2593	11	0.40741	0.2381
549.216	3742610	11.8	36.948	CHOS	28	38	9	0	1	0	0	550.224	0	0.32143	1.3571	10	0.35714	0.2
549.234	2514067	7.7	0	CHO	28	38	11	0	0	0	0	550.241	0.1	0.39286	1.3571	10	0.35714	0.2
549.271	1812373	5.3	0	CHO	29	42	10	0	0	0	0	550.278	0.1	0.34483	1.4483	9	0.31034	0.16667
550.026	1408450	3.9	0	CHON	25	13	14	1	0	0	0	551.034	-0.3	0.56	0.52	20	0.8	0.70588
550.047	1243843	3.3	0	CHON	22	17	16	1	0	0	0	551.055	-0.4	0.72727	0.77273	15	0.68182	0.46154
550.084	1342661	3.7	0	CHON	23	21	15	1	0	0	0	551.091	-0.1	0.65217	0.91304	14	0.6087	0.37931
550.974	1570812	4.4	0	CHO	24	8	16	0	0	0	0	551.981	-0.2	0.66667	0.33333	21	0.875	0.8125
551.01	11183103	37.2	21.7476	CHO	25	12	15	0	0	0	0	552.018	-0.1	0.6	0.48	20	0.8	0.71429
551.031	6812672	22.3	23.2508	CHO	22	16	17	0	0	0	0	552.039	0	0.77273	0.72727	15	0.68182	0.48148
551.047	14584833	48.8	23.1505	CHO	26	16	14	0	0	0	0	552.054	-0.1	0.53846	0.61538	19	0.73077	0.63158
551.068	13900802	46.4	23.1479	CHO	23	20	16	0	0	0	0	552.075	-0.1	0.69565	0.86957	14	0.6087	0.4
551.083	10939395	36.4	25.0021	CHO	27	20	13	0	0	0	0	552.09	-0.2	0.48148	0.74074	18	0.66667	0.56098
551.104	11643909	38.8	27.6306	CHO	24	24	15	0	0	0	0	552.112	-0.1	0.625	1	13	0.54167	0.33333
551.119	6539270	21.4	28.0987	CHO	28	24	12	0	0	0	0	552.127	-0.1	0.42857	0.85714	17	0.60714	0.5
551.125	1723398	5	0	CHO	21	28	17	0	0	0	0	552.133	0.1	0.80952	1.3333	8	0.38095	0
551.141	7848967	25.8	17.3109	CHO	25	28	14	0	0	0	0	552.148	-0.1	0.56	1.12	12	0.48	0.27778
551.156	2845704	8.8	0	CHO	29	28	11	0	0	0	0	552.163	0	0.37931	0.96552	16	0.55172	0.44681
551.162	1767433	5.1	0	CHO	22	32	16	0	0	0	0	552.169	0.1	0.72727	1.4545	7	0.31818	0
551.177	4438026	14.2	28.8222	CHO	26	32	13	0	0	0	0	552.184	0	0.5	1.2308	11	0.42308	0.23077
551.196	1975307	5.8	0	CHOS	27	36	10	0	1	0	0	552.203	-0.2	0.37037	1.3333	10	0.37037	0.19048
551.232	6710285	22	26.0127	CHOS	28	40	9	0	1	0	0	552.239	-0.2	0.32143	1.4286	9	0.32143	0.15556
551.359	1258261	3.4	0	CHO	31	52	8	0	0	0	0	552.366	0.1	0.25806	1.6774	6	0.19355	0.074074
552.042	1491522	4.2	0	CHON	25	15	14	1	0	0	0	553.049	0	0.56	0.6	19	0.76	0.64706
552.079	1286981	3.5	0	CHON	26	19	13	1	0	0	0	553.086	0.6	0.5	0.73077	18	0.69231	0.56757
552.99	4848771	15.6	25.7351	CHO	24	10	16	0	0	0	0	553.997	0.2	0.66667	0.41667	20	0.83333	0.75
553.026	15172741	50.8	23.2421	CHO	25	14	15	0	0	0	0	554.033	0	0.6	0.56	19	0.76	0.65714
553.041	1576583	4.5	0	CHO	29	14	12	0	0	0	0	554.049	-0.2	0.41379	0.48276	23	0.7931	0.73913
553.047	7834759	25.8	20.8609	CHO	22	18	17	0	0	0	0	554.054	0.1	0.77273	0.81818	14	0.63636	0.40741
553.062	15383688	51.5	23.0384	CHO	26	18	14	0	0	0	0	554.07	0	0.53846	0.69231	18	0.69231	0.57895
553.084	10288265	34.1	25.5089	CHO	23	22	16	0	0	0	0	554.091	0	0.69565	0.95652	13	0.56522	0.33333
553.099	10585226	35.2	27.9681	CHO	27	22	13	0	0	0	0	554.106	0	0.48148	0.81481	17	0.62963	0.5122
553.12	8914060	29.5	21.6456	CHO	24	26	15	0	0	0	0	554.127	0	0.625	1.0833	12	0.5	0.27273
553.135	5834893	19	29.2074	CHO	28	26	12	0	0	0	0	554.142	-0.1	0.42857	0.92857	16	0.57143	0.45455
553.141	1770382	5.1	0	CHO	21	30	17	0	0	0	0	554.148	0	0.80952	1.4286	7	0.33333	0
553.156	5535887	18	25.509	CHO	25	30	14	0	0	0	0	554.164	0	0.56	1.2	11	0.44	0.22222
553.172	2261264	6.8	0	CHO	29	30	11	0	0	0	0	554.179	0.1	0.37931	1.0345	15	0.51724	0.40426
553.211	2193043	6.6	0	CHOS	27	38	10	0	1	0	0	554.219	-0.3	0.37037	1.4074	9	0.33333	0.14286
553.248	3772565	11.9	0	CHOS	28	42	9	0	1	0	0	554.255	-0.3	0.32143	1.5	8	0.28571	0.11111
554.021	1455052	4.1	0	CHON	24	13	15	1	0	0	0	555.029	0	0.625	0.54167	19	0.79167	0.67742
554.057	1601999	4.6	0	CHON	25	17	14	1	0	0	0	555.065	-0.4	0.56	0.68	18	0.72	0.58824
555.005	9876756	32.7	23.7549	CHO	24	12	16	0	0	0	0	556.013	0	0.66667	0.5	19	0.79167	0.6875
555.021	1929238	5.7	0	CHO	28	12	13	0	0	0	0	556.028	0	0.46429	0.42857	23	0.82143	0.76744
555.027	1710870	4.9	0	CHO	21	16	18	0	0	0	0	556.034	0.3	0.85714	0.7619	14	0.66667	0.41667
555.042	18332952	61.5	24.1771	CHO	25	16	15	0	0	0	0	556.049	0	0.6	0.64	18	0.72	0.6
555.057	1799448	5.2	0	CHO	29	16	12	0	0	0	0	556.064	0.4	0.41379	0.55172	22	0.75862	0.69565
555.063	5737753	18.6	28.8281	CHO	22	20	17	0	0	0	0	556.07	0.2	0.77273	0.90909	13	0.59091	0.33333
555.078	15758618	52.8	24.8541	CHO	26	20	14	0	0	0	0	556.085	0.1	0.53846	0.76923	17	0.65385	0.52632
555.099	7729436	25.4	24.2602	CHO	23	24	16	0	0	0	0	556.106	0.1	0.69565	1.0435	12	0.52174	0.26667
555.114	9207069	30.5	29.9417	CHO	27	24	13	0	0	0	0	556.122	0.1	0.48148	0.88889	16	0.59259	0.46341
555.136	5205278	16.8	25.4284	CHO	24	28	15	0	0	0	0	556.143	0.2	0.625	1.1667	11	0.45833	0.21212
555.151	4747552	15.3	26.5761	CHO	28	28	12	0	0	0	0	556.158	0	0.42857	1	15	0.53571	0.40909
555.157	2537760	7.7	0	CHO	21	32	17	0	0	0	0	556.164	-0.3	0.80952	1.5238	6	0.28571	0
555.172	3482913	11	0	CHO	25	32	14	0	0	0	0	556.179	0	0.56	1.28	10	0.4	0.16667
555.187	2151202	6.4	0	CHO	29	32	11	0	0	0	0	556.194	0.1	0.37931	1.1034	14	0.48276	0.3617
555.227	3524389	11.1	34.0827	CHOS	27	40	10	0	1	0	0	556.234	-0.1	0.37037	1.4815	8	0.2963	0.095238
556.073	1957477	5.8	0	CHON	25	19	14	1	0	0	0	557.081	-0.1	0.56	0.76	17	0.68	0.52941
556.985	2742700	8.5	0	CHO	23	10	17	0	0	0	0	557.992	0	0.73913	0.43478	19	0.82609	0.72414
557	2092461	6.2	0	CHO	27	10	14	0	0	0	0	558.007	-0.2	0.51852	0.37037	23	0.85185	0.8
557.021	13946287	46.7	24.7274	CHO	24	14	16	0	0	0	0	558.028	-0.1	0.66667	0.58333	18	0.75	0.625
557.036	3801520	12.1	40.2274	CHO	28	14	13	0	0	0	0	558.043	-0.1	0.46429	0.5	22	0.78571	0.72093
557.042	1776817	5.2	0	CHO	21	18	18	0	0	0	0	558.049	0.1	0.85714	0.85714	13	0.61905	0.33333
557.057	20061618	67.6	24.7859	CHO	25	18	15	0	0	0	0	558.065	-0.1	0.6	0.72	17	0.68	0.54286
557.073	2586547	7.9	0	CHO	29	18	12	0	0	0	0	558.08	0	0.41379	0.62069	21	0.72414	0.65217
557.079	5080500	16.4	27.4802	CHO	22	22	17	0	0	0	0	558.086	0.1	0.77273	1	12	0.54545	0.25926
557.094	15269301	51.2	25.1455	CHO	26	22	14	0	0	0	0	558.101	-0.1	0.53846	0.84615	16	0.61538	0.47368
557.109	1254326	3.4	0	CHO	30	22	11	0	0	0	0	558.116	0.3	0.36667	0.73333	20	0.66667	0.59184
557.115	5225911	16.9	26.7691	CHO	23	26	16	0	0	0	0	558.122	-0.1	0.69565	1.1304	11	0.47826	0.2
557.13	8230328	27.2	28.3617	CHO	27	26	13	0	0	0	0	558.137	0	0.48148	0.96296	15	0.55556	0.41463
557.151	3887545	12.4	0	CHO	24	30	15	0	0	0	0	558.158	-0.3	0.625	1.25	10	0.41667	0.15152
557.166	3924411	12.5	0	CHO	28	30	12	0	0	0	0	558.174	-0.1	0.42857	1.0714	14	0.5	0.36364
557.172	1489851	4.2	0	CHO	21	34	17	0	0	0	0	558.18	-0.1	0.80952	1.619	5	0.2381	0
557.187	2243260	6.8	0	CHO	25	34	14	0	0	0	0	558.195	-0.2	0.56	1.36	9	0.36	0.11111
557.203	1871549	5.5	0	CHO	29	34	11	0	0	0	0	558.21	0.2	0.37931	1.1724	13	0.44828	0.31915
557.206	1654974	4.7	0	CHOS	26	38	11	0	1	0	0	558.213	-0.3	0.42308	1.4615	8	0.30769	0.076923
558.089	1211140	3.2	0	CHON	25	21	14	1	0	0	0	559.096	-0.1	0.56	0.84	16	0.64	0.47059
559	5353038	17.4	25.9099	CHO	23	12	17	0	0	0	0	560.007	0	0.73913	0.52174	18	0.78261	0.65517
559.037	16033361	53.8	23.2688	CHO	24	16	16	0	0	0	0	560.044	0.1	0.66667	0.66667	17	0.70833	0.5625
559.052	4375122	14	27.0682	CHO	28	16	13	0	0	0	0	560.059	0	0.46429	0.57143	21	0.75	0.67442
559.058	1394002	3.9	0	CHO	21	20	18	0	0	0	0	560.065	0.3	0.85714	0.95238	12	0.57143	0.25
559.073	18382420	61.8	25.5164	CHO	25	20	15	0	0	0	0	560.08	-0.1	0.6	0.8	16	0.64	0.48571
559.088	2993237	9.3	0	CHO	29	20	12	0	0	0	0	560.095	0	0.41379	0.68966	20	0.68966	0.6087
559.094	4377174	14	0	CHO	22	24	17	0	0	0	0	560.101	0.1	0.77273	1.0909	11	0.5	0.18519
559.109	13254231	44.3	22.8029	CHO	26	24	14	0	0	0	0	560.117	0	0.53846	0.92308	15	0.57692	0.42105
559.125	1872472	5.5	0	CHO	30	24	11	0	0	0	0	560.132	0.1	0.36667	0.8	19	0.63333	0.55102
559.13	3577432	11.3	0	CHO	23	28	16	0	0	0	0	560.138	-0.1	0.69565	1.2174	10	0.43478	0.13333
559.146	6721114	22	22.7587	CHO	27	28	13	0	0	0	0	560.153	-0.1	0.48148	1.037	14	0.51852	0.36585
559.167	2926683	9.1	0	CHO	24	32	15	0	0	0	0	560.174	0.1	0.625	1.3333	9	0.375	0.090909
559.182	2829917	8.8	0	CHO	28	32	12	0	0	0	0	560.189	-0.2	0.42857	1.1429	13	0.46429	0.31818
559.218	1905248	5.6	0	CHO	29	36	11	0	0	0	0	560.226	0	0.37931	1.2414	12	0.41379	0.2766
560.995	3598067	11.4	33.2803	CHO	26	10	15	0	0	0	0	562.002	-0.2	0.57692	0.38462	22	0.84615	0.78378
561.016	7220981	23.7	23.0481	CHO	23	14	17	0	0	0	0	562.023	-0.1	0.73913	0.6087	17	0.73913	0.58621
561.031	7795446	25.7	26.0547	CHO	27	14	14	0	0	0	0	562.038	-0.1	0.51852	0.51852	21	0.77778	0.7
561.052	16875256	56.7	21.8495	CHO	24	18	16	0	0	0	0	562.059	0	0.66667	0.75	16	0.66667	0.5
561.067	6481657	21.2	25.1278	CHO	28	18	13	0	0	0	0	562.075	0	0.46429	0.64286	20	0.71429	0.62791
561.089	16107258	54.1	24.2958	CHO	25	22	15	0	0	0	0	562.096	0	0.6	0.88	15	0.6	0.42857
561.104	3773692	12	0	CHO	29	22	12	0	0	0	0	562.111	0.1	0.41379	0.75862	19	0.65517	0.56522
561.11	2988284	9.3	0	CHO	22	26	17	0	0	0	0	562.117	0.1	0.77273	1.1818	10	0.45455	0.11111
561.125	9801469	32.5	26.8008	CHO	26	26	14	0	0	0	0	562.132	0	0.53846	1	14	0.53846	0.36842
561.14	1834751	5.4	0	CHO	30	26	11	0	0	0	0	562.148	0.1	0.36667	0.86667	18	0.6	0.5102
561.146	2917631	9.1	0	CHO	23	30	16	0	0	0	0	562.153	0.2	0.69565	1.3043	9	0.3913	0.066667
561.161	4704001	15.1	29.6714	CHO	27	30	13	0	0	0	0	562.169	0.1	0.48148	1.1111	13	0.48148	0.31707
561.182	1506050	4.2	0	CHO	24	34	15	0	0	0	0	562.19	-0.2	0.625	1.4167	8	0.33333	0.030303
561.198	2644228	8.1	0	CHO	28	34	12	0	0	0	0	562.205	0.1	0.42857	1.2143	12	0.42857	0.27273
561.216	1526789	4.3	0	CHOS	29	38	9	0	1	0	0	562.224	0	0.31034	1.3103	11	0.37931	0.23404
561.234	2173703	6.5	0	CHO	29	38	11	0	0	0	0	562.241	0.2	0.37931	1.3103	11	0.37931	0.23404
562.026	1304649	3.5	0	CHON	26	13	14	1	0	0	0	563.034	-0.1	0.53846	0.5	21	0.80769	0.72222
562.084	1693774	4.9	0	CHON	24	21	15	1	0	0	0	563.091	-0.4	0.625	0.875	15	0.625	0.41935
562.995	1480603	4.1	0	CHO	22	12	18	0	0	0	0	564.002	-0.3	0.81818	0.54545	17	0.77273	0.61538
563.031	8613790	28.5	18.9098	CHO	23	16	17	0	0	0	0	564.039	0	0.73913	0.69565	16	0.69565	0.51724
563.047	9830303	32.6	27.1024	CHO	27	16	14	0	0	0	0	564.054	-0.1	0.51852	0.59259	20	0.74074	0.65
563.068	14464929	48.5	24.864	CHO	24	20	16	0	0	0	0	564.075	0	0.66667	0.83333	15	0.625	0.4375
563.083	7012259	23	24.0218	CHO	28	20	13	0	0	0	0	564.09	0	0.46429	0.71429	19	0.67857	0.5814
563.089	1263011	3.4	0	CHO	21	24	18	0	0	0	0	564.096	0.3	0.85714	1.1429	10	0.47619	0.083333
563.104	13303716	44.5	19.9774	CHO	25	24	15	0	0	0	0	564.112	0	0.6	0.96	14	0.56	0.37143
563.12	4124582	13.2	31.2308	CHO	29	24	12	0	0	0	0	564.127	0.1	0.41379	0.82759	18	0.62069	0.52174
563.125	1387686	3.8	0	CHO	22	28	17	0	0	0	0	564.133	-0.3	0.77273	1.2727	9	0.40909	0.037037
563.138	33206184	112.4	17.2102	CHOS	30	28	9	0	1	0	0	564.145	0.4	0.3	0.93333	17	0.56667	0.46939
563.141	6966184	22.9	24.7487	CHO	26	28	14	0	0	0	0	564.148	0.3	0.53846	1.0769	13	0.5	0.31579
563.156	1845929	5.4	0	CHO	30	28	11	0	0	0	0	564.163	-0.2	0.36667	0.93333	17	0.56667	0.46939
563.162	2017449	6	0	CHO	23	32	16	0	0	0	0	564.169	-0.2	0.69565	1.3913	8	0.34783	0
563.177	4492203	14.4	28.0742	CHO	27	32	13	0	0	0	0	564.184	-0.1	0.48148	1.1852	12	0.44444	0.26829
563.195	1576364	4.5	0	CHOS	28	36	10	0	1	0	0	564.203	-0.4	0.35714	1.2857	11	0.39286	0.22727
564.042	1171956	3.1	0	CHON	26	15	14	1	0	0	0	565.049	0.2	0.53846	0.57692	20	0.76923	0.66667
564.078	1289463	3.5	0	CHON	27	19	13	1	0	0	0	565.086	0.1	0.48148	0.7037	19	0.7037	0.58974
564.99	4795461	15.5	25.1855	CHO	25	10	16	0	0	0	0	565.997	-0.1	0.64	0.4	21	0.84	0.76471
565.011	2446918	7.4	0	CHO	22	14	18	0	0	0	0	566.018	-0.1	0.81818	0.63636	16	0.72727	0.53846
565.026	11984967	40	23.3536	CHO	26	14	15	0	0	0	0	566.033	-0.1	0.57692	0.53846	20	0.76923	0.67568
565.047	9570377	31.8	22.6046	CHO	23	18	17	0	0	0	0	566.054	-0.1	0.73913	0.78261	15	0.65217	0.44828
565.062	12249163	40.9	25.867	CHO	27	18	14	0	0	0	0	566.07	-0.1	0.51852	0.66667	19	0.7037	0.6
565.083	13109324	43.8	22.5472	CHO	24	22	16	0	0	0	0	566.091	-0.1	0.66667	0.91667	14	0.58333	0.375
565.099	7649358	25.2	26.6294	CHO	28	22	13	0	0	0	0	566.106	0	0.46429	0.78571	18	0.64286	0.53488
565.12	8794191	29.1	28.1168	CHO	25	26	15	0	0	0	0	566.127	0	0.6	1.04	13	0.52	0.31429
565.141	1401553	3.9	0	CHO	22	30	17	0	0	0	0	566.148	-0.6	0.77273	1.3636	8	0.36364	0
565.156	5395539	17.5	30.2608	CHO	26	30	14	0	0	0	0	566.164	-0.1	0.53846	1.1538	12	0.46154	0.26316
565.172	1261140	3.4	0	CHO	30	30	11	0	0	0	0	566.179	0	0.36667	1	16	0.53333	0.42857
565.193	3500118	11	0	CHO	27	34	13	0	0	0	0	566.2	0	0.48148	1.2593	11	0.40741	0.21951
565.211	2565207	7.8	0	CHOS	28	38	10	0	1	0	0	566.219	0	0.35714	1.3571	10	0.35714	0.18182
565.248	3909722	12.4	0	CHOS	29	42	9	0	1	0	0	566.255	0.1	0.31034	1.4483	9	0.31034	0.14894
566.021	1270684	3.4	0	CHON	25	13	15	1	0	0	0	567.029	0.2	0.6	0.52	20	0.8	0.69697
566.058	1419935	3.9	0	CHON	26	17	14	1	0	0	0	567.065	-0.1	0.53846	0.65385	19	0.73077	0.61111
567.005	7822575	25.8	28.6894	CHO	25	12	16	0	0	0	0	568.013	0.2	0.64	0.48	20	0.8	0.70588
567.026	3112689	9.7	0	CHO	22	16	18	0	0	0	0	568.034	0.1	0.81818	0.72727	15	0.68182	0.46154
567.042	15526130	52.1	23.952	CHO	26	16	15	0	0	0	0	568.049	0.1	0.57692	0.61538	19	0.73077	0.62162
567.057	1422835	3.9	0	CHO	30	16	12	0	0	0	0	568.064	0.4	0.4	0.53333	23	0.76667	0.70833
567.063	8188148	27	23.7534	CHO	23	20	17	0	0	0	0	568.07	0.2	0.73913	0.86957	14	0.6087	0.37931
567.078	12941557	43.3	22.909	CHO	27	20	14	0	0	0	0	568.085	0.1	0.51852	0.74074	18	0.66667	0.55
567.099	9392375	31.2	24.338	CHO	24	24	16	0	0	0	0	568.106	0.1	0.66667	1	13	0.54167	0.3125
567.114	7909624	26.1	24.5693	CHO	28	24	13	0	0	0	0	568.122	0.1	0.46429	0.85714	17	0.60714	0.48837
567.136	6643962	21.8	25.7925	CHO	25	28	15	0	0	0	0	568.143	0	0.6	1.12	12	0.48	0.25714
567.151	3678971	11.6	0	CHO	29	28	12	0	0	0	0	568.158	0	0.41379	0.96552	16	0.55172	0.43478
567.157	2068219	6.2	0	CHO	22	32	17	0	0	0	0	568.164	-0.2	0.77273	1.4545	7	0.31818	0
567.172	3746557	11.9	36.4464	CHO	26	32	14	0	0	0	0	568.179	-0.1	0.53846	1.2308	11	0.42308	0.21053
567.187	1295870	3.5	0	CHO	30	32	11	0	0	0	0	568.194	0.5	0.36667	1.0667	15	0.5	0.38776
567.227	3948289	12.6	31.7373	CHOS	28	40	10	0	1	0	0	568.234	0.1	0.35714	1.4286	9	0.32143	0.13636
567.263	2635012	8.1	0	CHOS	29	44	9	0	1	0	0	568.271	0	0.31034	1.5172	8	0.27586	0.10638
568.037	1665349	4.8	0	CHON	25	15	15	1	0	0	0	569.044	-0.2	0.6	0.6	19	0.76	0.63636
568.073	1521992	4.3	0	CHON	26	19	14	1	0	0	0	569.081	0.3	0.53846	0.73077	18	0.69231	0.55556
568.985	2378131	7.2	0	CHO	24	10	17	0	0	0	0	569.992	0.2	0.70833	0.41667	20	0.83333	0.74194
569.021	12796310	42.8	19.991	CHO	25	14	16	0	0	0	0	570.028	0	0.64	0.56	19	0.76	0.64706
569.036	2385560	7.2	0	CHO	29	14	13	0	0	0	0	570.043	0.1	0.44828	0.48276	23	0.7931	0.73333
569.042	3390872	10.7	0	CHO	22	18	18	0	0	0	0	570.049	0.3	0.81818	0.81818	14	0.63636	0.38462
569.057	16540057	55.5	22.8898	CHO	26	18	15	0	0	0	0	570.065	-0.1	0.57692	0.69231	18	0.69231	0.56757
569.073	1607323	4.6	0	CHO	30	18	12	0	0	0	0	570.08	0.5	0.4	0.6	22	0.73333	0.66667
569.078	7483803	24.6	18.6489	CHO	23	22	17	0	0	0	0	570.086	-0.2	0.73913	0.95652	13	0.56522	0.31034
569.094	12120476	40.5	27.7609	CHO	27	22	14	0	0	0	0	570.101	-0.1	0.51852	0.81481	17	0.62963	0.5
569.115	6135198	20	21.8113	CHO	24	26	16	0	0	0	0	570.122	-0.1	0.66667	1.0833	12	0.5	0.25
569.13	7212447	23.7	25.846	CHO	28	26	13	0	0	0	0	570.137	-0.1	0.46429	0.92857	16	0.57143	0.44186
569.136	1443488	4	0	CHO	21	30	18	0	0	0	0	570.143	-0.3	0.85714	1.4286	7	0.33333	0
569.151	4078497	13	28.7247	CHO	25	30	15	0	0	0	0	570.158	-0.1	0.6	1.2	11	0.44	0.2
569.167	3117474	9.7	0	CHO	29	30	12	0	0	0	0	570.174	0.1	0.41379	1.0345	15	0.51724	0.3913
569.172	3145635	9.8	0	CHO	22	34	17	0	0	0	0	570.18	-0.3	0.77273	1.5455	6	0.27273	0
569.188	2309540	7	0	CHO	26	34	14	0	0	0	0	570.195	0.2	0.53846	1.3077	10	0.38462	0.15789
569.203	1882021	5.5	0	CHO	30	34	11	0	0	0	0	570.21	-0.2	0.36667	1.1333	14	0.46667	0.34694
569.206	2178982	6.5	0	CHOS	27	38	11	0	1	0	0	570.213	-0.2	0.40741	1.4074	9	0.33333	0.12195
569.264	1409450	3.9	0	CHOS	25	46	12	0	1	0	0	570.271	0	0.48	1.84	3	0.12	0
570.053	1435882	4	0	CHON	25	17	15	1	0	0	0	571.06	0.4	0.6	0.68	18	0.72	0.57576
570.089	1275117	3.4	0	CHON	26	21	14	1	0	0	0	571.096	0.2	0.53846	0.80769	17	0.65385	0.5
571	5768759	18.8	18.5658	CHO	24	12	17	0	0	0	0	572.007	-0.2	0.70833	0.5	19	0.79167	0.67742
571.015	3227192	10.1	0	CHO	28	12	14	0	0	0	0	572.023	-0.1	0.5	0.42857	23	0.82143	0.7619
571.037	15639097	52.6	23.754	CHO	25	16	16	0	0	0	0	572.044	-0.1	0.64	0.64	18	0.72	0.58824
571.052	3375163	10.6	0	CHO	29	16	13	0	0	0	0	572.059	0.1	0.44828	0.55172	22	0.75862	0.68889
571.058	2944059	9.2	0	CHO	22	20	18	0	0	0	0	572.065	0	0.81818	0.90909	13	0.59091	0.30769
571.073	16400956	55.2	25.6135	CHO	26	20	15	0	0	0	0	572.08	0	0.57692	0.76923	17	0.65385	0.51351
571.088	2008637	6	0	CHO	30	20	12	0	0	0	0	572.095	0	0.4	0.66667	21	0.7	0.625
571.094	5494334	17.9	0	CHO	23	24	17	0	0	0	0	572.101	0.1	0.73913	1.0435	12	0.52174	0.24138
571.109	10953279	36.6	26.692	CHO	27	24	14	0	0	0	0	572.117	-0.1	0.51852	0.88889	16	0.59259	0.45
571.125	1295680	3.5	0	CHO	31	24	11	0	0	0	0	572.132	0.3	0.35484	0.77419	20	0.64516	0.56863
571.13	4392513	14.1	28.0043	CHO	24	28	16	0	0	0	0	572.138	-0.1	0.66667	1.1667	11	0.45833	0.1875
571.146	4965954	16.1	31.3878	CHO	28	28	13	0	0	0	0	572.153	0	0.46429	1	15	0.53571	0.39535
571.152	1232450	3.3	0	CHO	21	32	18	0	0	0	0	572.159	0	0.85714	1.5238	6	0.28571	0
571.167	2992964	9.3	0	CHO	25	32	15	0	0	0	0	572.174	0.1	0.6	1.28	10	0.4	0.14286
571.182	2375237	7.2	0	CHO	29	32	12	0	0	0	0	572.189	0.1	0.41379	1.1034	14	0.48276	0.34783
571.219	1445704	4	0	CHO	30	36	11	0	0	0	0	572.226	0.2	0.36667	1.2	13	0.43333	0.30612
571.222	2195016	6.6	0	CHOS	27	40	11	0	1	0	0	572.229	0.2	0.40741	1.4815	8	0.2963	0.073171
571.352	1327058	3.6	0	CHOS	27	56	10	0	1	0	0	572.359	0.1	0.37037	2.0741	0	0	0
572.995	2449617	7.5	0	CHO	27	10	15	0	0	0	0	574.002	0.1	0.55556	0.37037	23	0.85185	0.79487
573.016	8252115	27.3	19.1891	CHO	24	14	17	0	0	0	0	574.023	0	0.70833	0.58333	18	0.75	0.6129
573.052	15325910	51.5	28.395	CHO	25	18	16	0	0	0	0	574.059	0.1	0.64	0.72	17	0.68	0.52941
573.068	4138711	13.3	33.8017	CHO	29	18	13	0	0	0	0	574.075	0.1	0.44828	0.62069	21	0.72414	0.64444
573.073	2576599	7.9	0	CHO	22	22	18	0	0	0	0	574.081	0.2	0.81818	1	12	0.54545	0.23077
573.089	14439128	48.5	26.5898	CHO	26	22	15	0	0	0	0	574.096	0.2	0.57692	0.84615	16	0.61538	0.45946
573.104	1975001	5.8	0	CHO	30	22	12	0	0	0	0	574.111	0	0.4	0.73333	20	0.66667	0.58333
573.11	3970266	12.7	0	CHO	23	26	17	0	0	0	0	574.117	0.1	0.73913	1.1304	11	0.47826	0.17241
573.125	8391387	27.8	24.6477	CHO	27	26	14	0	0	0	0	574.132	0.2	0.51852	0.96296	15	0.55556	0.4
573.146	2759901	8.5	0	CHO	24	30	16	0	0	0	0	574.153	-0.2	0.66667	1.25	10	0.41667	0.125
573.161	4423390	14.2	28.0487	CHO	28	30	13	0	0	0	0	574.169	0.2	0.46429	1.0714	14	0.5	0.34884
573.182	2190303	6.6	0	CHO	25	34	15	0	0	0	0	574.19	-0.3	0.6	1.36	9	0.36	0.085714
573.198	2110689	6.3	0	CHO	29	34	12	0	0	0	0	574.205	-0.2	0.41379	1.1724	13	0.44828	0.30435
574.995	2013540	6	0	CHO	23	12	18	0	0	0	0	576.002	0	0.78261	0.52174	18	0.78261	0.64286
575.01	4490085	14.5	29.5473	CHO	27	12	15	0	0	0	0	576.018	0.2	0.55556	0.44444	22	0.81481	0.74359
575.032	9722727	32.4	25.8793	CHO	24	16	17	0	0	0	0	576.039	0.1	0.70833	0.66667	17	0.70833	0.54839
575.047	6642536	21.8	28.6197	CHO	28	16	14	0	0	0	0	576.054	0.1	0.5	0.57143	21	0.75	0.66667
575.068	15426409	51.9	26.5031	CHO	25	20	16	0	0	0	0	576.075	0	0.64	0.8	16	0.64	0.47059
575.083	5077866	16.5	24.5827	CHO	29	20	13	0	0	0	0	576.09	0.1	0.44828	0.68966	20	0.68966	0.6
575.089	2563435	7.9	0	CHO	22	24	18	0	0	0	0	576.096	0	0.81818	1.0909	11	0.5	0.15385
575.104	12690284	42.5	22.2887	CHO	26	24	15	0	0	0	0	576.112	0.1	0.57692	0.92308	15	0.57692	0.40541
575.12	2798957	8.7	0	CHO	30	24	12	0	0	0	0	576.127	0.3	0.4	0.8	19	0.63333	0.54167
575.125	2882925	9	0	CHO	23	28	17	0	0	0	0	576.133	0	0.73913	1.2174	10	0.43478	0.10345
575.141	6919023	22.8	29.2218	CHO	27	28	14	0	0	0	0	576.148	0.1	0.51852	1.037	14	0.51852	0.35
575.162	2310256	7	0	CHO	24	32	16	0	0	0	0	576.169	0.1	0.66667	1.3333	9	0.375	0.0625
575.177	3114865	9.7	0	CHO	28	32	13	0	0	0	0	576.184	0	0.46429	1.1429	13	0.46429	0.30233
575.195	1718386	5	0	CHOS	29	36	10	0	1	0	0	576.203	-0.5	0.34483	1.2414	12	0.41379	0.26087
575.232	1783157	5.2	0	CHOS	30	40	9	0	1	0	0	576.239	0.1	0.3	1.3333	11	0.36667	0.22449
576.99	3433452	10.8	0	CHO	26	10	16	0	0	0	0	577.997	0.1	0.61538	0.38462	22	0.84615	0.77778
577.011	2972654	9.3	0	CHO	23	14	18	0	0	0	0	578.018	0.1	0.78261	0.6087	17	0.73913	0.57143
577.026	8281071	27.4	30.3354	CHO	27	14	15	0	0	0	0	578.033	0.1	0.55556	0.51852	21	0.77778	0.69231
577.047	11183088	37.4	24.9357	CHO	24	18	17	0	0	0	0	578.054	0	0.70833	0.75	16	0.66667	0.48387
577.062	8601585	28.5	27.2516	CHO	28	18	14	0	0	0	0	578.07	0	0.5	0.64286	20	0.71429	0.61905
577.083	13513714	45.3	24.7994	CHO	25	22	16	0	0	0	0	578.091	0	0.64	0.88	15	0.6	0.41176
577.105	1895412	5.6	0	CHO	22	26	18	0	0	0	0	578.112	0	0.81818	1.1818	10	0.45455	0.076923
577.12	9559029	31.8	26.9908	CHO	26	26	15	0	0	0	0	578.127	0	0.57692	1	14	0.53846	0.35135
577.135	3559414	11.3	0	CHO	30	26	12	0	0	0	0	578.142	-0.1	0.4	0.86667	18	0.6	0.5
577.141	2372598	7.2	0	CHO	23	30	17	0	0	0	0	578.148	0	0.73913	1.3043	9	0.3913	0.034483
577.156	5031927	16.3	25.9242	CHO	27	30	14	0	0	0	0	578.164	-0.1	0.51852	1.1111	13	0.48148	0.3
577.177	1316600	3.6	0	CHO	24	34	16	0	0	0	0	578.185	0.1	0.66667	1.4167	8	0.33333	0
577.248	1951741	5.8	0	CHOS	30	42	9	0	1	0	0	578.255	-0.2	0.3	1.4	10	0.33333	0.18367
578.021	1632558	4.7	0	CHON	26	13	15	1	0	0	0	579.029	-0.4	0.57692	0.5	21	0.80769	0.71429
578.058	1153072	3	0	CHON	27	17	14	1	0	0	0	579.065	0.7	0.51852	0.62963	20	0.74074	0.63158
579.005	6829161	22.5	28.6655	CHO	26	12	16	0	0	0	0	580.013	0	0.61538	0.46154	21	0.80769	0.72222
579.026	4019307	12.8	0	CHO	23	16	18	0	0	0	0	580.034	-0.1	0.78261	0.69565	16	0.69565	0.5
579.042	11592811	38.8	22.2204	CHO	27	16	15	0	0	0	0	580.049	0	0.55556	0.59259	20	0.74074	0.64103
579.063	10642541	35.5	20.8544	CHO	24	20	17	0	0	0	0	580.07	-0.1	0.70833	0.83333	15	0.625	0.41935
579.078	9643117	32.1	29.0203	CHO	28	20	14	0	0	0	0	580.085	-0.1	0.5	0.71429	19	0.67857	0.57143
579.099	10775663	36	22.7609	CHO	25	24	16	0	0	0	0	580.106	-0.1	0.64	0.96	14	0.56	0.35294
579.114	5852272	19.1	28.7502	CHO	29	24	13	0	0	0	0	580.122	-0.1	0.44828	0.82759	18	0.62069	0.51111
579.12	1292656	3.5	0	CHO	22	28	18	0	0	0	0	580.128	-0.1	0.81818	1.2727	9	0.40909	0
579.136	7353457	24.3	21.4726	CHO	26	28	15	0	0	0	0	580.143	0	0.57692	1.0769	13	0.5	0.2973
579.151	2985586	9.3	0	CHO	30	28	12	0	0	0	0	580.158	-0.1	0.4	0.93333	17	0.56667	0.45833
579.156	2487666	7.6	0	CHO	23	32	17	0	0	0	0	580.164	-0.4	0.73913	1.3913	8	0.34783	0
579.172	4358259	14	0	CHO	27	32	14	0	0	0	0	580.179	0	0.51852	1.1852	12	0.44444	0.25
579.227	2569334	7.9	0	CHOS	29	40	10	0	1	0	0	580.234	-0.1	0.34483	1.3793	10	0.34483	0.17391
579.263	2376312	7.2	0	CHOS	30	44	9	0	1	0	0	580.271	0.1	0.3	1.4667	9	0.3	0.14286
580.037	1290916	3.5	0	CHON	26	15	15	1	0	0	0	581.044	0	0.57692	0.57692	20	0.76923	0.65714
580.985	2788566	8.6	0	CHO	25	10	17	0	0	0	0	581.992	0	0.68	0.4	21	0.84	0.75758
581.021	11785432	39.4	24.4963	CHO	26	14	16	0	0	0	0	582.028	-0.1	0.61538	0.53846	20	0.76923	0.66667
581.042	4474073	14.4	0	CHO	23	18	18	0	0	0	0	582.049	0	0.78261	0.78261	15	0.65217	0.42857
581.057	13862106	46.5	22.8076	CHO	27	18	15	0	0	0	0	582.065	-0.1	0.55556	0.66667	19	0.7037	0.58974
581.078	8711387	28.9	22.9566	CHO	24	22	17	0	0	0	0	582.086	-0.1	0.70833	0.91667	14	0.58333	0.35484
581.094	10620124	35.4	27.938	CHO	28	22	14	0	0	0	0	582.101	-0.2	0.5	0.78571	18	0.64286	0.52381
581.115	8053981	26.7	22.5216	CHO	25	26	16	0	0	0	0	582.122	0	0.64	1.04	13	0.52	0.29412
581.13	5983454	19.6	31.4314	CHO	29	26	13	0	0	0	0	582.137	-0.1	0.44828	0.89655	17	0.58621	0.46667
581.136	1617630	4.6	0	CHO	22	30	18	0	0	0	0	582.143	0	0.81818	1.3636	8	0.36364	0
581.151	5506271	17.9	21.353	CHO	26	30	15	0	0	0	0	582.158	-0.1	0.57692	1.1538	12	0.46154	0.24324
581.166	2899167	9	0	CHO	30	30	12	0	0	0	0	582.174	-0.1	0.4	1	16	0.53333	0.41667
581.172	1961696	5.8	0	CHO	23	34	17	0	0	0	0	582.18	0	0.73913	1.4783	7	0.30435	0
581.187	3536096	11.2	0	CHO	27	34	14	0	0	0	0	582.195	-0.4	0.51852	1.2593	11	0.40741	0.2
581.206	1495009	4.2	0	CHOS	28	38	11	0	1	0	0	582.213	0.4	0.39286	1.3571	10	0.35714	0.16279
581.243	10781923	36	29.6126	CHOS	29	42	10	0	1	0	0	582.25	-0.1	0.34483	1.4483	9	0.31034	0.13043
581.279	2373861	7.2	0	CHOS	30	46	9	0	1	0	0	582.286	-0.3	0.3	1.5333	8	0.26667	0.10204
582.053	1301258	3.5	0	CHON	26	17	15	1	0	0	0	583.06	0.2	0.57692	0.65385	19	0.73077	0.6
582.089	1184012	3.1	0	CHON	27	21	14	1	0	0	0	583.096	0.1	0.51852	0.77778	18	0.66667	0.52632
583	5963061	19.5	24.0896	CHO	25	12	17	0	0	0	0	584.007	-0.1	0.68	0.48	20	0.8	0.69697
583.016	1632309	4.7	0	CHO	29	12	14	0	0	0	0	584.023	0.2	0.48276	0.41379	24	0.82759	0.77273
583.021	1246518	3.4	0	CHO	22	16	19	0	0	0	0	584.029	0.1	0.86364	0.72727	15	0.68182	0.44
583.036	14050614	47.2	25.2715	CHO	26	16	16	0	0	0	0	584.044	-0.1	0.61538	0.61538	19	0.73077	0.61111
583.052	2140471	6.4	0	CHO	30	16	13	0	0	0	0	584.059	0.2	0.43333	0.53333	23	0.76667	0.70213
583.058	4836663	15.6	21.734	CHO	23	20	18	0	0	0	0	584.065	-0.1	0.78261	0.86957	14	0.6087	0.35714
583.073	14114104	47.4	24.4785	CHO	27	20	15	0	0	0	0	584.08	-0.2	0.55556	0.74074	18	0.66667	0.53846
583.088	1234232	3.3	0	CHO	31	20	12	0	0	0	0	584.095	0	0.3871	0.64516	22	0.70968	0.64
583.094	6781241	22.3	21.7031	CHO	24	24	17	0	0	0	0	584.101	-0.1	0.70833	1	13	0.54167	0.29032
583.109	9583929	31.9	22.4555	CHO	28	24	14	0	0	0	0	584.117	-0.2	0.5	0.85714	17	0.60714	0.47619
583.13	5572922	18.2	22.5021	CHO	25	28	16	0	0	0	0	584.138	0	0.64	1.12	12	0.48	0.23529
583.146	5105979	16.6	25.0841	CHO	29	28	13	0	0	0	0	584.153	-0.2	0.44828	0.96552	16	0.55172	0.42222
583.152	1877819	5.5	0	CHO	22	32	18	0	0	0	0	584.159	0	0.81818	1.4545	7	0.31818	0
583.167	3482940	11	30.3251	CHO	26	32	15	0	0	0	0	584.174	-0.1	0.57692	1.2308	11	0.42308	0.18919
583.182	1998140	5.9	0	CHO	30	32	12	0	0	0	0	584.189	0.3	0.4	1.0667	15	0.5	0.375
583.222	3317566	10.4	0	CHOS	28	40	11	0	1	0	0	584.229	-0.1	0.39286	1.4286	9	0.32143	0.11628
583.24	1822527	5.3	0	CHO	28	40	13	0	0	0	0	584.247	0.2	0.46429	1.4286	9	0.32143	0.11628
583.258	3136319	9.8	39.2717	CHOS	29	44	10	0	1	0	0	584.266	0.2	0.34483	1.5172	8	0.27586	0.086957
583.28	1237568	3.3	0	CHOS	26	48	12	0	1	0	0	584.287	0.8	0.46154	1.8462	3	0.11538	0
584.032	1192030	3.2	0	CHON	25	15	16	1	0	0	0	585.039	0.2	0.64	0.6	19	0.76	0.625
584.105	1469025	4.1	0	CHON	27	23	14	1	0	0	0	585.112	0.2	0.51852	0.85185	17	0.62963	0.47368
584.98	1297280	3.5	0	CHO	24	10	18	0	0	0	0	585.987	0.4	0.75	0.41667	20	0.83333	0.73333
584.995	1231232	3.3	0	CHO	28	10	15	0	0	0	0	586.002	-0.3	0.53571	0.35714	24	0.85714	0.80488
585.016	9411969	31.3	20.6929	CHO	25	14	17	0	0	0	0	586.023	0	0.68	0.56	19	0.76	0.63636
585.031	3139969	9.8	0	CHO	29	14	14	0	0	0	0	586.038	0	0.48276	0.48276	23	0.7931	0.72727
585.052	15029634	50.5	25.2547	CHO	26	18	16	0	0	0	0	586.059	-0.1	0.61538	0.69231	18	0.69231	0.55556
585.068	2219651	6.7	0	CHO	30	18	13	0	0	0	0	586.075	0.1	0.43333	0.6	22	0.73333	0.65957
585.073	4314499	13.9	0	CHO	23	22	18	0	0	0	0	586.081	-0.1	0.78261	0.95652	13	0.56522	0.28571
585.089	13229443	44.4	27.7835	CHO	27	22	15	0	0	0	0	586.096	-0.1	0.55556	0.81481	17	0.62963	0.48718
585.104	1618308	4.6	0	CHO	31	22	12	0	0	0	0	586.111	-0.4	0.3871	0.70968	21	0.67742	0.6
585.11	4649348	15	22.223	CHO	24	26	17	0	0	0	0	586.117	0.1	0.70833	1.0833	12	0.5	0.22581
585.125	8289669	27.8	23.7443	CHO	28	26	14	0	0	0	0	586.132	0	0.5	0.92857	16	0.57143	0.42857
585.146	3671429	11.8	0	CHO	25	30	16	0	0	0	0	586.153	-0.1	0.64	1.2	11	0.44	0.17647
585.161	4291974	14	24.8651	CHO	29	30	13	0	0	0	0	586.169	-0.1	0.44828	1.0345	15	0.51724	0.37778
585.167	5097862	16.7	24.0752	CHO	22	34	18	0	0	0	0	586.175	0	0.81818	1.5455	6	0.27273	0
585.182	2455430	7.6	0	CHO	26	34	15	0	0	0	0	586.19	-0.3	0.57692	1.3077	10	0.38462	0.13514
585.198	1877895	5.6	0	CHO	30	34	12	0	0	0	0	586.205	0.2	0.4	1.1333	14	0.46667	0.33333
585.238	3068296	9.7	0	CHOS	28	42	11	0	1	0	0	586.245	0.1	0.39286	1.5	8	0.28571	0.069767
586.995	2496952	7.7	0	CHO	24	12	18	0	0	0	0	588.002	0	0.75	0.5	19	0.79167	0.66667
587.01	3890616	12.6	0	CHO	28	12	15	0	0	0	0	588.018	0.1	0.53571	0.42857	23	0.82143	0.7561
587.031	11134393	37.7	27.1759	CHO	25	16	17	0	0	0	0	588.039	0	0.68	0.64	18	0.72	0.57576
587.047	4381113	14.3	28.4822	CHO	29	16	14	0	0	0	0	588.054	0.2	0.48276	0.55172	22	0.75862	0.68182
587.053	1548857	4.4	0	CHO	22	20	19	0	0	0	0	588.06	0.1	0.86364	0.90909	13	0.59091	0.28
587.068	15193529	51.8	25.969	CHO	26	20	16	0	0	0	0	588.075	0	0.61538	0.76923	17	0.65385	0.5
587.083	3443130	11	0	CHO	30	20	13	0	0	0	0	588.09	0.1	0.43333	0.66667	21	0.7	0.61702
587.089	3347898	10.7	0	CHO	23	24	18	0	0	0	0	588.096	0.1	0.78261	1.0435	12	0.52174	0.21429
587.104	11750842	39.8	25.7899	CHO	27	24	15	0	0	0	0	588.112	-0.1	0.55556	0.88889	16	0.59259	0.4359
587.119	2004923	6	0	CHO	31	24	12	0	0	0	0	588.127	-0.1	0.3871	0.77419	20	0.64516	0.56
587.125	3498427	11.2	0	CHO	24	28	17	0	0	0	0	588.133	0.1	0.70833	1.1667	11	0.45833	0.16129
587.138	1243067	3.4	0	CHOS	32	28	9	0	1	0	0	588.145	-0.8	0.28125	0.875	19	0.59375	0.50943
587.141	6158779	20.4	21.9673	CHO	28	28	14	0	0	0	0	588.148	-0.1	0.5	1	15	0.53571	0.38095
587.146	1421243	4	0	CHO	21	32	19	0	0	0	0	588.154	-0.1	0.90476	1.5238	6	0.28571	0
587.162	2849212	9	0	CHO	25	32	16	0	0	0	0	588.169	0	0.64	1.28	10	0.4	0.11765
587.177	2851772	9	0	CHO	29	32	13	0	0	0	0	588.184	0	0.44828	1.1034	14	0.48276	0.33333
587.183	2323900	7.1	0	CHO	22	36	18	0	0	0	0	588.19	-0.1	0.81818	1.6364	5	0.22727	0
587.213	2014653	6.1	0	CHO	30	36	12	0	0	0	0	588.221	-0.3	0.4	1.2	13	0.43333	0.29167
587.232	1568189	4.5	0	CHOS	31	40	9	0	1	0	0	588.239	-0.5	0.29032	1.2903	12	0.3871	0.2549
587.253	3426237	11	34.9733	CHOS	28	44	11	0	1	0	0	588.26	-0.2	0.39286	1.5714	7	0.25	0.023256
588.99	2421466	7.5	0	CHO	27	10	16	0	0	0	0	589.997	0.3	0.59259	0.37037	23	0.85185	0.78947
589.011	4000218	12.9	26.8139	CHO	24	14	18	0	0	0	0	590.018	0.3	0.75	0.58333	18	0.75	0.6
589.026	5816794	19.2	19.7642	CHO	28	14	15	0	0	0	0	590.033	0.1	0.53571	0.5	22	0.78571	0.70732
589.047	12424666	42.2	24.1329	CHO	25	18	17	0	0	0	0	590.054	0	0.68	0.72	17	0.68	0.51515
589.062	6129114	20.3	23.2908	CHO	29	18	14	0	0	0	0	590.07	0.1	0.48276	0.62069	21	0.72414	0.63636
589.084	13931994	47.4	26.7972	CHO	26	22	16	0	0	0	0	590.091	0.1	0.61538	0.84615	16	0.61538	0.44444
589.099	4153819	13.5	32.1478	CHO	30	22	13	0	0	0	0	590.106	-0.1	0.43333	0.73333	20	0.66667	0.57447
589.105	2345691	7.2	0	CHO	23	26	18	0	0	0	0	590.112	0.3	0.78261	1.1304	11	0.47826	0.14286
589.12	9217499	31	25.0512	CHO	27	26	15	0	0	0	0	590.127	0.1	0.55556	0.96296	15	0.55556	0.38462
589.141	2332635	7.2	0	CHO	24	30	17	0	0	0	0	590.148	0.2	0.70833	1.25	10	0.41667	0.096774
589.156	5299675	17.4	28.754	CHO	28	30	14	0	0	0	0	590.164	0	0.5	1.0714	14	0.5	0.33333
589.177	3373531	10.8	0	CHO	25	34	16	0	0	0	0	590.185	0	0.64	1.36	9	0.36	0.058824
589.193	2439132	7.5	0	CHO	29	34	13	0	0	0	0	590.2	0.1	0.44828	1.1724	13	0.44828	0.28889
589.211	2223580	6.8	0	CHOS	30	38	10	0	1	0	0	590.219	-0.2	0.33333	1.2667	12	0.4	0.25
589.233	2333148	7.2	0	CHOS	27	42	12	0	1	0	0	590.24	0.2	0.44444	1.5556	7	0.25926	0
589.248	1462748	4.1	0	CHOS	31	42	9	0	1	0	0	590.255	0.2	0.29032	1.3548	11	0.35484	0.21569
590.058	1145058	3	0	CHON	28	17	14	1	0	0	0	591.065	0.7	0.5	0.60714	21	0.75	0.65
590.309	1194979	3.2	0	CHON	30	45	9	3	0	0	0	591.316	0.5	0.3	1.5	10	0.33333	0.11111
591.005	5181924	17	27.8332	CHO	27	12	16	0	0	0	0	592.013	0	0.59259	0.44444	22	0.81481	0.73684
591.026	5430756	17.9	26.7058	CHO	24	16	18	0	0	0	0	592.034	0.2	0.75	0.66667	17	0.70833	0.53333
591.042	8271331	27.8	26.3017	CHO	28	16	15	0	0	0	0	592.049	0.1	0.53571	0.57143	21	0.75	0.65854
591.063	10769891	36.4	25.6065	CHO	25	20	17	0	0	0	0	592.07	0.2	0.68	0.8	16	0.64	0.45455
591.078	6530531	21.7	32.7783	CHO	29	20	14	0	0	0	0	592.085	0.3	0.48276	0.68966	20	0.68966	0.59091
591.099	10743267	36.3	26.6361	CHO	26	24	16	0	0	0	0	592.106	0.2	0.61538	0.92308	15	0.57692	0.38889
591.115	4872675	16	30.6337	CHO	30	24	13	0	0	0	0	592.122	0.3	0.43333	0.8	19	0.63333	0.53191
591.12	1726435	5.1	0	CHO	23	28	18	0	0	0	0	592.128	0.3	0.78261	1.2174	10	0.43478	0.071429
591.136	7123427	23.8	29.4489	CHO	27	28	15	0	0	0	0	592.143	0.1	0.55556	1.037	14	0.51852	0.33333
591.151	1890787	5.6	0	CHO	31	28	12	0	0	0	0	592.158	0.4	0.3871	0.90323	18	0.58065	0.48
591.157	2708451	8.5	0	CHO	24	32	17	0	0	0	0	592.164	0	0.70833	1.3333	9	0.375	0.032258
591.172	3860963	12.5	30.4391	CHO	28	32	14	0	0	0	0	592.179	0.1	0.5	1.1429	13	0.46429	0.28571
591.19	1302755	3.6	0	CHOS	29	36	11	0	1	0	0	592.198	-0.2	0.37931	1.2414	12	0.41379	0.24444
591.227	2991587	9.4	0	CHOS	30	40	10	0	1	0	0	592.234	0	0.33333	1.3333	11	0.36667	0.20833
592.037	1211102	3.3	0	CHON	27	15	15	1	0	0	0	593.044	-0.6	0.55556	0.55556	21	0.77778	0.67568
592.211	1277917	3.5	0	CHONS	23	39	9	5	2	0	0	593.219	-0.3	0.3913	1.6957	7	0.30435	0
592.985	2151892	6.5	0	CHO	26	10	17	0	0	0	0	593.992	0.1	0.65385	0.38462	22	0.84615	0.77143
593.006	1215699	3.3	0	CHO	23	14	19	0	0	0	0	594.013	0.9	0.82609	0.6087	17	0.73913	0.55556
593.021	7908819	26.5	22.0366	CHO	27	14	16	0	0	0	0	594.028	0.1	0.59259	0.51852	21	0.77778	0.68421
593.042	5711315	18.9	27.1945	CHO	24	18	18	0	0	0	0	594.049	-0.1	0.75	0.75	16	0.66667	0.46667
593.057	10038739	33.9	27.3367	CHO	28	18	15	0	0	0	0	594.065	0	0.53571	0.64286	20	0.71429	0.60976
593.078	9756114	32.9	21.602	CHO	25	22	17	0	0	0	0	594.086	0	0.68	0.88	15	0.6	0.39394
593.094	7560658	25.3	28.1334	CHO	29	22	14	0	0	0	0	594.101	0.1	0.48276	0.75862	19	0.65517	0.54545
593.115	8169938	27.4	24.5825	CHO	26	26	16	0	0	0	0	594.122	0.1	0.61538	1	14	0.53846	0.33333
593.13	3998162	12.9	0	CHO	30	26	13	0	0	0	0	594.137	0.4	0.43333	0.86667	18	0.6	0.48936
593.136	1457873	4.1	0	CHO	23	30	18	0	0	0	0	594.143	-0.4	0.78261	1.3043	9	0.3913	0
593.149	4807121	15.7	0	CHOS	31	30	10	0	1	0	0	594.156	0.4	0.32258	0.96774	17	0.54839	0.44
593.152	4644305	15.2	31.6734	CHO	27	30	15	0	0	0	0	594.158	0.6	0.55556	1.1111	13	0.48148	0.28205
593.167	1738193	5.1	0	CHO	31	30	12	0	0	0	0	594.174	0.3	0.3871	0.96774	17	0.54839	0.44
593.172	1966033	5.9	0	CHO	24	34	17	0	0	0	0	594.18	0.3	0.70833	1.4167	8	0.33333	0
593.188	3360721	10.7	0	CHO	28	34	14	0	0	0	0	594.195	0	0.5	1.2143	12	0.42857	0.2381
593.207	1607120	4.6	0	CHOS	29	38	11	0	1	0	0	594.213	0.6	0.37931	1.3103	11	0.37931	0.2
593.243	3355600	10.7	32.5533	CHOS	30	42	10	0	1	0	0	594.25	0.1	0.33333	1.4	10	0.33333	0.16667
593.26	1569743	4.5	0	CHO	30	42	12	0	0	0	0	594.268	-0.3	0.4	1.4	10	0.33333	0.16667
595	5452202	18	27.4274	CHO	26	12	17	0	0	0	0	596.007	-0.1	0.65385	0.46154	21	0.80769	0.71429
595.021	1569705	4.5	0	CHO	23	16	19	0	0	0	0	596.029	0	0.82609	0.69565	16	0.69565	0.48148
595.037	11859368	40.2	21.4009	CHO	27	16	16	0	0	0	0	596.044	-0.1	0.59259	0.59259	20	0.74074	0.63158
595.052	1207208	3.3	0	CHO	31	16	13	0	0	0	0	596.059	0.5	0.41935	0.51613	24	0.77419	0.71429
595.058	6498728	21.6	16.2674	CHO	24	20	18	0	0	0	0	596.065	0	0.75	0.83333	15	0.625	0.4
595.073	11636135	39.4	22.8635	CHO	28	20	15	0	0	0	0	596.08	0	0.53571	0.71429	19	0.67857	0.56098
595.094	7871911	26.4	21.2287	CHO	25	24	17	0	0	0	0	596.101	-0.1	0.68	0.96	14	0.56	0.33333
595.109	8867238	29.8	24.57	CHO	29	24	14	0	0	0	0	596.117	-0.1	0.48276	0.82759	18	0.62069	0.5
595.13	6192550	20.5	27.2375	CHO	26	28	16	0	0	0	0	596.138	0	0.61538	1.0769	13	0.5	0.27778
595.152	1901989	5.7	0	CHO	23	32	18	0	0	0	0	596.159	0.1	0.78261	1.3913	8	0.34783	0
595.167	3677605	11.8	39.8521	CHO	27	32	15	0	0	0	0	596.174	0	0.55556	1.1852	12	0.44444	0.23077
595.182	1198244	3.2	0	CHO	31	32	12	0	0	0	0	596.189	0.2	0.3871	1.0323	16	0.51613	0.4
595.243	1221795	3.3	0	CHOS	26	44	13	0	1	0	0	596.25	0.4	0.5	1.6923	5	0.19231	0
595.258	7475618	25	24.7044	CHOS	30	44	10	0	1	0	0	596.266	0.1	0.33333	1.4667	9	0.3	0.125
595.295	1300641	3.6	0	CHOS	31	48	9	0	1	0	0	596.302	0.3	0.29032	1.5484	8	0.25806	0.098039
596.032	1162122	3.1	0	CHON	26	15	16	1	0	0	0	597.039	0.1	0.61538	0.57692	20	0.76923	0.64706
596.068	1497993	4.3	0	CHON	27	19	15	1	0	0	0	597.075	0.1	0.55556	0.7037	19	0.7037	0.56757
596.98	1167464	3.1	0	CHO	25	10	18	0	0	0	0	597.987	0.2	0.72	0.4	21	0.84	0.75
596.995	1206631	3.3	0	CHO	29	10	15	0	0	0	0	598.002	0.5	0.51724	0.34483	25	0.86207	0.81395
597.016	7966054	26.7	25.1927	CHO	26	14	17	0	0	0	0	598.023	0.1	0.65385	0.53846	20	0.76923	0.65714
597.031	1365222	3.8	0	CHO	30	14	14	0	0	0	0	598.038	0.1	0.46667	0.46667	24	0.8	0.73913
597.037	2110309	6.4	0	CHO	23	18	19	0	0	0	0	598.044	0.1	0.82609	0.78261	15	0.65217	0.40741
597.052	12512613	42.5	22.1728	CHO	27	18	16	0	0	0	0	598.059	0	0.59259	0.66667	19	0.7037	0.57895
597.068	1195236	3.2	0	CHO	31	18	13	0	0	0	0	598.075	0.5	0.41935	0.58065	23	0.74194	0.67347
597.073	5297508	17.4	30.9683	CHO	24	22	18	0	0	0	0	598.081	0	0.75	0.91667	14	0.58333	0.33333
597.089	10528099	35.6	28.2754	CHO	28	22	15	0	0	0	0	598.096	0.1	0.53571	0.78571	18	0.64286	0.5122
597.11	5913955	19.6	26.481	CHO	25	26	17	0	0	0	0	598.117	0.1	0.68	1.04	13	0.52	0.27273
597.125	7871842	26.4	27.8711	CHO	29	26	14	0	0	0	0	598.132	-0.1	0.48276	0.89655	17	0.58621	0.45455
597.131	1312866	3.6	0	CHO	22	30	19	0	0	0	0	598.138	0.2	0.86364	1.3636	8	0.36364	0
597.146	4373857	14.2	25.2008	CHO	26	30	16	0	0	0	0	598.153	0.2	0.61538	1.1538	12	0.46154	0.22222
597.161	2823520	8.9	0	CHO	30	30	13	0	0	0	0	598.169	0.1	0.43333	1	16	0.53333	0.40426
597.167	2126176	6.4	0	CHO	23	34	18	0	0	0	0	598.175	0.3	0.78261	1.4783	7	0.30435	0
597.182	2762080	8.6	0	CHO	27	34	15	0	0	0	0	598.19	-0.2	0.55556	1.2593	11	0.40741	0.17949
597.198	1520991	4.3	0	CHO	31	34	12	0	0	0	0	598.205	-0.3	0.3871	1.0968	15	0.48387	0.36
597.237	4379997	14.3	38.6667	CHOS	29	42	11	0	1	0	0	598.245	-0.3	0.37931	1.4483	9	0.31034	0.11111
597.255	1353053	3.8	0	CHO	29	42	13	0	0	0	0	598.263	-0.3	0.44828	1.4483	9	0.31034	0.11111
598.047	1149754	3.1	0	CHON	26	17	16	1	0	0	0	599.055	-0.1	0.61538	0.65385	19	0.73077	0.58824
598.995	3036429	9.6	0	CHO	25	12	18	0	0	0	0	600.002	0.1	0.72	0.48	20	0.8	0.6875
599.01	2681100	8.4	0	CHO	29	12	15	0	0	0	0	600.018	-0.1	0.51724	0.41379	24	0.82759	0.76744
599.032	10794251	36.5	23.4465	CHO	26	16	17	0	0	0	0	600.039	0.1	0.65385	0.61538	19	0.73077	0.6
599.047	2597643	8.1	0	CHO	30	16	14	0	0	0	0	600.054	0.5	0.46667	0.53333	23	0.76667	0.69565
599.053	2101770	6.4	0	CHO	23	20	19	0	0	0	0	600.06	0	0.82609	0.86957	14	0.6087	0.33333
599.068	12877065	43.7	25.3905	CHO	27	20	16	0	0	0	0	600.075	0.2	0.59259	0.74074	18	0.66667	0.52632
599.083	1505289	4.3	0	CHO	31	20	13	0	0	0	0	600.09	-0.2	0.41935	0.64516	22	0.70968	0.63265
599.089	3895048	12.6	0	CHO	24	24	18	0	0	0	0	600.096	0.1	0.75	1	13	0.54167	0.26667
599.104	9506055	32	25.7326	CHO	28	24	15	0	0	0	0	600.112	0.2	0.53571	0.85714	17	0.60714	0.46341
599.125	4407559	14.4	0	CHO	25	28	17	0	0	0	0	600.133	0	0.68	1.12	12	0.48	0.21212
599.141	4858118	15.9	25.3168	CHO	29	28	14	0	0	0	0	600.148	0.2	0.48276	0.96552	16	0.55172	0.40909
599.147	1471493	4.2	0	CHO	22	32	19	0	0	0	0	600.154	0.2	0.86364	1.4545	7	0.31818	0
599.162	2963205	9.3	0	CHO	26	32	16	0	0	0	0	600.169	0.2	0.61538	1.2308	11	0.42308	0.16667
599.177	2331396	7.2	0	CHO	30	32	13	0	0	0	0	600.184	0.1	0.43333	1.0667	15	0.5	0.3617
599.183	2528004	7.8	0	CHO	23	36	18	0	0	0	0	600.19	-0.1	0.78261	1.5652	6	0.26087	0
599.198	1494147	4.3	0	CHO	27	36	15	0	0	0	0	600.205	-0.5	0.55556	1.3333	10	0.37037	0.12821
599.217	1751810	5.1	0	CHOS	28	40	12	0	1	0	0	600.224	0.6	0.42857	1.4286	9	0.32143	0.095238
599.232	1370625	3.8	0	CHOS	32	40	9	0	1	0	0	600.239	-0.2	0.28125	1.25	13	0.40625	0.28302
599.253	2923264	9.2	0	CHOS	29	44	11	0	1	0	0	600.26	0.1	0.37931	1.5172	8	0.27586	0.066667
600.99	1395614	4	0	CHO	28	10	16	0	0	0	0	601.997	0.4	0.57143	0.35714	24	0.85714	0.8
601.011	4390045	14.5	26.8501	CHO	25	14	18	0	0	0	0	602.018	-0.1	0.72	0.56	19	0.76	0.625
601.026	4171932	13.7	26.5831	CHO	29	14	15	0	0	0	0	602.033	0	0.51724	0.48276	23	0.7931	0.72093
601.047	11977882	41.2	27.1557	CHO	26	18	17	0	0	0	0	602.054	-0.1	0.65385	0.69231	18	0.69231	0.54286
601.062	3871897	12.7	34.9001	CHO	30	18	14	0	0	0	0	602.07	0	0.46667	0.6	22	0.73333	0.65217
601.068	1993881	6.1	0	CHO	23	22	19	0	0	0	0	602.076	0.2	0.82609	0.95652	13	0.56522	0.25926
601.083	13057176	45	22.2232	CHO	27	22	16	0	0	0	0	602.091	-0.1	0.59259	0.81481	17	0.62963	0.47368
601.099	2184087	6.7	0	CHO	31	22	13	0	0	0	0	602.106	0.2	0.41935	0.70968	21	0.67742	0.59184
601.105	3379863	10.9	0	CHO	24	26	18	0	0	0	0	602.112	-0.2	0.75	1.0833	12	0.5	0.2
601.12	7957654	27	28.267	CHO	28	26	15	0	0	0	0	602.127	-0.2	0.53571	0.92857	16	0.57143	0.41463
601.135	1224085	3.4	0	CHO	32	26	12	0	0	0	0	602.142	0.2	0.375	0.8125	20	0.625	0.53846
601.141	2763413	8.8	0	CHO	25	30	17	0	0	0	0	602.148	0.1	0.68	1.2	11	0.44	0.15152
601.156	4572308	15.1	27.3753	CHO	29	30	14	0	0	0	0	602.164	0.1	0.48276	1.0345	15	0.51724	0.36364
601.162	2208403	6.8	0	CHO	22	34	19	0	0	0	0	602.169	-0.5	0.86364	1.5455	6	0.27273	0
601.177	1881234	5.7	0	CHO	26	34	16	0	0	0	0	602.185	0	0.61538	1.3077	10	0.38462	0.11111
601.211	3672208	12	0	CHOS	31	38	10	0	1	0	0	602.219	-0.1	0.32258	1.2258	13	0.41935	0.28
601.232	2221711	6.9	0	CHOS	28	42	12	0	1	0	0	602.24	0	0.42857	1.5	8	0.28571	0.047619
602.308	1307465	3.7	0	CHON	31	45	9	3	0	0	0	603.316	0.3	0.29032	1.4516	11	0.35484	0.14894
603.005	3716121	12.1	29.5647	CHO	28	12	16	0	0	0	0	604.013	0.1	0.57143	0.42857	23	0.82143	0.75
603.026	6303768	21.2	25.6061	CHO	25	16	18	0	0	0	0	604.034	0.2	0.72	0.64	18	0.72	0.5625
603.042	5366806	17.9	26.6248	CHO	29	16	15	0	0	0	0	604.049	0.1	0.51724	0.55172	22	0.75862	0.67442
603.063	10695701	36.7	27.2113	CHO	26	20	17	0	0	0	0	604.07	0.1	0.65385	0.76923	17	0.65385	0.48571
603.078	4198420	13.8	32.155	CHO	30	20	14	0	0	0	0	604.085	0.3	0.46667	0.66667	21	0.7	0.6087
603.084	1625875	4.8	0	CHO	23	24	19	0	0	0	0	604.091	0.2	0.82609	1.0435	12	0.52174	0.18519
603.099	10228754	35	26.6287	CHO	27	24	16	0	0	0	0	604.106	0.1	0.59259	0.88889	16	0.59259	0.42105
603.114	3279377	10.6	0	CHO	31	24	13	0	0	0	0	604.122	0.1	0.41935	0.77419	20	0.64516	0.55102
603.12	2106385	6.5	0	CHO	24	28	18	0	0	0	0	604.128	0.3	0.75	1.1667	11	0.45833	0.13333
603.136	6255632	21.1	30.5278	CHO	28	28	15	0	0	0	0	604.143	0.2	0.53571	1	15	0.53571	0.36585
603.157	2382350	7.4	0	CHO	25	32	17	0	0	0	0	604.164	-0.1	0.68	1.28	10	0.4	0.090909
603.172	3316749	10.7	36.8362	CHO	29	32	14	0	0	0	0	604.179	0.1	0.48276	1.1034	14	0.48276	0.31818
603.178	1691149	5	0	CHO	22	36	19	0	0	0	0	604.185	0	0.86364	1.6364	5	0.22727	0
603.193	1728523	5.1	0	CHO	26	36	16	0	0	0	0	604.2	0.1	0.61538	1.3846	9	0.34615	0.055556
603.227	2540041	8	0	CHOS	31	40	10	0	1	0	0	604.234	0	0.32258	1.2903	12	0.3871	0.24
603.245	1217672	3.3	0	CHO	31	40	12	0	0	0	0	604.252	-0.1	0.3871	1.2903	12	0.3871	0.24
603.248	2257928	7	0	CHOS	28	44	12	0	1	0	0	604.255	0	0.42857	1.5714	7	0.25	0
604.984	2090372	6.4	0	CHO	27	10	17	0	0	0	0	605.992	-0.2	0.62963	0.37037	23	0.85185	0.78378
605.006	1566850	4.6	0	CHO	24	14	19	0	0	0	0	606.013	0.4	0.79167	0.58333	18	0.75	0.58621
605.021	6479745	21.8	26.0183	CHO	28	14	16	0	0	0	0	606.028	0	0.57143	0.5	22	0.78571	0.7
605.042	6998911	23.7	25.1424	CHO	25	18	18	0	0	0	0	606.049	-0.1	0.72	0.72	17	0.68	0.5
605.057	7699326	26.1	24.1247	CHO	29	18	15	0	0	0	0	606.065	0	0.51724	0.62069	21	0.72414	0.62791
605.078	9900924	33.9	20.4644	CHO	26	22	17	0	0	0	0	606.086	0	0.65385	0.84615	16	0.61538	0.42857
605.094	5291899	17.7	25.9169	CHO	30	22	14	0	0	0	0	606.101	0	0.46667	0.73333	20	0.66667	0.56522
605.1	1345402	3.8	0	CHO	23	26	19	0	0	0	0	606.107	0.1	0.82609	1.1304	11	0.47826	0.11111
605.115	8457081	28.8	28.9308	CHO	27	26	16	0	0	0	0	606.122	0	0.59259	0.96296	15	0.55556	0.36842
605.13	3203448	10.3	0	CHO	31	26	13	0	0	0	0	606.137	0.1	0.41935	0.83871	19	0.6129	0.5102
605.136	1386616	3.9	0	CHO	24	30	18	0	0	0	0	606.143	-0.2	0.75	1.25	10	0.41667	0.066667
605.149	10244982	35.1	19.7975	CHOS	32	30	10	0	1	0	0	606.156	0.5	0.3125	0.9375	18	0.5625	0.46154
605.152	4020086	13.2	37.2769	CHO	28	30	15	0	0	0	0	606.158	0.9	0.53571	1.0714	14	0.5	0.31707
605.167	1524853	4.4	0	CHO	32	30	12	0	0	0	0	606.174	0.5	0.375	0.9375	18	0.5625	0.46154
605.172	1806197	5.4	0	CHO	25	34	17	0	0	0	0	606.18	0	0.68	1.36	9	0.36	0.030303
605.188	2535283	8	0	CHO	29	34	14	0	0	0	0	606.195	0	0.48276	1.1724	13	0.44828	0.27273
605.206	1341042	3.8	0	CHOS	30	38	11	0	1	0	0	606.213	0.4	0.36667	1.2667	12	0.4	0.23404
605.243	2170735	6.7	0	CHOS	31	42	10	0	1	0	0	606.25	0	0.32258	1.3548	11	0.35484	0.2
606.246	1159708	3.1	0	CHON	32	37	9	3	0	0	0	607.253	0	0.28125	1.1562	16	0.5	0.34694
607	3414746	11.1	36.6019	CHO	27	12	17	0	0	0	0	608.007	0.3	0.62963	0.44444	22	0.81481	0.72973
607.021	2100696	6.4	0	CHO	24	16	19	0	0	0	0	608.029	0.3	0.79167	0.66667	17	0.70833	0.51724
607.037	8653527	29.5	24.5447	CHO	28	16	16	0	0	0	0	608.044	0.1	0.57143	0.57143	21	0.75	0.65
607.058	6764245	22.8	19.7057	CHO	25	20	18	0	0	0	0	608.065	0.1	0.72	0.8	16	0.64	0.4375
607.073	8336084	28.4	25.6803	CHO	29	20	15	0	0	0	0	608.08	0.1	0.51724	0.68966	20	0.68966	0.5814
607.088	1768915	5.3	0	CHO	33	20	12	0	0	0	0	608.095	0.1	0.36364	0.60606	24	0.72727	0.66667
607.094	8358610	28.5	25.0877	CHO	26	24	17	0	0	0	0	608.101	0.1	0.65385	0.92308	15	0.57692	0.37143
607.109	5098193	17	33.9102	CHO	30	24	14	0	0	0	0	608.117	0	0.46667	0.8	19	0.63333	0.52174
607.131	6117071	20.6	27.8587	CHO	27	28	16	0	0	0	0	608.138	0.2	0.59259	1.037	14	0.51852	0.31579
607.152	2114765	6.5	0	CHO	24	32	18	0	0	0	0	608.159	0.1	0.75	1.3333	9	0.375	0
607.167	3041996	9.8	0	CHO	28	32	15	0	0	0	0	608.174	0.3	0.53571	1.1429	13	0.46429	0.26829
607.188	1405130	4	0	CHO	25	36	17	0	0	0	0	608.195	0.5	0.68	1.44	8	0.32	0
607.222	2011847	6.1	0	CHOS	30	40	11	0	1	0	0	608.229	-0.2	0.36667	1.3333	11	0.36667	0.19149
607.258	3154628	10.2	35.7093	CHOS	31	44	10	0	1	0	0	608.266	-0.4	0.32258	1.4194	10	0.32258	0.16
608.031	1325181	3.7	0	CHON	27	15	16	1	0	0	0	609.039	-0.6	0.59259	0.55556	21	0.77778	0.66667
608.068	1225850	3.4	0	CHON	28	19	15	1	0	0	0	609.075	-0.3	0.53571	0.67857	20	0.71429	0.58974
608.979	1599012	4.7	0	CHO	26	10	18	0	0	0	0	609.987	-0.3	0.69231	0.38462	22	0.84615	0.76471
609.016	7115297	24.1	20.445	CHO	27	14	17	0	0	0	0	610.023	-0.1	0.62963	0.51852	21	0.77778	0.67568
609.031	1186719	3.2	0	CHO	31	14	14	0	0	0	0	610.038	0.3	0.45161	0.45161	25	0.80645	0.75
609.037	2716191	8.6	0	CHO	24	18	19	0	0	0	0	610.044	-0.1	0.79167	0.75	16	0.66667	0.44828
609.052	9497117	32.5	24.5754	CHO	28	18	16	0	0	0	0	610.059	-0.1	0.57143	0.64286	20	0.71429	0.6
609.073	6053403	20.3	24.4658	CHO	25	22	18	0	0	0	0	610.081	0	0.72	0.88	15	0.6	0.375
609.089	8151578	27.7	27.5899	CHO	29	22	15	0	0	0	0	610.096	0	0.51724	0.75862	19	0.65517	0.53488
609.11	5889560	19.8	30.884	CHO	26	26	17	0	0	0	0	610.117	-0.1	0.65385	1	14	0.53846	0.31429
609.125	5195286	17.3	27.8393	CHO	30	26	14	0	0	0	0	610.132	0	0.46667	0.86667	18	0.6	0.47826
609.131	1205526	3.3	0	CHO	23	30	19	0	0	0	0	610.138	0.1	0.82609	1.3043	9	0.3913	0
609.146	4299284	14.2	27.1562	CHO	27	30	16	0	0	0	0	610.153	0.2	0.59259	1.1111	13	0.48148	0.26316
609.161	2398227	7.5	0	CHO	31	30	13	0	0	0	0	610.169	0.1	0.41935	0.96774	17	0.54839	0.42857
609.167	2098962	6.4	0	CHO	24	34	18	0	0	0	0	610.175	0.1	0.75	1.4167	8	0.33333	0
609.183	2703377	8.6	0	CHO	28	34	15	0	0	0	0	610.19	0.1	0.53571	1.2143	12	0.42857	0.21951
609.238	4280332	14.1	27.9586	CHOS	30	42	11	0	1	0	0	610.245	0	0.36667	1.4	10	0.33333	0.14894
609.274	3830280	12.5	31.7145	CHOS	31	46	10	0	1	0	0	610.281	0.1	0.32258	1.4839	9	0.29032	0.12
610.995	2501468	7.9	0	CHO	26	12	18	0	0	0	0	612.002	0.2	0.69231	0.46154	21	0.80769	0.70588
611.011	1124443	3	0	CHO	30	12	15	0	0	0	0	612.018	0.6	0.5	0.4	25	0.83333	0.77778
611.032	8417624	28.7	27.6336	CHO	27	16	17	0	0	0	0	612.039	0.2	0.62963	0.59259	20	0.74074	0.62162
611.047	1450839	4.2	0	CHO	31	16	14	0	0	0	0	612.054	-0.2	0.45161	0.51613	24	0.77419	0.70833
611.053	2697046	8.5	0	CHO	24	20	19	0	0	0	0	612.06	0.1	0.79167	0.83333	15	0.625	0.37931
611.068	9783637	33.5	28.2664	CHO	28	20	16	0	0	0	0	612.075	0.3	0.57143	0.71429	19	0.67857	0.55
611.089	4855123	16.1	28.6404	CHO	25	24	18	0	0	0	0	612.096	0.2	0.72	0.96	14	0.56	0.3125
611.104	6604113	22.3	41.5227	CHO	29	24	15	0	0	0	0	612.112	0.2	0.51724	0.82759	18	0.62069	0.48837
611.125	4320591	14.3	25.2889	CHO	26	28	17	0	0	0	0	612.133	0.2	0.65385	1.0769	13	0.5	0.25714
611.141	4456782	14.7	26.1244	CHO	30	28	14	0	0	0	0	612.148	0.1	0.46667	0.93333	17	0.56667	0.43478
611.147	1268557	3.5	0	CHO	23	32	19	0	0	0	0	612.154	0.4	0.82609	1.3913	8	0.34783	0
611.162	2800971	8.9	0	CHO	27	32	16	0	0	0	0	612.169	0.1	0.59259	1.1852	12	0.44444	0.21053
611.177	1972042	6	0	CHO	31	32	13	0	0	0	0	612.184	-0.1	0.41935	1.0323	16	0.51613	0.38776
611.183	1545289	4.5	0	CHO	24	36	18	0	0	0	0	612.19	0.1	0.75	1.5	7	0.29167	0
611.198	1522759	4.4	0	CHO	28	36	15	0	0	0	0	612.205	0.2	0.53571	1.2857	11	0.39286	0.17073
611.253	4323650	14.3	36.2837	CHOS	30	44	11	0	1	0	0	612.26	-0.1	0.36667	1.4667	9	0.3	0.10638
611.274	1551168	4.5	0	CHOS	27	48	13	0	1	0	0	612.282	0	0.48148	1.7778	4	0.14815	0
612.063	1245933	3.4	0	CHON	27	19	16	1	0	0	0	613.07	0.4	0.59259	0.7037	19	0.7037	0.55556
613.011	5233799	17.5	0	CHO	26	14	18	0	0	0	0	614.018	0	0.69231	0.53846	20	0.76923	0.64706
613.026	2475142	7.8	0	CHO	30	14	15	0	0	0	0	614.033	-0.3	0.5	0.46667	24	0.8	0.73333
613.047	10303619	35.3	27.0593	CHO	27	18	17	0	0	0	0	614.054	-0.2	0.62963	0.66667	19	0.7037	0.56757
613.062	2213250	6.8	0	CHO	31	18	14	0	0	0	0	614.07	0.1	0.45161	0.58065	23	0.74194	0.66667
613.068	2802305	8.9	0	CHO	24	22	19	0	0	0	0	614.076	-0.1	0.79167	0.91667	14	0.58333	0.31034
613.083	10610815	36.4	26.5172	CHO	28	22	16	0	0	0	0	614.091	-0.1	0.57143	0.78571	18	0.64286	0.5
613.098	1283582	3.6	0	CHO	32	22	13	0	0	0	0	614.106	-0.5	0.40625	0.6875	22	0.6875	0.60784
613.105	3739261	12.2	0	CHO	25	26	18	0	0	0	0	614.112	-0.1	0.72	1.04	13	0.52	0.25
613.12	6986875	23.6	25.2619	CHO	29	26	15	0	0	0	0	614.127	-0.1	0.51724	0.89655	17	0.58621	0.44186
613.141	2883705	9.2	37.0516	CHO	26	30	17	0	0	0	0	614.148	0.2	0.65385	1.1538	12	0.46154	0.2
613.156	3560567	11.6	32.2435	CHO	30	30	14	0	0	0	0	614.164	0.1	0.46667	1	16	0.53333	0.3913
613.162	1650551	4.9	0	CHO	23	34	19	0	0	0	0	614.169	-0.2	0.82609	1.4783	7	0.30435	0
613.177	2036341	6.2	0	CHO	27	34	16	0	0	0	0	614.185	-0.3	0.59259	1.2593	11	0.40741	0.15789
613.193	1668723	4.9	0	CHO	31	34	13	0	0	0	0	614.2	0.1	0.41935	1.0968	15	0.48387	0.34694
613.233	2015343	6.1	0	CHOS	29	42	12	0	1	0	0	614.24	0.2	0.41379	1.4483	9	0.31034	0.090909
614.078	1137425	3.1	0	CHON	27	21	16	1	0	0	0	615.086	-0.8	0.59259	0.77778	18	0.66667	0.5
615.005	2214825	6.9	0	CHO	29	12	16	0	0	0	0	616.013	0.1	0.55172	0.41379	24	0.82759	0.7619
615.026	6354855	21.4	20.7361	CHO	26	16	18	0	0	0	0	616.034	0	0.69231	0.61538	19	0.73077	0.58824
615.042	3547045	11.5	31.3177	CHO	30	16	15	0	0	0	0	616.049	-0.1	0.5	0.53333	23	0.76667	0.68889
615.063	10377122	35.6	23.0217	CHO	27	20	17	0	0	0	0	616.07	0.1	0.62963	0.74074	18	0.66667	0.51351
615.078	2766753	8.8	0	CHO	31	20	14	0	0	0	0	616.085	0.1	0.45161	0.64516	22	0.70968	0.625
615.084	1736352	5.2	0	CHO	24	24	19	0	0	0	0	616.091	0.2	0.79167	1	13	0.54167	0.24138
615.099	8761246	29.9	33.3453	CHO	28	24	16	0	0	0	0	616.106	0.1	0.57143	0.85714	17	0.60714	0.45
615.114	1877916	5.7	0	CHO	32	24	13	0	0	0	0	616.122	-0.1	0.40625	0.75	21	0.65625	0.56863
615.12	2694556	8.5	0	CHO	25	28	18	0	0	0	0	616.128	0.3	0.72	1.12	12	0.48	0.1875
615.136	5457818	18.3	20.5153	CHO	29	28	15	0	0	0	0	616.143	0.2	0.51724	0.96552	16	0.55172	0.39535
615.157	2066583	6.3	0	CHO	26	32	17	0	0	0	0	616.164	0.2	0.65385	1.2308	11	0.42308	0.14286
615.172	2930582	9.4	0	CHO	30	32	14	0	0	0	0	616.179	0.1	0.46667	1.0667	15	0.5	0.34783
615.178	3807637	12.5	0	CHO	23	36	19	0	0	0	0	616.185	0.4	0.82609	1.5652	6	0.26087	0
615.193	1417875	4	0	CHO	27	36	16	0	0	0	0	616.2	0.2	0.59259	1.3333	10	0.37037	0.10526
615.208	1546130	4.5	0	CHO	31	36	13	0	0	0	0	616.216	0.3	0.41935	1.1613	14	0.45161	0.30612
615.227	5154704	17.2	31.1936	CHOS	32	40	10	0	1	0	0	616.234	0	0.3125	1.25	13	0.40625	0.26923
615.248	2569101	8.1	0	CHOS	29	44	12	0	1	0	0	616.255	0.3	0.41379	1.5172	8	0.27586	0.045455
617.006	1938112	5.9	0	CHO	25	14	19	0	0	0	0	618.013	-0.1	0.76	0.56	19	0.76	0.6129
617.021	4274878	14.1	28.3596	CHO	29	14	16	0	0	0	0	618.028	0.3	0.55172	0.48276	23	0.7931	0.71429
617.042	7261883	24.6	31.9781	CHO	26	18	18	0	0	0	0	618.049	0.3	0.69231	0.69231	18	0.69231	0.52941
617.057	5068474	16.9	31.3898	CHO	30	18	15	0	0	0	0	618.065	0.1	0.5	0.6	22	0.73333	0.64444
617.078	9590455	32.8	24.2186	CHO	27	22	17	0	0	0	0	618.086	0	0.62963	0.81481	17	0.62963	0.45946
617.094	3314357	10.7	0	CHO	31	22	14	0	0	0	0	618.101	-0.2	0.45161	0.70968	21	0.67742	0.58333
617.1	1391796	4	0	CHO	24	26	19	0	0	0	0	618.107	0.4	0.79167	1.0833	12	0.5	0.17241
[truncated: 786 more rows]

## Sheet: Table S7
Table S7. Charred Pine Bark GSH-addition
m/z	Magnitude	S/N	Estim C#	Type	C	H	O	N	S	P	E	ExactMass	Assignment Error (ppm)	O/C	H/C	DBE	DBE/C	AImod
227.086	901608	3.3	0	CHONS	10	16	2	2	1	0	0	228.093	-0.4	0.2	1.6	4	0.4	0
303.051	1161806	4.4	0	CHO	15	12	7	0	0	0	0	304.058	0.2	0.46667	0.8	10	0.66667	0.56522
309.025	894320	3.1	0	CHO	13	10	9	0	0	0	0	310.032	0	0.69231	0.76923	9	0.69231	0.52941
311.077	1604185	6.4	0	CHO	14	16	8	0	0	0	0	312.085	-0.4	0.57143	1.1429	7	0.5	0.3
311.171	1069921	3.9	0	CHO	13	28	8	0	0	0	0	312.178	0.9	0.61538	2.1538	0	0	0
313.035	1329339	5.1	0	CHO	16	10	7	0	0	0	0	314.043	-0.3	0.4375	0.625	12	0.75	0.68
313.056	889212	3.1	0	CHO	13	14	9	0	0	0	0	314.064	-0.4	0.69231	1.0769	7	0.53846	0.29412
313.093	1808000	7.4	0	CHO	14	18	8	0	0	0	0	314.1	-0.1	0.57143	1.2857	6	0.42857	0.2
315.015	1147679	4.3	0	CHO	15	8	8	0	0	0	0	316.022	-0.4	0.53333	0.53333	12	0.8	0.72727
315.051	1667874	6.7	0	CHO	16	12	7	0	0	0	0	316.058	-0.2	0.4375	0.75	11	0.6875	0.6
315.072	1168932	4.4	0	CHO	13	16	9	0	0	0	0	316.079	-0.2	0.69231	1.2308	6	0.46154	0.17647
315.087	945829	3.3	0	CHO	17	16	6	0	0	0	0	316.095	-0.3	0.35294	0.94118	10	0.58824	0.5
315.109	1020455	3.7	0	CHO	14	20	8	0	0	0	0	316.116	0.2	0.57143	1.4286	5	0.35714	0.1
317.03	2024519	8.4	0	CHO	15	10	8	0	0	0	0	318.038	-0.3	0.53333	0.66667	11	0.73333	0.63636
317.067	1547978	6.1	0	CHO	16	14	7	0	0	0	0	318.074	-0.3	0.4375	0.875	10	0.625	0.52
319.009	983341	3.5	0	CHO	14	8	9	0	0	0	0	320.017	-0.2	0.64286	0.57143	11	0.78571	0.68421
319.046	2824432	12.1	29.1092	CHO	15	12	8	0	0	0	0	320.053	-0.2	0.53333	0.8	10	0.66667	0.54545
319.067	954034	3.4	0	CHO	12	16	10	0	0	0	0	320.074	-0.1	0.83333	1.3333	5	0.41667	0
319.082	946675	3.3	0	CHO	16	16	7	0	0	0	0	320.09	0.1	0.4375	1	9	0.5625	0.44
321.025	2702998	11.5	0	CHO	14	10	9	0	0	0	0	322.032	-0.1	0.64286	0.71429	10	0.71429	0.57895
321.062	2244505	9.3	0	CHO	15	14	8	0	0	0	0	322.069	0.1	0.53333	0.93333	9	0.6	0.45455
321.083	2315163	9.7	0	CHO	12	18	10	0	0	0	0	322.09	-0.2	0.83333	1.5	4	0.33333	0
321.098	1603484	6.4	0	CHO	16	18	7	0	0	0	0	322.105	-0.4	0.4375	1.125	8	0.5	0.36
321.134	1066143	3.9	0	CHO	17	22	6	0	0	0	0	322.142	0	0.35294	1.2941	7	0.41176	0.28571
323.005	967612	3.4	0	CHO	13	8	10	0	0	0	0	324.012	0.2	0.76923	0.61538	10	0.76923	0.625
323.02	1198398	4.5	0	CHO	17	8	7	0	0	0	0	324.027	-0.2	0.41176	0.47059	14	0.82353	0.77778
323.041	2909760	12.4	0	CHO	14	12	9	0	0	0	0	324.048	0.2	0.64286	0.85714	9	0.64286	0.47368
323.077	2808643	11.9	0	CHO	15	16	8	0	0	0	0	324.085	-0.1	0.53333	1.0667	8	0.53333	0.36364
323.114	1552262	6.1	0	CHO	16	20	7	0	0	0	0	324.121	0.1	0.4375	1.25	7	0.4375	0.28
323.15	1057865	3.8	0	CHO	17	24	6	0	0	0	0	324.157	0.2	0.35294	1.4118	6	0.35294	0.21429
325.02	1505639	5.9	0	CHO	13	10	10	0	0	0	0	326.027	-0.1	0.76923	0.76923	9	0.69231	0.5
325.035	1634152	6.5	0	CHO	17	10	7	0	0	0	0	326.043	-0.1	0.41176	0.58824	13	0.76471	0.7037
325.057	2631658	11.1	0	CHO	14	14	9	0	0	0	0	326.064	0	0.64286	1	8	0.57143	0.36842
325.093	2729709	11.5	0	CHO	15	18	8	0	0	0	0	326.1	0	0.53333	1.2	7	0.46667	0.27273
327.011	887697	3	0	CHON	11	8	10	2	0	0	0	328.018	0.3	0.90909	0.72727	9	0.81818	0.5
327.015	2397330	10	34.0491	CHO	16	8	8	0	0	0	0	328.022	-0.2	0.5	0.5	13	0.8125	0.75
327.036	1186964	4.4	0	CHO	13	12	10	0	0	0	0	328.043	0.1	0.76923	0.92308	8	0.61538	0.375
327.051	2407317	10	0	CHO	17	12	7	0	0	0	0	328.058	0	0.41176	0.70588	12	0.70588	0.62963
327.072	2606487	10.9	0	CHO	14	16	9	0	0	0	0	328.079	-0.1	0.64286	1.1429	7	0.5	0.26316
327.087	1197336	4.5	0	CHO	18	16	6	0	0	0	0	328.095	0.1	0.33333	0.88889	11	0.61111	0.53333
328.994	903933	3.1	0	CHO	15	6	9	0	0	0	0	330.001	0.2	0.6	0.4	13	0.86667	0.80952
329.03	4052032	17.6	0	CHO	16	10	8	0	0	0	0	330.038	-0.1	0.5	0.625	12	0.75	0.66667
329.051	1306690	5	0	CHO	13	14	10	0	0	0	0	330.059	-0.1	0.76923	1.0769	7	0.53846	0.25
329.067	2708804	11.4	30.7693	CHO	17	14	7	0	0	0	0	330.074	-0.1	0.41176	0.82353	11	0.64706	0.55556
329.088	4169541	18.1	0	CHO	14	18	9	0	0	0	0	330.095	-0.1	0.64286	1.2857	6	0.42857	0.15789
329.103	1465159	5.7	0	CHO	18	18	6	0	0	0	0	330.11	-0.2	0.33333	1	10	0.55556	0.46667
329.139	1486154	5.7	0	CHO	19	22	5	0	0	0	0	330.147	0	0.26316	1.1579	9	0.47368	0.39394
330.143	896418	3	0	CHONS	13	25	1	5	2	0	0	331.15	0.1	0.076923	1.9231	4	0.30769	0
331.01	2753775	11.6	29.3281	CHO	15	8	9	0	0	0	0	332.017	-0.1	0.6	0.53333	12	0.8	0.71429
331.046	5500146	24.1	0	CHO	16	12	8	0	0	0	0	332.053	0	0.5	0.75	11	0.6875	0.58333
331.067	1551988	6.1	0	CHO	13	16	10	0	0	0	0	332.074	-0.1	0.76923	1.2308	6	0.46154	0.125
331.082	3592949	15.4	23.0419	CHO	17	16	7	0	0	0	0	332.09	0	0.41176	0.94118	10	0.58824	0.48148
331.103	1196791	4.4	0	CHO	14	20	9	0	0	0	0	332.111	0	0.64286	1.4286	5	0.35714	0.052632
331.119	1535480	6	0	CHO	18	20	6	0	0	0	0	332.126	0	0.33333	1.1111	9	0.5	0.4
331.155	1130556	4.1	0	CHO	19	24	5	0	0	0	0	332.162	-0.1	0.26316	1.2632	8	0.42105	0.33333
331.191	1295359	4.9	0	CHO	20	28	4	0	0	0	0	332.199	-0.2	0.2	1.4	7	0.35	0.27778
333.025	4321700	18.7	21.0826	CHO	15	10	9	0	0	0	0	334.032	0.1	0.6	0.66667	11	0.73333	0.61905
333.046	1284390	4.8	0	CHO	12	14	11	0	0	0	0	334.054	0	0.91667	1.1667	6	0.5	0.076923
333.062	6016423	26.5	15.7156	CHO	16	14	8	0	0	0	0	334.069	0	0.5	0.875	10	0.625	0.5
333.083	1376233	5.2	0	CHO	13	18	10	0	0	0	0	334.09	-0.1	0.76923	1.3846	5	0.38462	0
333.098	2027946	8.2	0	CHO	17	18	7	0	0	0	0	334.105	0.1	0.41176	1.0588	9	0.52941	0.40741
333.134	1371822	5.2	0	CHO	18	22	6	0	0	0	0	334.142	-0.1	0.33333	1.2222	8	0.44444	0.33333
333.171	1228721	4.6	0	CHO	19	26	5	0	0	0	0	334.178	0.2	0.26316	1.3684	7	0.36842	0.27273
335.004	2021210	8.1	0	CHO	14	8	10	0	0	0	0	336.012	-0.1	0.71429	0.57143	11	0.78571	0.66667
335.041	4610397	19.9	0	CHO	15	12	9	0	0	0	0	336.048	0	0.6	0.8	10	0.66667	0.52381
335.077	4377185	18.9	0	CHO	16	16	8	0	0	0	0	336.085	0.1	0.5	1	9	0.5625	0.41667
335.098	1015266	3.6	0	CHO	13	20	10	0	0	0	0	336.106	0.2	0.76923	1.5385	4	0.30769	0
335.114	1858020	7.4	0	CHO	17	20	7	0	0	0	0	336.121	-0.2	0.41176	1.1765	8	0.47059	0.33333
335.15	1062183	3.8	0	CHO	18	24	6	0	0	0	0	336.157	0	0.33333	1.3333	7	0.38889	0.26667
337.02	3308824	14	0	CHO	14	10	10	0	0	0	0	338.027	0	0.71429	0.71429	10	0.71429	0.55556
337.035	1802777	7.2	0	CHO	18	10	7	0	0	0	0	338.043	0.2	0.38889	0.55556	14	0.77778	0.72414
337.056	5366043	23.4	18.4909	CHO	15	14	9	0	0	0	0	338.064	0	0.6	0.93333	9	0.6	0.42857
337.093	3493150	14.8	0	CHO	16	18	8	0	0	0	0	338.1	0	0.5	1.125	8	0.5	0.33333
337.129	2475810	10.2	0	CHO	17	22	7	0	0	0	0	338.137	0	0.41176	1.2941	7	0.41176	0.25926
338.999	1086551	3.9	0	CHO	13	8	11	0	0	0	0	340.007	0.2	0.84615	0.61538	10	0.76923	0.6
339.015	2339033	9.5	0	CHO	17	8	8	0	0	0	0	340.022	0.1	0.47059	0.47059	14	0.82353	0.76923
339.036	3850971	16.4	0	CHO	14	12	10	0	0	0	0	340.043	-0.1	0.71429	0.85714	9	0.64286	0.44444
339.051	2310108	9.4	0	CHO	18	12	7	0	0	0	0	340.058	0	0.38889	0.66667	13	0.72222	0.65517
339.072	4659166	20	19.3471	CHO	15	16	9	0	0	0	0	340.079	0	0.6	1.0667	8	0.53333	0.33333
339.087	1578080	6.1	0	CHO	19	16	6	0	0	0	0	340.095	-0.1	0.31579	0.84211	12	0.63158	0.5625
340.994	1522846	5.8	0	CHO	16	6	9	0	0	0	0	342.001	0	0.5625	0.375	14	0.875	0.82609
341.015	1738912	6.8	0	CHO	13	10	11	0	0	0	0	342.022	0	0.84615	0.76923	9	0.69231	0.46667
341.03	4674722	20.1	0	CHO	17	10	8	0	0	0	0	342.038	0.1	0.47059	0.58824	13	0.76471	0.69231
341.051	3914660	16.7	22.3059	CHO	14	14	10	0	0	0	0	342.059	0	0.71429	1	8	0.57143	0.33333
341.067	3499429	14.8	0	CHO	18	14	7	0	0	0	0	342.074	0	0.38889	0.77778	12	0.66667	0.58621
341.088	4735144	20.4	0	CHO	15	18	9	0	0	0	0	342.095	0.1	0.6	1.2	7	0.46667	0.2381
341.103	2062761	8.3	0	CHO	19	18	6	0	0	0	0	342.11	0.2	0.31579	0.94737	11	0.57895	0.5
343.01	4455789	19.1	0	CHO	16	8	9	0	0	0	0	344.017	0	0.5625	0.5	13	0.8125	0.73913
343.031	1046255	3.7	0	CHO	13	12	11	0	0	0	0	344.038	-0.2	0.84615	0.92308	8	0.61538	0.33333
343.046	6429553	28	16.7132	CHO	17	12	8	0	0	0	0	344.053	0	0.47059	0.70588	12	0.70588	0.61538
343.067	3254643	13.7	0	CHO	14	16	10	0	0	0	0	344.074	0.1	0.71429	1.1429	7	0.5	0.22222
343.082	3742837	15.9	0	CHO	18	16	7	0	0	0	0	344.09	0.1	0.38889	0.88889	11	0.61111	0.51724
343.119	1675769	6.5	0	CHO	19	20	6	0	0	0	0	344.126	0	0.31579	1.0526	10	0.52632	0.4375
343.155	1586941	6.1	0	CHO	20	24	5	0	0	0	0	344.162	0	0.25	1.2	9	0.45	0.37143
344.989	1732672	6.7	0	CHO	15	6	10	0	0	0	0	345.996	0	0.66667	0.4	13	0.86667	0.8
345.025	6798916	29.5	0	CHO	16	10	9	0	0	0	0	346.032	0.1	0.5625	0.625	12	0.75	0.65217
345.062	7444040	32.4	14.0083	CHO	17	14	8	0	0	0	0	346.069	0	0.47059	0.82353	11	0.64706	0.53846
345.083	2079434	8.3	0	CHO	14	18	10	0	0	0	0	346.09	0	0.71429	1.2857	6	0.42857	0.11111
345.098	3784524	16	0	CHO	18	18	7	0	0	0	0	346.105	0	0.38889	1	10	0.55556	0.44828
345.134	2646864	10.9	0	CHO	19	22	6	0	0	0	0	346.142	0.1	0.31579	1.1579	9	0.47368	0.375
345.171	4246100	18	19.5561	CHO	20	26	5	0	0	0	0	346.178	-0.1	0.25	1.3	8	0.4	0.31429
347.004	3200030	13.3	0	CHO	15	8	10	0	0	0	0	348.012	0	0.66667	0.53333	12	0.8	0.7
347.041	9892130	43.4	16.8016	CHO	16	12	9	0	0	0	0	348.048	0	0.5625	0.75	11	0.6875	0.56522
347.062	931684	3.1	0	CHO	13	16	11	0	0	0	0	348.069	-0.1	0.84615	1.2308	6	0.46154	0.066667
347.077	7216934	31.4	21.9495	CHO	17	16	8	0	0	0	0	348.085	0	0.47059	0.94118	10	0.58824	0.46154
347.098	1332265	4.9	0	CHO	14	20	10	0	0	0	0	348.106	-0.1	0.71429	1.4286	5	0.35714	0
347.114	3402026	14.3	0	CHO	18	20	7	0	0	0	0	348.121	0	0.38889	1.1111	9	0.5	0.37931
347.15	2610479	10.7	0	CHO	19	24	6	0	0	0	0	348.157	0	0.31579	1.2632	8	0.42105	0.3125
349.02	5759493	24.8	0	CHO	15	10	10	0	0	0	0	350.027	0	0.66667	0.66667	11	0.73333	0.6
349.035	1212230	4.4	0	CHO	19	10	7	0	0	0	0	350.043	0.1	0.36842	0.52632	15	0.78947	0.74194
349.056	8359433	36.5	14.5005	CHO	16	14	9	0	0	0	0	350.064	-0.1	0.5625	0.875	10	0.625	0.47826
349.078	1085067	3.8	0	CHO	13	18	11	0	0	0	0	350.085	0.2	0.84615	1.3846	5	0.38462	0
349.093	4867597	20.8	19.3087	CHO	17	18	8	0	0	0	0	350.1	0	0.47059	1.0588	9	0.52941	0.38462
350.088	989954	3.4	0	CHON	16	17	8	1	0	0	0	351.095	-0.3	0.5	1.0625	9	0.5625	0.36364
350.999	1905904	7.5	0	CHO	14	8	11	0	0	0	0	352.007	-0.1	0.78571	0.57143	11	0.78571	0.64706
351.015	1586545	6	0	CHO	18	8	8	0	0	0	0	352.022	0	0.44444	0.44444	15	0.83333	0.78571
351.036	6724852	29	20.5685	CHO	15	12	10	0	0	0	0	352.043	0.1	0.66667	0.8	10	0.66667	0.5
351.051	2320630	9.3	0	CHO	19	12	7	0	0	0	0	352.058	0.1	0.36842	0.63158	14	0.73684	0.67742
351.072	6654201	28.7	16.0251	CHO	16	16	9	0	0	0	0	352.079	0	0.5625	1	9	0.5625	0.3913
351.087	1337722	4.9	0	CHO	20	16	6	0	0	0	0	352.095	-0.2	0.3	0.8	13	0.65	0.58824
351.093	1094779	3.8	0	CHO	13	20	11	0	0	0	0	352.101	-0.2	0.84615	1.5385	4	0.30769	0
351.109	3475197	14.5	0	CHO	17	20	8	0	0	0	0	352.116	0	0.47059	1.1765	8	0.47059	0.30769
352.994	979174	3.3	0	CHO	17	6	9	0	0	0	0	354.001	0	0.52941	0.35294	15	0.88235	0.84
353.015	2781160	11.4	0	CHO	14	10	11	0	0	0	0	354.022	0	0.78571	0.71429	10	0.71429	0.52941
353.03	3689962	15.4	22.8435	CHO	18	10	8	0	0	0	0	354.038	0	0.44444	0.55556	14	0.77778	0.71429
353.051	6290925	27.1	19.0665	CHO	15	14	10	0	0	0	0	354.059	0.1	0.66667	0.93333	9	0.6	0.4
353.067	2356719	9.5	0	CHO	19	14	7	0	0	0	0	354.074	0.2	0.36842	0.73684	13	0.68421	0.6129
353.088	6587378	28.4	0	CHO	16	18	9	0	0	0	0	354.095	-0.1	0.5625	1.125	8	0.5	0.30435
353.103	1305587	4.8	0	CHO	20	18	6	0	0	0	0	354.11	0	0.3	0.9	12	0.6	0.52941
355.01	5359849	22.9	16.8837	CHO	17	8	9	0	0	0	0	356.017	0	0.52941	0.47059	14	0.82353	0.76
355.031	2607083	10.5	0	CHO	14	12	11	0	0	0	0	356.038	0	0.78571	0.85714	9	0.64286	0.41176
355.046	6321901	27	18.721	CHO	18	12	8	0	0	0	0	356.053	-0.1	0.44444	0.66667	13	0.72222	0.64286
355.067	7367920	31.7	11.5526	CHO	15	16	10	0	0	0	0	356.074	0	0.66667	1.0667	8	0.53333	0.3
355.082	3647730	15.1	22.8531	CHO	19	16	7	0	0	0	0	356.09	0	0.36842	0.84211	12	0.63158	0.54839
355.103	6101237	26	18.8336	CHO	16	20	9	0	0	0	0	356.111	0	0.5625	1.25	7	0.4375	0.21739
355.119	1455351	5.4	0	CHO	20	20	6	0	0	0	0	356.126	0.1	0.3	1	11	0.55	0.47059
356.989	1619185	6.1	0	CHO	16	6	10	0	0	0	0	357.996	0.2	0.625	0.375	14	0.875	0.81818
357.025	8950262	38.7	18.1717	CHO	17	10	9	0	0	0	0	358.032	-0.1	0.52941	0.58824	13	0.76471	0.68
357.046	2415609	9.7	36.6924	CHO	14	14	11	0	0	0	0	358.054	0.2	0.78571	1	8	0.57143	0.29412
357.062	7173115	30.8	15.3787	CHO	18	14	8	0	0	0	0	358.069	0	0.44444	0.77778	12	0.66667	0.57143
357.083	4043262	16.9	23.1102	CHO	15	18	10	0	0	0	0	358.09	0.2	0.66667	1.2	7	0.46667	0.2
357.098	4113920	17.2	0	CHO	19	18	7	0	0	0	0	358.105	0.1	0.36842	0.94737	11	0.57895	0.48387
357.134	1474821	5.5	0	CHO	20	22	6	0	0	0	0	358.142	0.1	0.3	1.1	10	0.5	0.41176
359.004	6269706	26.8	13.278	CHO	16	8	10	0	0	0	0	360.012	0	0.625	0.5	13	0.8125	0.72727
359.041	10778383	46.8	13.857	CHO	17	12	9	0	0	0	0	360.048	-0.1	0.52941	0.70588	12	0.70588	0.6
359.062	2409490	9.7	0	CHO	14	16	11	0	0	0	0	360.069	-0.1	0.78571	1.1429	7	0.5	0.17647
359.077	8196884	35.3	19.882	CHO	18	16	8	0	0	0	0	360.085	0	0.44444	0.88889	11	0.61111	0.5
359.098	3166487	13	0	CHO	15	20	10	0	0	0	0	360.106	0.1	0.66667	1.3333	6	0.4	0.1
359.114	4303642	18.1	23.116	CHO	19	20	7	0	0	0	0	360.121	0	0.36842	1.0526	10	0.52632	0.41935
359.15	3207711	13.2	0	CHO	20	24	6	0	0	0	0	360.157	0	0.3	1.2	9	0.45	0.35294
361.02	8161327	34.9	11.333	CHO	16	10	10	0	0	0	0	362.027	-0.1	0.625	0.625	12	0.75	0.63636
361.036	1320497	4.8	0	CHO	20	10	7	0	0	0	0	362.043	0.4	0.35	0.5	16	0.8	0.75758
361.057	13399092	58	16.2656	CHO	17	14	9	0	0	0	0	362.064	0	0.52941	0.82353	11	0.64706	0.52
361.078	1505975	5.6	0	CHO	14	18	11	0	0	0	0	362.085	0	0.78571	1.2857	6	0.42857	0.058824
361.093	7465017	31.9	14.4805	CHO	18	18	8	0	0	0	0	362.1	0	0.44444	1	10	0.55556	0.42857
361.129	4879423	20.5	22.9527	CHO	19	22	7	0	0	0	0	362.137	0	0.36842	1.1579	9	0.47368	0.35484
361.166	4578372	19.1	19.5543	CHO	20	26	6	0	0	0	0	362.173	0.1	0.3	1.3	8	0.4	0.29412
362.999	2263386	8.9	0	CHO	15	8	11	0	0	0	0	364.007	0	0.73333	0.53333	12	0.8	0.68421
363.015	1109340	3.9	0	CHO	19	8	8	0	0	0	0	364.022	0	0.42105	0.42105	16	0.84211	0.8
363.036	8715616	37.4	17.5434	CHO	16	12	10	0	0	0	0	364.043	0	0.625	0.75	11	0.6875	0.54545
363.051	1584738	5.9	0	CHO	20	12	7	0	0	0	0	364.058	0.4	0.35	0.6	15	0.75	0.69697
363.072	9094501	39	17.4011	CHO	17	16	9	0	0	0	0	364.079	0	0.52941	0.94118	10	0.58824	0.44
363.093	4515177	18.9	0	CHO	14	20	11	0	0	0	0	364.101	0	0.78571	1.4286	5	0.35714	0
365.015	4586648	19.2	0	CHO	15	10	11	0	0	0	0	366.022	0	0.73333	0.66667	11	0.73333	0.57895
365.03	3059867	12.4	0	CHO	19	10	8	0	0	0	0	366.038	-0.1	0.42105	0.52632	15	0.78947	0.73333
365.051	8509086	36.5	12.906	CHO	16	14	10	0	0	0	0	366.059	0	0.625	0.875	10	0.625	0.45455
365.067	1973152	7.7	0	CHO	20	14	7	0	0	0	0	366.074	-0.2	0.35	0.7	14	0.7	0.63636
365.072	1456801	5.4	0	CHO	13	18	12	0	0	0	0	366.08	-0.3	0.92308	1.3846	5	0.38462	0
365.088	6901412	29.4	16.6207	CHO	17	18	9	0	0	0	0	366.095	0.1	0.52941	1.0588	9	0.52941	0.36
365.103	1058342	3.6	0	CHO	21	18	6	0	0	0	0	366.11	0.3	0.28571	0.85714	13	0.61905	0.55556
366.994	1014878	3.4	0	CHO	14	8	12	0	0	0	0	368.002	0	0.85714	0.57143	11	0.78571	0.625
367.01	3494880	14.2	0	CHO	18	8	9	0	0	0	0	368.017	0.1	0.5	0.44444	15	0.83333	0.77778
367.031	5871076	24.6	0	CHO	15	12	11	0	0	0	0	368.038	0.1	0.73333	0.8	10	0.66667	0.47368
367.046	4050918	16.7	0	CHO	19	12	8	0	0	0	0	368.053	0.2	0.42105	0.63158	14	0.73684	0.66667
367.067	8728554	37.1	15.442	CHO	16	16	10	0	0	0	0	368.074	0.1	0.625	1	9	0.5625	0.36364
367.082	2512109	10	0	CHO	20	16	7	0	0	0	0	368.09	0.3	0.35	0.8	13	0.65	0.57576
367.103	6138864	25.8	15.6726	CHO	17	20	9	0	0	0	0	368.111	0	0.52941	1.1765	8	0.47059	0.28
368.989	1548596	5.7	0	CHO	17	6	10	0	0	0	0	369.996	0.1	0.58824	0.35294	15	0.88235	0.83333
369.01	1337400	4.8	0	CHO	14	10	12	0	0	0	0	370.017	-0.1	0.85714	0.71429	10	0.71429	0.5
369.025	7399738	31.3	14.7014	CHO	18	10	9	0	0	0	0	370.032	0	0.5	0.55556	14	0.77778	0.7037
369.046	5758782	24.1	16.6275	CHO	15	14	11	0	0	0	0	370.054	0	0.73333	0.93333	9	0.6	0.36842
369.062	5593921	23.4	24.8018	CHO	19	14	8	0	0	0	0	370.069	0	0.42105	0.73684	13	0.68421	0.6
369.083	6456645	27.2	19.7307	CHO	16	18	10	0	0	0	0	370.09	0	0.625	1.125	8	0.5	0.27273
369.098	2361415	9.3	0	CHO	20	18	7	0	0	0	0	370.105	0.1	0.35	0.9	12	0.6	0.51515
370.057	1044465	3.5	0	CHON	18	13	8	1	0	0	0	371.064	0.2	0.44444	0.72222	13	0.72222	0.61538
371.004	6380189	26.9	16.9738	CHO	17	8	10	0	0	0	0	372.012	0.1	0.58824	0.47059	14	0.82353	0.75
371.026	1386528	5	0	CHO	14	12	12	0	0	0	0	372.033	0	0.85714	0.85714	9	0.64286	0.375
371.041	9992867	42.7	15.89	CHO	18	12	9	0	0	0	0	372.048	0	0.5	0.66667	13	0.72222	0.62963
371.062	4599463	19.1	0	CHO	15	16	11	0	0	0	0	372.069	0	0.73333	1.0667	8	0.53333	0.26316
371.077	6403754	27	16.0311	CHO	19	16	8	0	0	0	0	372.085	-0.1	0.42105	0.84211	12	0.63158	0.53333
371.098	5873326	24.6	19.4671	CHO	16	20	10	0	0	0	0	372.106	0	0.625	1.25	7	0.4375	0.18182
372.984	1210766	4.2	0	CHO	16	6	11	0	0	0	0	373.991	0.1	0.6875	0.375	14	0.875	0.80952
373.02	10846229	45.8	17.2017	CHO	17	10	10	0	0	0	0	374.027	0	0.58824	0.58824	13	0.76471	0.66667
373.057	10811420	45.6	17.5133	CHO	18	14	9	0	0	0	0	374.064	0	0.5	0.77778	12	0.66667	0.55556
373.078	3975200	16.1	0	CHO	15	18	11	0	0	0	0	374.085	0.1	0.73333	1.2	7	0.46667	0.15789
373.093	7184419	30	14.0162	CHO	19	18	8	0	0	0	0	374.1	0.1	0.42105	0.94737	11	0.57895	0.46667
373.129	3612714	14.6	0	CHO	20	22	7	0	0	0	0	374.137	0	0.35	1.1	10	0.5	0.39394
374.999	3350934	13.4	0	CHO	16	8	11	0	0	0	0	376.007	0	0.6875	0.5	13	0.8125	0.71429
375.015	1081049	3.6	0	CHO	20	8	8	0	0	0	0	376.022	0.2	0.4	0.4	17	0.85	0.8125
375.036	13485469	57.2	15.8156	CHO	17	12	10	0	0	0	0	376.043	-0.1	0.58824	0.70588	12	0.70588	0.58333
375.051	1108640	3.8	0	CHO	21	12	7	0	0	0	0	376.058	0.2	0.33333	0.57143	16	0.7619	0.71429
375.057	1111777	3.8	0	CHO	14	16	12	0	0	0	0	376.064	-0.1	0.85714	1.1429	7	0.5	0.125
375.072	14327204	60.8	19.3177	CHO	18	16	9	0	0	0	0	376.079	0.1	0.5	0.88889	11	0.61111	0.48148
375.093	2231721	8.6	0	CHO	15	20	11	0	0	0	0	376.101	-0.1	0.73333	1.3333	6	0.4	0.052632
375.109	5840300	24.2	25.2817	CHO	19	20	8	0	0	0	0	376.116	0	0.42105	1.0526	10	0.52632	0.4
375.145	4546483	18.6	19.0113	CHO	20	24	7	0	0	0	0	376.152	-0.1	0.35	1.2	9	0.45	0.33333
375.181	1234490	4.3	0	CHO	21	28	6	0	0	0	0	376.189	0	0.28571	1.3333	8	0.38095	0.27778
377.015	6703919	27.9	13.9693	CHO	16	10	11	0	0	0	0	378.022	0	0.6875	0.625	12	0.75	0.61905
377.03	2545714	10	0	CHO	20	10	8	0	0	0	0	378.038	0.1	0.4	0.5	16	0.8	0.75
377.051	12691254	53.7	16.0455	CHO	17	14	10	0	0	0	0	378.059	0	0.58824	0.82353	11	0.64706	0.5
377.067	1242297	4.3	0	CHO	21	14	7	0	0	0	0	378.074	-0.4	0.33333	0.66667	15	0.71429	0.65714
377.088	8999741	37.8	20.7846	CHO	18	18	9	0	0	0	0	378.095	0	0.5	1	10	0.55556	0.40741
377.109	1923906	7.3	0	CHO	15	22	11	0	0	0	0	378.116	0.1	0.73333	1.4667	5	0.33333	0
377.124	4503365	18.4	21.5452	CHO	19	22	8	0	0	0	0	378.131	0.1	0.42105	1.1579	9	0.47368	0.33333
377.197	1118804	3.8	0	CHO	21	30	6	0	0	0	0	378.204	0.2	0.28571	1.4286	7	0.33333	0.22222
378.047	969733	3.2	0	CHON	16	13	10	1	0	0	0	379.054	0.1	0.625	0.8125	11	0.6875	0.5
378.994	1242830	4.3	0	CHO	15	8	12	0	0	0	0	380.002	0.4	0.8	0.53333	12	0.8	0.66667
379.01	2366930	9.1	0	CHO	19	8	9	0	0	0	0	380.017	0	0.47368	0.42105	16	0.84211	0.7931
379.031	7466710	30.8	15.1018	CHO	16	12	11	0	0	0	0	380.038	0	0.6875	0.75	11	0.6875	0.52381
379.046	3250905	12.8	0	CHO	20	12	8	0	0	0	0	380.053	0	0.4	0.6	15	0.75	0.6875
379.067	10169566	42.3	15.9133	CHO	17	16	10	0	0	0	0	380.074	0	0.58824	0.94118	10	0.58824	0.41667
379.088	2095330	7.9	0	CHO	14	20	12	0	0	0	0	380.095	-0.1	0.85714	1.4286	5	0.35714	0
380.989	1113471	3.7	0	CHO	18	6	10	0	0	0	0	381.996	0.1	0.55556	0.33333	16	0.88889	0.84615
381.01	2207108	8.4	0	CHO	15	10	12	0	0	0	0	382.017	0.1	0.8	0.66667	11	0.73333	0.55556
381.025	5271688	21.4	0	CHO	19	10	9	0	0	0	0	382.032	0	0.47368	0.52632	15	0.78947	0.72414
381.046	9040524	37.5	15.4029	CHO	16	14	11	0	0	0	0	382.054	-0.1	0.6875	0.875	10	0.625	0.42857
381.062	4518544	18.2	0	CHO	20	14	8	0	0	0	0	382.069	-0.1	0.4	0.7	14	0.7	0.625
381.083	8101524	33.5	15.2665	CHO	17	18	10	0	0	0	0	382.09	0	0.58824	1.0588	9	0.52941	0.33333
381.098	1541143	5.5	0	CHO	21	18	7	0	0	0	0	382.105	-0.1	0.33333	0.85714	13	0.61905	0.54286
383.005	4802627	19.4	0	CHO	18	8	10	0	0	0	0	384.012	0.1	0.55556	0.44444	15	0.83333	0.76923
383.026	3109703	12.2	0	CHO	15	12	12	0	0	0	0	384.033	0.2	0.8	0.8	10	0.66667	0.44444
383.041	8406091	34.8	16.8112	CHO	19	12	9	0	0	0	0	384.048	0.2	0.47368	0.63158	14	0.73684	0.65517
383.062	7946320	32.8	19.3362	CHO	16	16	11	0	0	0	0	384.069	0	0.6875	1	9	0.5625	0.33333
383.077	7499859	30.9	21.1125	CHO	20	16	8	0	0	0	0	384.085	0	0.4	0.8	13	0.65	0.5625
383.098	6710360	27.5	13.8597	CHO	17	20	10	0	0	0	0	384.106	0	0.58824	1.1765	8	0.47059	0.25
383.114	1841243	6.8	0	CHO	21	20	7	0	0	0	0	384.121	0.2	0.33333	0.95238	12	0.57143	0.48571
384.036	1228846	4.2	0	CHON	18	11	9	1	0	0	0	385.043	0.2	0.5	0.61111	14	0.77778	0.68
384.984	1595145	5.8	0	CHO	17	6	11	0	0	0	0	385.991	0.4	0.64706	0.35294	15	0.88235	0.82609
385.02	9376274	38.9	18.489	CHO	18	10	10	0	0	0	0	386.027	0	0.55556	0.55556	14	0.77778	0.69231
385.041	2324759	8.9	0	CHO	15	14	12	0	0	0	0	386.049	0.1	0.8	0.93333	9	0.6	0.33333
385.056	10351130	43	19.6414	CHO	19	14	9	0	0	0	0	386.064	0	0.47368	0.73684	13	0.68421	0.58621
385.078	5645343	23	17.2218	CHO	16	18	11	0	0	0	0	386.085	-0.1	0.6875	1.125	8	0.5	0.2381
385.093	5642275	23	16.4083	CHO	20	18	8	0	0	0	0	386.1	0	0.4	0.9	12	0.6	0.5
385.129	1837867	6.8	0	CHO	21	22	7	0	0	0	0	386.137	0.2	0.33333	1.0476	11	0.52381	0.42857
386.103	1078288	3.5	0	CHONS	15	21	7	3	1	0	0	387.11	0.3	0.46667	1.4	7	0.46667	0
386.999	5518820	22.2	26.5114	CHO	17	8	11	0	0	0	0	388.007	0	0.64706	0.47059	14	0.82353	0.73913
387.036	11331565	46.6	17.9499	CHO	18	12	10	0	0	0	0	388.043	-0.1	0.55556	0.66667	13	0.72222	0.61538
387.051	1152112	3.8	0	CHO	22	12	7	0	0	0	0	388.058	0	0.31818	0.54545	17	0.77273	0.72973
387.057	2754546	10.6	0	CHO	15	16	12	0	0	0	0	388.064	0.1	0.8	1.0667	8	0.53333	0.22222
387.072	10172405	41.7	15.8224	CHO	19	16	9	0	0	0	0	388.079	0	0.47368	0.84211	12	0.63158	0.51724
387.093	4515323	17.9	0	CHO	16	20	11	0	0	0	0	388.101	0.1	0.6875	1.25	7	0.4375	0.14286
387.109	5250558	21	0	CHO	20	20	8	0	0	0	0	388.116	0.2	0.4	1	11	0.55	0.4375
387.145	1323783	4.6	0	CHO	21	24	7	0	0	0	0	388.152	0.1	0.33333	1.1429	10	0.47619	0.37143
388.031	1072731	3.5	0	CHON	17	11	10	1	0	0	0	389.038	0.1	0.58824	0.64706	13	0.76471	0.63636
388.979	1288384	4.4	0	CHO	16	6	12	0	0	0	0	389.986	0.1	0.75	0.375	14	0.875	0.8
389.015	9262537	37.9	19.8511	CHO	17	10	11	0	0	0	0	390.022	0.1	0.64706	0.58824	13	0.76471	0.65217
389.03	1427533	5	0	CHO	21	10	8	0	0	0	0	390.038	0	0.38095	0.47619	17	0.80952	0.76471
389.036	1002958	3.2	0	CHO	14	14	13	0	0	0	0	390.043	0.7	0.92857	1	8	0.57143	0.2
389.051	13259218	54.6	17.9221	CHO	18	14	10	0	0	0	0	390.059	-0.1	0.55556	0.77778	12	0.66667	0.53846
389.067	1409494	4.9	0	CHO	22	14	7	0	0	0	0	390.074	-0.1	0.31818	0.63636	16	0.72727	0.67568
389.073	1866199	6.8	0	CHO	15	18	12	0	0	0	0	390.08	-0.1	0.8	1.2	7	0.46667	0.11111
389.088	9633243	39.4	21.4163	CHO	19	18	9	0	0	0	0	390.095	0	0.47368	0.94737	11	0.57895	0.44828
389.109	3259360	12.7	0	CHO	16	22	11	0	0	0	0	390.116	-0.1	0.6875	1.375	6	0.375	0.047619
389.124	5053412	20.2	21.7112	CHO	20	22	8	0	0	0	0	390.131	0	0.4	1.1	10	0.5	0.375
389.161	1687277	6.1	0	CHO	21	26	7	0	0	0	0	390.168	0.1	0.33333	1.2381	9	0.42857	0.31429
390.994	1862447	6.8	0	CHO	16	8	12	0	0	0	0	392.002	0	0.75	0.5	13	0.8125	0.7
391.01	1434291	5	0	CHO	20	8	9	0	0	0	0	392.017	0.2	0.45	0.4	17	0.85	0.80645
391.031	10527672	43.2	12.6446	CHO	17	12	11	0	0	0	0	392.038	-0.1	0.64706	0.70588	12	0.70588	0.56522
391.046	2287292	8.6	0	CHO	21	12	8	0	0	0	0	392.053	0	0.38095	0.57143	16	0.7619	0.70588
391.067	12796865	52.7	19.6025	CHO	18	16	10	0	0	0	0	392.074	0.1	0.55556	0.88889	11	0.61111	0.46154
391.082	1201733	4	0	CHO	22	16	7	0	0	0	0	392.09	0.3	0.31818	0.72727	15	0.68182	0.62162
391.088	1567430	5.6	0	CHO	15	20	12	0	0	0	0	392.095	0.2	0.8	1.3333	6	0.4	0
391.103	7961546	32.4	22.1363	CHO	19	20	9	0	0	0	0	392.111	-0.1	0.47368	1.0526	10	0.52632	0.37931
391.124	1164623	3.9	0	CHO	16	24	11	0	0	0	0	392.132	-0.3	0.6875	1.5	5	0.3125	0
393.01	3576742	13.8	25.1232	CHO	16	10	12	0	0	0	0	394.017	0	0.75	0.625	12	0.75	0.6
393.025	3932586	15.3	0	CHO	20	10	9	0	0	0	0	394.032	0	0.45	0.5	16	0.8	0.74194
393.046	10738095	43.4	18.5471	CHO	17	14	11	0	0	0	0	394.054	0	0.64706	0.82353	11	0.64706	0.47826
393.062	3789235	14.7	0	CHO	21	14	8	0	0	0	0	394.069	0.1	0.38095	0.66667	15	0.71429	0.64706
393.083	10386872	42	18.6926	CHO	18	18	10	0	0	0	0	394.09	-0.1	0.55556	1	10	0.55556	0.38462
393.098	1473980	5.1	0	CHO	22	18	7	0	0	0	0	394.105	0.1	0.31818	0.81818	14	0.63636	0.56757
393.104	3193277	12.2	0	CHO	15	22	12	0	0	0	0	394.111	-0.1	0.8	1.4667	5	0.33333	0
393.119	5523905	21.9	18.7219	CHO	19	22	9	0	0	0	0	394.126	0	0.47368	1.1579	9	0.47368	0.31034
395.004	4198303	16.4	0	CHO	19	8	10	0	0	0	0	396.012	0	0.52632	0.42105	16	0.84211	0.78571
395.026	6669220	26.6	14.7736	CHO	16	12	12	0	0	0	0	396.033	0	0.75	0.75	11	0.6875	0.5
395.041	6143912	24.4	20.5786	CHO	20	12	9	0	0	0	0	396.048	0	0.45	0.6	15	0.75	0.67742
395.062	11652013	47.2	17.4319	CHO	17	16	11	0	0	0	0	396.069	-0.1	0.64706	0.94118	10	0.58824	0.3913
395.077	3965361	15.4	31.9315	CHO	21	16	8	0	0	0	0	396.085	-0.1	0.38095	0.7619	14	0.66667	0.58824
395.114	2172859	8	0	CHO	22	20	7	0	0	0	0	396.121	0	0.31818	0.90909	13	0.59091	0.51351
396.984	1664154	5.9	0	CHO	18	6	11	0	0	0	0	397.991	-0.2	0.61111	0.33333	16	0.88889	0.84
397.02	8568227	34.5	17.8619	CHO	19	10	10	0	0	0	0	398.027	0	0.52632	0.52632	15	0.78947	0.71429
397.041	5636009	22.3	0	CHO	16	14	12	0	0	0	0	398.049	0.2	0.75	0.875	10	0.625	0.4
397.057	8224173	33	21.3075	CHO	20	14	9	0	0	0	0	398.064	0.1	0.45	0.7	14	0.7	0.6129
397.078	9244082	37.3	15.0355	CHO	17	18	11	0	0	0	0	398.085	0	0.64706	1.0588	9	0.52941	0.30435
397.093	4044214	15.7	28.662	CHO	21	18	8	0	0	0	0	398.1	0	0.38095	0.85714	13	0.61905	0.52941
397.114	6182844	24.6	18.9813	CHO	18	22	10	0	0	0	0	398.121	-0.1	0.55556	1.2222	8	0.44444	0.23077
397.129	1621824	5.7	0	CHO	22	22	7	0	0	0	0	398.137	0.1	0.31818	1	12	0.54545	0.45946
398.999	5914533	23.1	19.9385	CHO	18	8	11	0	0	0	0	400.007	0	0.61111	0.44444	15	0.83333	0.76
399.021	1205418	3.9	0	CHO	15	12	13	0	0	0	0	400.028	0	0.86667	0.8	10	0.66667	0.41176
399.036	12510126	50	15.8735	CHO	19	12	10	0	0	0	0	400.043	-0.2	0.52632	0.63158	14	0.73684	0.64286
399.057	5650867	22.1	19.2937	CHO	16	16	12	0	0	0	0	400.064	-0.1	0.75	1	9	0.5625	0.3
399.072	10472375	41.7	16.8067	CHO	20	16	9	0	0	0	0	400.079	-0.1	0.45	0.8	13	0.65	0.54839
399.093	7160253	28.2	14.8546	CHO	17	20	11	0	0	0	0	400.101	0	0.64706	1.1765	8	0.47059	0.21739
399.109	4159937	16	0	CHO	21	20	8	0	0	0	0	400.116	-0.1	0.38095	0.95238	12	0.57143	0.47059
399.145	1092682	3.5	0	CHO	22	24	7	0	0	0	0	400.152	0.2	0.31818	1.0909	11	0.5	0.40541
400.031	1000241	3.1	0	CHON	18	11	10	1	0	0	0	401.038	-0.3	0.55556	0.61111	14	0.77778	0.66667
400.067	1108667	3.5	0	CHON	19	15	9	1	0	0	0	401.075	0	0.47368	0.78947	13	0.68421	0.55556
400.979	1247658	4.1	0	CHO	17	6	12	0	0	0	0	401.986	0.1	0.70588	0.35294	15	0.88235	0.81818
401.015	10856883	43.3	13.6005	CHO	18	10	11	0	0	0	0	402.022	-0.1	0.61111	0.55556	14	0.77778	0.68
401.03	1486647	5.1	0	CHO	22	10	8	0	0	0	0	402.038	0.1	0.36364	0.45455	18	0.81818	0.77778
401.036	1196985	3.9	0	CHO	15	14	13	0	0	0	0	402.043	0.2	0.86667	0.93333	9	0.6	0.29412
401.051	14065085	56.4	20.3534	CHO	19	14	10	0	0	0	0	402.059	0	0.52632	0.73684	13	0.68421	0.57143
401.067	1161921	3.7	0	CHO	23	14	7	0	0	0	0	402.074	0.1	0.30435	0.6087	17	0.73913	0.69231
401.073	4469186	17.2	0	CHO	16	18	12	0	0	0	0	402.08	0.1	0.75	1.125	8	0.5	0.2
401.088	9373126	37.2	16.5109	CHO	20	18	9	0	0	0	0	402.095	0.1	0.45	0.9	12	0.6	0.48387
401.109	4593100	17.7	24.3962	CHO	17	22	11	0	0	0	0	402.116	0.1	0.64706	1.2941	7	0.41176	0.13043
401.124	3323344	12.6	0	CHO	21	22	8	0	0	0	0	402.131	-0.1	0.38095	1.0476	11	0.52381	0.41176
401.16	1173337	3.8	0	CHO	22	26	7	0	0	0	0	402.168	-0.5	0.31818	1.1818	10	0.45455	0.35135
401.197	1157347	3.7	0	CHO	23	30	6	0	0	0	0	402.204	-0.2	0.26087	1.3043	9	0.3913	0.3
402.994	4502972	17.4	23.6128	CHO	17	8	12	0	0	0	0	404.002	-0.1	0.70588	0.47059	14	0.82353	0.72727
403.01	1299648	4.3	0	CHO	21	8	9	0	0	0	0	404.017	-0.1	0.42857	0.38095	18	0.85714	0.81818
403.031	12564421	50.3	17.4425	CHO	18	12	11	0	0	0	0	404.038	-0.1	0.61111	0.66667	13	0.72222	0.6
403.046	2010057	7.2	44.8574	CHO	22	12	8	0	0	0	0	404.053	0	0.36364	0.54545	17	0.77273	0.72222
403.052	1091659	3.5	0	CHO	15	16	13	0	0	0	0	404.059	0.1	0.86667	1.0667	8	0.53333	0.17647
403.067	13234127	53	18.4872	CHO	19	16	10	0	0	0	0	404.074	0	0.52632	0.84211	12	0.63158	0.5
403.088	3409365	12.9	0	CHO	16	20	12	0	0	0	0	404.095	0	0.75	1.25	7	0.4375	0.1
403.103	8751065	34.7	20.4958	CHO	20	20	9	0	0	0	0	404.111	0	0.45	1	11	0.55	0.41935
403.125	2971102	11.1	0	CHO	17	24	11	0	0	0	0	404.132	0.2	0.64706	1.4118	6	0.35294	0.043478
403.129	4292576	16.5	22.1685	CHONS	15	24	7	4	1	0	0	404.137	0	0.46667	1.6	6	0.4	0
403.14	3032546	11.4	0	CHO	21	24	8	0	0	0	0	404.147	0	0.38095	1.1429	10	0.47619	0.35294
403.176	1292012	4.3	0	CHO	22	28	7	0	0	0	0	404.184	-0.1	0.31818	1.2727	9	0.40909	0.2973
404.062	1053654	3.3	0	CHON	18	15	10	1	0	0	0	405.07	0.2	0.55556	0.83333	12	0.66667	0.5
405.01	6105553	23.9	18.7265	CHO	17	10	12	0	0	0	0	406.017	0	0.70588	0.58824	13	0.76471	0.63636
405.025	2908629	10.9	32.2161	CHO	21	10	9	0	0	0	0	406.032	0.1	0.42857	0.47619	17	0.80952	0.75758
405.046	13586906	54.4	17.8874	CHO	18	14	11	0	0	0	0	406.054	-0.1	0.61111	0.77778	12	0.66667	0.52
405.062	2472414	9.1	0	CHO	22	14	8	0	0	0	0	406.069	-0.1	0.36364	0.63636	16	0.72727	0.66667
405.083	13242852	53	19.4277	CHO	19	18	10	0	0	0	0	406.09	0	0.52632	0.94737	11	0.57895	0.42857
405.098	1247592	4.1	0	CHO	23	18	7	0	0	0	0	406.105	0	0.30435	0.78261	15	0.65217	0.58974
405.104	2755050	10.2	0	CHO	16	22	12	0	0	0	0	406.111	0.1	0.75	1.375	6	0.375	0
405.119	6361582	25	23.2229	CHO	20	22	9	0	0	0	0	406.126	0.1	0.45	1.1	10	0.5	0.35484
405.155	2827255	10.5	0	CHO	21	26	8	0	0	0	0	406.163	-0.1	0.38095	1.2381	9	0.42857	0.29412
405.192	1620993	5.6	0	CHO	22	30	7	0	0	0	0	406.199	0.2	0.31818	1.3636	8	0.36364	0.24324
406.041	1115746	3.6	0	CHON	17	13	11	1	0	0	0	407.049	-0.3	0.64706	0.76471	12	0.70588	0.52381
407.004	2290658	8.2	0	CHO	20	8	10	0	0	0	0	408.012	0	0.5	0.4	17	0.85	0.8
407.026	7938023	30.9	15.1866	CHO	17	12	12	0	0	0	0	408.033	0	0.70588	0.70588	12	0.70588	0.54545
407.041	4537835	17.3	20.0885	CHO	21	12	9	0	0	0	0	408.048	-0.1	0.42857	0.57143	16	0.7619	0.69697
407.062	13245425	52.3	18.0658	CHO	18	16	11	0	0	0	0	408.069	-0.1	0.61111	0.88889	11	0.61111	0.44
407.077	3151861	11.7	0	CHO	22	16	8	0	0	0	0	408.085	0	0.36364	0.72727	15	0.68182	0.61111
407.083	1614838	5.5	0	CHO	15	20	13	0	0	0	0	408.09	0.1	0.86667	1.3333	6	0.4	0
407.098	9854970	38.6	22.4794	CHO	19	20	10	0	0	0	0	408.106	-0.1	0.52632	1.0526	10	0.52632	0.35714
407.114	1082367	3.4	0	CHO	23	20	7	0	0	0	0	408.121	0.3	0.30435	0.86957	14	0.6087	0.53846
407.119	3151872	11.7	0	CHO	16	24	12	0	0	0	0	408.127	-0.2	0.75	1.5	5	0.3125	0
409.005	2334709	8.4	0	CHO	16	10	13	0	0	0	0	410.012	0	0.8125	0.625	12	0.75	0.57895
409.02	6491641	25.1	16.6077	CHO	20	10	10	0	0	0	0	410.027	-0.1	0.5	0.5	16	0.8	0.73333
409.041	10110462	39.7	14.7733	CHO	17	14	12	0	0	0	0	410.049	-0.1	0.70588	0.82353	11	0.64706	0.45455
409.056	6613506	25.6	21.1105	CHO	21	14	9	0	0	0	0	410.064	-0.1	0.42857	0.66667	15	0.71429	0.63636
409.078	10823176	42.5	14.6607	CHO	18	18	11	0	0	0	0	410.085	-0.1	0.61111	1	10	0.55556	0.36
409.093	3427852	12.8	0	CHO	22	18	8	0	0	0	0	410.1	-0.1	0.36364	0.81818	14	0.63636	0.55556
409.099	1373453	4.5	0	CHO	15	22	13	0	0	0	0	410.106	-0.1	0.86667	1.4667	5	0.33333	0
409.129	1341334	4.4	0	CHO	23	22	7	0	0	0	0	410.137	-0.2	0.30435	0.95652	13	0.56522	0.48718
410.999	4935686	18.9	19.3514	CHO	19	8	11	0	0	0	0	412.007	-0.1	0.57895	0.42105	16	0.84211	0.77778
411.021	3247627	12.1	0	CHO	16	12	13	0	0	0	0	412.028	0	0.8125	0.75	11	0.6875	0.47368
411.036	10150927	39.8	19.2357	CHO	20	12	10	0	0	0	0	412.043	-0.1	0.5	0.6	15	0.75	0.66667
411.057	9160725	35.8	16.9301	CHO	17	16	12	0	0	0	0	412.064	-0.1	0.70588	0.94118	10	0.58824	0.36364
411.072	7439385	28.9	21.0634	CHO	21	16	9	0	0	0	0	412.079	0	0.42857	0.7619	14	0.66667	0.57576
411.093	8475678	33.1	14.8704	CHO	18	20	11	0	0	0	0	412.101	0	0.61111	1.1111	9	0.5	0.28
411.109	4024355	15.2	0	CHO	22	20	8	0	0	0	0	412.116	0.2	0.36364	0.90909	13	0.59091	0.5
411.145	1147628	3.6	0	CHO	23	24	7	0	0	0	0	412.152	-0.2	0.30435	1.0435	12	0.52174	0.4359
412.031	1283607	4.2	0	CHON	19	11	10	1	0	0	0	413.038	-0.5	0.52632	0.57895	15	0.78947	0.69231
412.979	1386769	4.6	0	CHO	18	6	12	0	0	0	0	413.986	0.2	0.66667	0.33333	16	0.88889	0.83333
413.015	9950747	39	18.2242	CHO	19	10	11	0	0	0	0	414.022	0	0.57895	0.52632	15	0.78947	0.7037
413.036	2963745	10.9	0	CHO	16	14	13	0	0	0	0	414.043	-0.1	0.8125	0.875	10	0.625	0.36842
413.051	12608037	49.7	21.4253	CHO	20	14	10	0	0	0	0	414.059	-0.1	0.5	0.7	14	0.7	0.6
413.073	7333418	28.5	19.3432	CHO	17	18	12	0	0	0	0	414.08	0	0.70588	1.0588	9	0.52941	0.27273
413.088	8056366	31.4	18.1867	CHO	21	18	9	0	0	0	0	414.095	0	0.42857	0.85714	13	0.61905	0.51515
413.109	6075444	23.4	18.2596	CHO	18	22	11	0	0	0	0	414.116	0.1	0.61111	1.2222	8	0.44444	0.2
413.124	2877752	10.6	0	CHO	22	22	8	0	0	0	0	414.131	0	0.36364	1	12	0.54545	0.44444
414.047	1036587	3.1	0	CHON	19	13	10	1	0	0	0	415.054	0.1	0.52632	0.68421	14	0.73684	0.61538
414.098	1739321	5.9	0	CHONS	16	21	8	3	1	0	0	415.105	0.3	0.5	1.3125	8	0.5	0
414.994	5704229	21.6	20.0983	CHO	18	8	12	0	0	0	0	416.002	0.1	0.66667	0.44444	15	0.83333	0.75
415.031	14638126	57	18.8832	CHO	19	12	11	0	0	0	0	416.038	0.2	0.57895	0.63158	14	0.73684	0.62963
415.046	1324914	4.3	0	CHO	23	12	8	0	0	0	0	416.053	0.4	0.34783	0.52174	18	0.78261	0.73684
415.052	3483188	12.8	0	CHO	16	16	13	0	0	0	0	416.059	-0.1	0.8125	1	9	0.5625	0.26316
415.088	6173757	23.5	0	CHO	17	20	12	0	0	0	0	416.095	-0.1	0.70588	1.1765	8	0.47059	0.18182
415.103	7170113	27.4	21.7932	CHO	21	20	9	0	0	0	0	416.111	0	0.42857	0.95238	12	0.57143	0.45455
415.125	5671495	21.5	0	CHO	18	24	11	0	0	0	0	416.132	0	0.61111	1.3333	7	0.38889	0.12
415.14	2917963	10.6	0	CHO	22	24	8	0	0	0	0	416.147	0	0.36364	1.0909	11	0.5	0.38889
415.176	1223380	3.9	0	CHO	23	28	7	0	0	0	0	416.184	-0.1	0.30435	1.2174	10	0.43478	0.33333
416.026	1186611	3.7	0	CHON	18	11	11	1	0	0	0	417.033	-0.4	0.61111	0.61111	14	0.77778	0.65217
416.062	1088061	3.3	0	CHON	19	15	10	1	0	0	0	417.07	0.2	0.52632	0.78947	13	0.68421	0.53846
416.077	1308224	4.2	0	CHONS	15	19	9	3	1	0	0	417.084	-0.3	0.6	1.2667	8	0.53333	0
417.01	9652788	37.2	18.6061	CHO	18	10	12	0	0	0	0	418.017	-0.1	0.66667	0.55556	14	0.77778	0.66667
417.025	2085176	7.3	0	CHO	22	10	9	0	0	0	0	418.032	0	0.40909	0.45455	18	0.81818	0.77143
417.046	16123454	62.9	17.0398	CHO	19	14	11	0	0	0	0	418.054	0	0.57895	0.73684	13	0.68421	0.55556
417.062	1727298	5.9	0	CHO	23	14	8	0	0	0	0	418.069	0.1	0.34783	0.6087	17	0.73913	0.68421
417.067	2559555	9.2	0	CHO	16	18	13	0	0	0	0	418.075	0	0.8125	1.125	8	0.5	0.15789
417.083	14052935	54.7	22.4387	CHO	20	18	10	0	0	0	0	418.09	0.1	0.5	0.9	12	0.6	0.46667
417.098	1067083	3.2	0	CHO	24	18	7	0	0	0	0	418.105	0.3	0.29167	0.75	16	0.66667	0.60976
417.102	1078092	3.3	0	CHOS	21	22	7	0	1	0	0	418.109	0.8	0.33333	1.0476	11	0.52381	0.39394
417.104	5764685	21.8	19.2382	CHO	17	22	12	0	0	0	0	418.111	0.1	0.70588	1.2941	7	0.41176	0.090909
417.119	5572689	21.1	27.3431	CHO	21	22	9	0	0	0	0	418.126	0.1	0.42857	1.0476	11	0.52381	0.39394
417.156	2933338	10.6	0	CHO	22	26	8	0	0	0	0	418.163	0	0.36364	1.1818	10	0.45455	0.33333
417.192	1017699	3.1	0	CHO	23	30	7	0	0	0	0	418.199	-0.1	0.30435	1.3043	9	0.3913	0.28205
418.989	1578550	5.3	0	CHO	17	8	13	0	0	0	0	419.996	0.1	0.76471	0.47059	14	0.82353	0.71429
419.005	2133562	7.5	0	CHO	21	8	10	0	0	0	0	420.012	0.1	0.47619	0.38095	18	0.85714	0.8125
419.026	11626559	45.1	16.4244	CHO	18	12	12	0	0	0	0	420.033	0	0.66667	0.66667	13	0.72222	0.58333
419.041	3944003	14.6	26.6171	CHO	22	12	9	0	0	0	0	420.048	0.1	0.40909	0.54545	17	0.77273	0.71429
419.062	16914504	66	21.0696	CHO	19	16	11	0	0	0	0	420.069	0.1	0.57895	0.84211	12	0.63158	0.48148
419.077	2404429	8.5	0	CHO	23	16	8	0	0	0	0	420.085	0.1	0.34783	0.69565	16	0.69565	0.63158
419.083	2096718	7.3	0	CHO	16	20	13	0	0	0	0	420.09	0.1	0.8125	1.25	7	0.4375	0.052632
419.098	11470930	44.4	18.5605	CHO	20	20	10	0	0	0	0	420.106	0.1	0.5	1	11	0.55	0.4
419.113	1547350	5.1	0	CHO	24	20	7	0	0	0	0	420.121	-0.5	0.29167	0.83333	15	0.625	0.56098
419.12	4882008	18.3	19.251	CHO	17	24	12	0	0	0	0	420.127	0	0.70588	1.4118	6	0.35294	0
419.135	4981340	18.7	21.8175	CHO	21	24	9	0	0	0	0	420.142	0	0.42857	1.1429	10	0.47619	0.33333
419.171	2592357	9.3	0	CHO	22	28	8	0	0	0	0	420.178	0	0.36364	1.2727	9	0.40909	0.27778
419.244	1090168	3.3	0	CHO	24	36	6	0	0	0	0	420.251	-0.3	0.25	1.5	7	0.29167	0.19048
421.005	4027964	15	0	CHO	17	10	13	0	0	0	0	422.012	-0.1	0.76471	0.58824	13	0.76471	0.61905
421.02	5153344	19.4	0	CHO	21	10	10	0	0	0	0	422.027	0.2	0.47619	0.47619	17	0.80952	0.75
421.041	13523526	52.6	18.3574	CHO	18	14	12	0	0	0	0	422.049	0.1	0.66667	0.77778	12	0.66667	0.5
421.057	5075530	19.1	27.458	CHO	22	14	9	0	0	0	0	422.064	0.2	0.40909	0.63636	16	0.72727	0.65714
421.078	15274575	59.5	18.8767	CHO	19	18	11	0	0	0	0	422.085	0.1	0.57895	0.94737	11	0.57895	0.40741
421.093	3073107	11.2	0	CHO	23	18	8	0	0	0	0	422.1	0	0.34783	0.78261	15	0.65217	0.57895
421.099	3365972	12.3	0	CHO	16	22	13	0	0	0	0	422.106	-0.1	0.8125	1.375	6	0.375	0
421.114	9151064	35.3	18.3422	CHO	20	22	10	0	0	0	0	422.121	0	0.5	1.1	10	0.5	0.33333
421.135	1755230	6	0	CHO	17	26	12	0	0	0	0	422.142	-0.2	0.70588	1.5294	5	0.29412	0
422.999	3614263	13.1	0	CHO	20	8	11	0	0	0	0	424.007	0	0.55	0.4	17	0.85	0.7931
423.021	6099004	22.8	15.4816	CHO	17	12	13	0	0	0	0	424.028	0	0.76471	0.70588	12	0.70588	0.52381
423.036	8295488	31.4	27.8954	CHO	21	12	10	0	0	0	0	424.043	0.1	0.47619	0.57143	16	0.7619	0.6875
423.057	14386245	55.1	16.7065	CHO	18	16	12	0	0	0	0	424.064	0.1	0.66667	0.88889	11	0.61111	0.41667
423.072	6869065	25.8	21.9927	CHO	22	16	9	0	0	0	0	424.079	0.1	0.40909	0.72727	15	0.68182	0.6
423.093	12434510	47.5	17.0772	CHO	19	20	11	0	0	0	0	424.101	0.1	0.57895	1.0526	10	0.52632	0.33333
423.109	3016786	10.8	0	CHO	23	20	8	0	0	0	0	424.116	0.1	0.34783	0.86957	14	0.6087	0.52632
423.114	4551764	16.8	0	CHO	16	24	13	0	0	0	0	424.122	0.1	0.8125	1.5	5	0.3125	0
424.031	1092154	3.3	0	CHON	20	11	10	1	0	0	0	425.038	0.2	0.5	0.55	16	0.8	0.71429
424.089	1050441	3.1	0	CHON	18	19	11	1	0	0	0	425.096	0.3	0.61111	1.0556	10	0.55556	0.30435
425.015	9936431	37.8	17.4659	CHO	20	10	11	0	0	0	0	426.022	-0.1	0.55	0.5	16	0.8	0.72414
425.036	7043637	26.5	19.1477	CHO	17	14	13	0	0	0	0	426.043	0	0.76471	0.82353	11	0.64706	0.42857
425.051	11699769	44.6	23.737	CHO	21	14	10	0	0	0	0	426.059	0	0.47619	0.66667	15	0.71429	0.625
425.073	11925054	45.5	15.012	CHO	18	18	12	0	0	0	0	426.08	0	0.66667	1	10	0.55556	0.33333
425.085	1025857	3	0	CHONS	18	22	6	2	2	0	0	426.092	0.1	0.33333	1.2222	9	0.5	0.18182
425.088	7834178	29.6	26.1039	CHO	22	18	9	0	0	0	0	426.095	0.1	0.40909	0.81818	14	0.63636	0.54286
425.109	9636423	36.6	21.0408	CHO	19	22	11	0	0	0	0	426.116	0.1	0.57895	1.1579	9	0.47368	0.25926
425.124	3266123	11.8	0	CHO	23	22	8	0	0	0	0	426.131	0	0.34783	0.95652	13	0.56522	0.47368
425.13	2823244	10	0	CHO	16	26	13	0	0	0	0	426.137	-0.1	0.8125	1.625	4	0.25	0
426.047	1077679	3.2	0	CHON	20	13	10	1	0	0	0	427.054	0.2	0.5	0.65	15	0.75	0.64286
426.083	1024056	3	0	CHON	21	17	9	1	0	0	0	427.09	-0.3	0.42857	0.80952	14	0.66667	0.54839
426.098	1637947	5.4	0	CHONS	17	21	8	3	1	0	0	427.105	0.1	0.47059	1.2353	9	0.52941	0.11111
426.994	5356567	19.9	22.3581	CHO	19	8	12	0	0	0	0	428.002	0	0.63158	0.42105	16	0.84211	0.76923
427.016	1687068	5.6	0	CHO	16	12	14	0	0	0	0	428.023	0.2	0.875	0.75	11	0.6875	0.44444
427.031	13619232	52.1	19.6412	CHO	20	12	11	0	0	0	0	428.038	0.1	0.55	0.6	15	0.75	0.65517
427.052	6339109	23.7	23.5517	CHO	17	16	13	0	0	0	0	428.059	0.2	0.76471	0.94118	10	0.58824	0.33333
427.067	14833705	56.8	22.183	CHO	21	16	10	0	0	0	0	428.074	0	0.47619	0.7619	14	0.66667	0.5625
427.088	9433134	35.8	18.9306	CHO	18	20	12	0	0	0	0	428.095	-0.1	0.66667	1.1111	9	0.5	0.25
427.103	7056434	26.5	21.4018	CHO	22	20	9	0	0	0	0	428.111	0	0.40909	0.90909	13	0.59091	0.48571
427.125	13877303	53.1	20.1297	CHO	19	24	11	0	0	0	0	428.132	-0.1	0.57895	1.2632	8	0.42105	0.18519
427.14	1874491	6.3	0	CHO	23	24	8	0	0	0	0	428.147	0.1	0.34783	1.0435	12	0.52174	0.42105
428.062	1285915	4	0	CHON	20	15	10	1	0	0	0	429.07	-0.2	0.5	0.75	14	0.7	0.57143
428.077	1488158	4.8	0	CHONS	16	19	9	3	1	0	0	429.084	0	0.5625	1.1875	9	0.5625	0.066667
428.113	9911591	37.7	20.461	CHONS	17	23	8	3	1	0	0	429.121	0	0.47059	1.3529	8	0.47059	0
428.974	1061494	3.2	0	CHO	18	6	13	0	0	0	0	429.981	0.1	0.72222	0.33333	16	0.88889	0.82609
429.01	11198975	42.7	17.5682	CHO	19	10	12	0	0	0	0	430.017	0	0.63158	0.52632	15	0.78947	0.69231
429.025	1484418	4.8	0	CHO	23	10	9	0	0	0	0	430.032	0	0.3913	0.43478	19	0.82609	0.78378
429.031	1449476	4.7	0	CHO	16	14	14	0	0	0	0	430.038	0.3	0.875	0.875	10	0.625	0.33333
429.046	19694088	75.8	18.5611	CHO	20	14	11	0	0	0	0	430.054	-0.1	0.55	0.7	14	0.7	0.58621
429.062	1352331	4.3	0	CHO	24	14	8	0	0	0	0	430.069	0.3	0.33333	0.58333	18	0.75	0.7
429.067	7058957	26.5	0	CHO	17	18	13	0	0	0	0	430.075	0	0.76471	1.0588	9	0.52941	0.2381
429.104	8902165	33.7	15.7341	CHO	18	22	12	0	0	0	0	430.111	0	0.66667	1.2222	8	0.44444	0.16667
429.119	5493273	20.4	25.4493	CHO	22	22	9	0	0	0	0	430.126	0.2	0.40909	1	12	0.54545	0.42857
429.156	1964065	6.7	0	CHO	23	26	8	0	0	0	0	430.163	0.4	0.34783	1.1304	11	0.47826	0.36842
429.192	1149482	3.5	0	CHO	24	30	7	0	0	0	0	430.199	0	0.29167	1.25	10	0.41667	0.31707
430.042	1333492	4.2	0	CHON	19	13	11	1	0	0	0	431.049	0.1	0.57895	0.68421	14	0.73684	0.6
430.078	1265405	3.9	0	CHON	20	17	10	1	0	0	0	431.085	-0.3	0.5	0.85	13	0.65	0.5
430.093	2087168	7	0	CHONS	16	21	9	3	1	0	0	431.1	0.3	0.5625	1.3125	8	0.5	0
430.989	4009427	14.4	0	CHO	18	8	13	0	0	0	0	431.996	-0.1	0.72222	0.44444	15	0.83333	0.73913
431.004	1392855	4.4	0	CHO	22	8	10	0	0	0	0	432.012	-0.1	0.45455	0.36364	19	0.86364	0.82353
431.026	15256540	57.5	19.551	CHO	19	12	12	0	0	0	0	432.033	0	0.63158	0.63158	14	0.73684	0.61538
431.041	3259360	11.5	0	CHO	23	12	9	0	0	0	0	432.048	0.2	0.3913	0.52174	18	0.78261	0.72973
431.047	1512417	4.8	0	CHO	16	16	14	0	0	0	0	432.054	0.2	0.875	1	9	0.5625	0.22222
431.062	19002340	71.9	17.1643	CHO	20	16	11	0	0	0	0	432.069	0	0.55	0.8	13	0.65	0.51724
431.077	1730920	5.7	0	CHO	24	16	8	0	0	0	0	432.085	0.5	0.33333	0.66667	17	0.70833	0.65
431.083	4988906	18.2	0	CHO	17	20	13	0	0	0	0	432.09	0.1	0.76471	1.1765	8	0.47059	0.14286
431.098	12774381	48	20.1837	CHO	21	20	10	0	0	0	0	432.106	0.1	0.47619	0.95238	12	0.57143	0.4375
431.12	5327346	19.5	23.3842	CHO	18	24	12	0	0	0	0	432.127	0.2	0.66667	1.3333	7	0.38889	0.083333
431.135	5264374	19.2	21.8691	CHO	22	24	9	0	0	0	0	432.142	0	0.40909	1.0909	11	0.5	0.37143
431.171	2206206	7.5	0	CHO	23	28	8	0	0	0	0	432.178	-0.1	0.34783	1.2174	10	0.43478	0.31579
431.208	1230087	3.8	0	CHO	24	32	7	0	0	0	0	432.215	-0.1	0.29167	1.3333	9	0.375	0.26829
432.057	1796044	5.9	0	CHON	19	15	11	1	0	0	0	433.065	0	0.57895	0.78947	13	0.68421	0.52
432.108	2221272	7.6	0	CHONS	16	23	9	3	1	0	0	433.115	0	0.5625	1.4375	7	0.4375	0
433.005	6798759	25.1	25.0862	CHO	18	10	13	0	0	0	0	434.012	0.1	0.72222	0.55556	14	0.77778	0.65217
433.02	3288490	11.6	35.9482	CHO	22	10	10	0	0	0	0	434.027	-0.1	0.45455	0.45455	18	0.81818	0.76471
433.041	18550192	70.1	17.0405	CHO	19	14	12	0	0	0	0	434.049	-0.1	0.63158	0.73684	13	0.68421	0.53846
433.056	4259251	15.4	0	CHO	23	14	9	0	0	0	0	434.064	-0.1	0.3913	0.6087	17	0.73913	0.67568
433.062	1599412	5.2	0	CHO	16	18	14	0	0	0	0	434.07	0	0.875	1.125	8	0.5	0.11111
433.078	19281336	72.9	18.9363	CHO	20	18	11	0	0	0	0	434.085	0	0.55	0.9	12	0.6	0.44828
433.093	2637755	9.1	39.1087	CHO	24	18	8	0	0	0	0	434.1	-0.1	0.33333	0.75	16	0.66667	0.6
433.099	5121980	18.7	0	CHO	17	22	13	0	0	0	0	434.106	0.1	0.76471	1.2941	7	0.41176	0.047619
433.114	10090944	37.7	21.7037	CHO	21	22	10	0	0	0	0	434.121	0.1	0.47619	1.0476	11	0.52381	0.375
433.135	3635141	13	0	CHO	18	26	12	0	0	0	0	434.142	0	0.66667	1.4444	6	0.33333	0
433.151	4240840	15.3	30.4773	CHO	22	26	9	0	0	0	0	434.158	0.3	0.40909	1.1818	10	0.45455	0.31429
434.999	2892139	10.1	0	CHO	21	8	11	0	0	0	0	436.007	0.1	0.52381	0.38095	18	0.85714	0.80645
435.021	8510320	31.7	15.7579	CHO	18	12	13	0	0	0	0	436.028	0	0.72222	0.66667	13	0.72222	0.56522
435.036	7375731	27.3	18.9266	CHO	22	12	10	0	0	0	0	436.043	0	0.45455	0.54545	17	0.77273	0.70588
435.057	18691960	70.7	18.0987	CHO	19	16	12	0	0	0	0	436.064	-0.1	0.63158	0.84211	12	0.63158	0.46154
435.072	5245820	19.1	23.5014	CHO	23	16	9	0	0	0	0	436.079	-0.1	0.3913	0.69565	16	0.69565	0.62162
435.078	1838717	6.1	0	CHO	16	20	14	0	0	0	0	436.085	0	0.875	1.25	7	0.4375	0
435.093	17325952	65.4	19.3806	CHO	20	20	11	0	0	0	0	436.101	-0.1	0.55	1	11	0.55	0.37931
435.109	2642820	9.2	38.1423	CHO	24	20	8	0	0	0	0	436.116	0	0.33333	0.83333	15	0.625	0.55
435.111	1154948	3.5	0	CHONS	13	28	10	2	2	0	0	436.119	-0.2	0.76923	2.1538	1	0.076923	0
435.114	6757253	24.9	17.4905	CHO	17	24	13	0	0	0	0	436.122	0	0.76471	1.4118	6	0.35294	0
435.13	7936904	29.5	18.8612	CHO	21	24	10	0	0	0	0	436.137	0	0.47619	1.1429	10	0.47619	0.3125
436.031	1647697	5.3	0	CHON	21	11	10	1	0	0	0	437.038	0.2	0.47619	0.52381	17	0.80952	0.73333
437	1950759	6.5	0	CHO	17	10	14	0	0	0	0	438.007	-0.2	0.82353	0.58824	13	0.76471	0.6
437.015	7288106	27	23.9239	CHO	21	10	11	0	0	0	0	438.022	0.1	0.52381	0.47619	17	0.80952	0.74194
437.036	11165999	41.8	18.9167	CHO	18	14	13	0	0	0	0	438.043	0.1	0.72222	0.77778	12	0.66667	0.47826
437.051	10413362	38.9	20.8472	CHO	22	14	10	0	0	0	0	438.059	0.1	0.45455	0.63636	16	0.72727	0.64706
437.073	16097591	60.7	17.5454	CHO	19	18	12	0	0	0	0	438.08	0.1	0.63158	0.94737	11	0.57895	0.38462
437.088	6717754	24.8	18.5762	CHO	23	18	9	0	0	0	0	438.095	0.1	0.3913	0.78261	15	0.65217	0.56757
437.094	1596347	5.2	0	CHO	16	22	14	0	0	0	0	438.101	0.1	0.875	1.375	6	0.375	0
437.109	11798847	44.3	18.6596	CHO	20	22	11	0	0	0	0	438.116	0	0.55	1.1	10	0.5	0.31034
437.124	3721026	13.3	0	CHO	24	22	8	0	0	0	0	438.131	-0.1	0.33333	0.91667	14	0.58333	0.5
437.13	5450563	19.9	0	CHO	17	26	13	0	0	0	0	438.137	-0.1	0.76471	1.5294	5	0.29412	0
438.01	1321219	4	0	CHON	20	9	11	1	0	0	0	439.018	0.1	0.55	0.45	17	0.85	0.77778
438.047	1585931	5	0	CHON	21	13	10	1	0	0	0	439.054	-0.1	0.47619	0.61905	16	0.7619	0.66667
438.068	1235215	3.7	0	CHON	18	17	12	1	0	0	0	439.075	-0.1	0.66667	0.94444	11	0.61111	0.36364
438.098	1077526	3.1	0	CHONS	18	21	8	3	1	0	0	439.105	0.1	0.44444	1.1667	10	0.55556	0.2
438.994	4794071	17.1	20.1154	CHO	20	8	12	0	0	0	0	440.002	0.1	0.6	0.4	17	0.85	0.78571
439.015	2740443	9.4	0	CHO	17	12	14	0	0	0	0	440.023	-0.1	0.82353	0.70588	12	0.70588	0.5
439.031	13417183	49.6	20.5504	CHO	21	12	11	0	0	0	0	440.038	0	0.52381	0.57143	16	0.7619	0.67742
439.052	11946723	44.1	18.9383	CHO	18	16	13	0	0	0	0	440.059	-0.1	0.72222	0.88889	11	0.61111	0.3913
439.067	13089510	48.4	21.6623	CHO	22	16	10	0	0	0	0	440.074	-0.1	0.45455	0.72727	15	0.68182	0.58824
439.088	14156523	52.4	21.5387	CHO	19	20	12	0	0	0	0	440.095	0	0.63158	1.0526	10	0.52632	0.30769
439.103	7011054	25.5	26.9995	CHO	23	20	9	0	0	0	0	440.111	0	0.3913	0.86957	14	0.6087	0.51351
439.109	2573808	8.7	0	CHO	16	24	14	0	0	0	0	440.117	-0.1	0.875	1.5	5	0.3125	0
439.14	2755830	9.4	0	CHO	24	24	8	0	0	0	0	440.147	0.1	0.33333	1	13	0.54167	0.45
440.026	1123506	3.3	0	CHON	20	11	11	1	0	0	0	441.033	0.2	0.55	0.55	16	0.8	0.7037
440.063	1275834	3.9	0	CHON	21	15	10	1	0	0	0	441.07	0.6	0.47619	0.71429	15	0.71429	0.6
440.113	1583813	5	0	CHONS	18	23	8	3	1	0	0	441.121	-0.4	0.44444	1.2778	9	0.5	0.1
441.01	11448449	42.2	20.2436	CHO	20	10	12	0	0	0	0	442.017	-0.1	0.6	0.5	16	0.8	0.71429
441.031	3418246	11.9	0	CHO	17	14	14	0	0	0	0	442.038	0	0.82353	0.82353	11	0.64706	0.4
441.046	18597000	69.1	19.8893	CHO	21	14	11	0	0	0	0	442.054	-0.1	0.52381	0.66667	15	0.71429	0.6129
441.062	1143820	3.4	0	CHO	25	14	8	0	0	0	0	442.069	0.4	0.32	0.56	19	0.76	0.71429
441.067	10493069	38.6	18.4383	CHO	18	18	13	0	0	0	0	442.075	0.1	0.72222	1	10	0.55556	0.30435
441.083	14462096	53.5	18.9395	CHO	22	18	10	0	0	0	0	442.09	0.1	0.45455	0.81818	14	0.63636	0.52941
441.104	10760341	39.6	20.0784	CHO	19	22	12	0	0	0	0	442.111	0	0.63158	1.1579	9	0.47368	0.23077
441.119	5944472	21.4	26.3418	CHO	23	22	9	0	0	0	0	442.126	0	0.3913	0.95652	13	0.56522	0.45946
441.125	1581977	5	0	CHO	16	26	14	0	0	0	0	442.132	-0.1	0.875	1.625	4	0.25	0
441.155	2055840	6.8	0	CHO	24	26	8	0	0	0	0	442.163	-0.2	0.33333	1.0833	12	0.5	0.4
442.006	1097808	3.2	0	CHON	19	9	12	1	0	0	0	443.012	0.9	0.63158	0.47368	16	0.84211	0.75
442.042	1871703	6.1	0	CHON	20	13	11	1	0	0	0	443.049	0	0.55	0.65	15	0.75	0.62963
442.078	1426015	4.4	0	CHON	21	17	10	1	0	0	0	443.085	0.1	0.47619	0.80952	14	0.66667	0.53333
442.093	3927394	13.8	0	CHONS	17	21	9	3	1	0	0	443.1	-0.1	0.52941	1.2353	9	0.52941	0.058824
442.989	5096474	18.2	0	CHO	19	8	13	0	0	0	0	443.996	-0.2	0.68421	0.42105	16	0.84211	0.76
443.004	1115165	3.2	0	CHO	23	8	10	0	0	0	0	444.012	-0.1	0.43478	0.34783	20	0.86957	0.83333
443.026	17090082	63.4	20.2998	CHO	20	12	12	0	0	0	0	444.033	0	0.6	0.6	15	0.75	0.64286
443.041	2261796	7.6	0	CHO	24	12	9	0	0	0	0	444.048	0.3	0.375	0.5	19	0.79167	0.74359
443.047	3185190	11	0	CHO	17	16	14	0	0	0	0	444.054	0	0.82353	0.94118	10	0.58824	0.3
443.062	21331496	79.4	21.376	CHO	21	16	11	0	0	0	0	444.069	0.1	0.52381	0.7619	14	0.66667	0.54839
443.077	1596204	5.1	0	CHO	25	16	8	0	0	0	0	444.085	-0.2	0.32	0.64	18	0.72	0.66667
443.083	8523309	31.2	12.2734	CHO	18	20	13	0	0	0	0	444.09	0.1	0.72222	1.1111	9	0.5	0.21739
443.135	4500536	16	0	CHO	23	24	9	0	0	0	0	444.142	-0.2	0.3913	1.0435	12	0.52174	0.40541
443.171	2242111	7.5	0	CHO	24	28	8	0	0	0	0	444.178	0	0.33333	1.1667	11	0.45833	0.35
443.207	1160006	3.4	0	CHO	25	32	7	0	0	0	0	444.215	-0.6	0.28	1.28	10	0.4	0.30233
444.021	1261035	3.8	0	CHON	19	11	12	1	0	0	0	445.028	0.1	0.63158	0.57895	15	0.78947	0.66667
444.057	1505266	4.7	0	CHON	20	15	11	1	0	0	0	445.065	0.3	0.55	0.75	14	0.7	0.55556
444.072	1222389	3.7	0	CHONS	16	19	10	3	1	0	0	445.079	0	0.625	1.1875	9	0.5625	0
445.005	8508335	31.1	19.5093	CHO	19	10	13	0	0	0	0	446.012	-0.1	0.68421	0.52632	15	0.78947	0.68
445.02	3007410	10.4	0	CHO	23	10	10	0	0	0	0	446.027	0.1	0.43478	0.43478	19	0.82609	0.77778
445.041	21036982	78.3	19.8693	CHO	20	14	12	0	0	0	0	446.049	0	0.6	0.7	14	0.7	0.57143
445.057	2655418	9	0	CHO	24	14	9	0	0	0	0	446.064	0.1	0.375	0.58333	18	0.75	0.69231
445.062	3642811	12.8	0	CHO	17	18	14	0	0	0	0	446.07	-0.1	0.82353	1.0588	9	0.52941	0.2
445.078	19675070	73.2	20.9135	CHO	21	18	11	0	0	0	0	446.085	0.1	0.52381	0.85714	13	0.61905	0.48387
445.099	6686658	24.2	0	CHO	18	22	13	0	0	0	0	446.106	0.2	0.72222	1.2222	8	0.44444	0.13043
445.114	9497541	34.8	24.569	CHO	22	22	10	0	0	0	0	446.121	0	0.45455	1	12	0.54545	0.41176
445.133	1558217	4.9	0	CHOS	23	26	7	0	1	0	0	446.14	0	0.30435	1.1304	11	0.47826	0.35135
445.15	4487628	16	0	CHO	23	26	9	0	0	0	0	446.158	0	0.3913	1.1304	11	0.47826	0.35135
445.183	3010003	10.4	0	CHON	19	30	10	2	0	0	0	446.19	0	0.52632	1.5789	6	0.31579	0
445.187	2230228	7.4	0	CHO	24	30	8	0	0	0	0	446.194	0	0.33333	1.25	10	0.41667	0.3
446.073	1610882	5.1	0	CHON	20	17	11	1	0	0	0	447.08	-0.2	0.55	0.85	13	0.65	0.48148
446.087	1344645	4.1	0	CHONS	16	21	10	3	1	0	0	447.095	-0.5	0.625	1.3125	8	0.5	0
446.984	1288755	3.8	0	CHO	18	8	14	0	0	0	0	447.991	-0.2	0.77778	0.44444	15	0.83333	0.72727
446.999	2441014	8.1	0	CHO	22	8	11	0	0	0	0	448.007	0.1	0.5	0.36364	19	0.86364	0.81818
447.02	12949818	47	18.9796	CHO	19	12	13	0	0	0	0	448.028	-0.2	0.68421	0.63158	14	0.73684	0.6
447.036	6091070	21.6	20.5635	CHO	23	12	10	0	0	0	0	448.043	-0.1	0.43478	0.52174	18	0.78261	0.72222
447.057	21676354	79.3	19.4716	CHO	20	16	12	0	0	0	0	448.064	-0.1	0.6	0.8	13	0.65	0.5
447.072	3628101	12.5	0	CHO	24	16	9	0	0	0	0	448.079	0	0.375	0.66667	17	0.70833	0.64103
447.078	4119366	14.3	0	CHO	17	20	14	0	0	0	0	448.085	0	0.82353	1.1765	8	0.47059	0.1
447.093	19788104	72.3	20.1137	CHO	21	20	11	0	0	0	0	448.101	-0.1	0.52381	0.95238	12	0.57143	0.41935
447.114	8971597	32.3	17.2946	CHO	18	24	13	0	0	0	0	448.122	0.1	0.72222	1.3333	7	0.38889	0.043478
447.151	3155796	10.7	0	CHO	19	28	12	0	0	0	0	448.158	-0.3	0.63158	1.4737	6	0.31579	0
447.166	4464983	15.6	23.0231	CHO	23	28	9	0	0	0	0	448.173	0	0.3913	1.2174	10	0.43478	0.2973
447.202	2007390	6.5	0	CHO	24	32	8	0	0	0	0	448.21	0.1	0.33333	1.3333	9	0.375	0.25
448.103	1435658	4.4	0	CHONS	16	23	10	3	1	0	0	449.11	0.1	0.625	1.4375	7	0.4375	0
449	3357876	11.5	0	CHO	18	10	14	0	0	0	0	450.007	-0.1	0.77778	0.55556	14	0.77778	0.63636
449.015	5353143	18.9	27.665	CHO	22	10	11	0	0	0	0	450.022	-0.1	0.5	0.45455	18	0.81818	0.75758
449.036	14903995	54.3	18.984	CHO	19	14	13	0	0	0	0	450.043	-0.2	0.68421	0.73684	13	0.68421	0.52
449.051	7798462	27.9	23.3175	CHO	23	14	10	0	0	0	0	450.059	-0.2	0.43478	0.6087	17	0.73913	0.66667
449.072	21205698	77.6	17.7829	CHO	20	18	12	0	0	0	0	450.08	-0.1	0.6	0.9	12	0.6	0.42857
449.088	5022405	17.7	28.0599	CHO	24	18	9	0	0	0	0	450.095	-0.1	0.375	0.75	16	0.66667	0.58974
449.094	3043014	10.3	0	CHO	17	22	14	0	0	0	0	450.101	-0.2	0.82353	1.2941	7	0.41176	0
449.109	14162633	51.5	20.083	CHO	21	22	11	0	0	0	0	450.116	-0.1	0.52381	1.0476	11	0.52381	0.35484
449.124	2406604	8	0	CHO	25	22	8	0	0	0	0	450.131	-0.2	0.32	0.88	15	0.6	0.52381
449.13	6192845	22	0	CHO	18	26	13	0	0	0	0	450.137	0	0.72222	1.4444	6	0.33333	0
449.145	6706896	23.9	20.4851	CHO	22	26	10	0	0	0	0	450.153	0	0.45455	1.1818	10	0.45455	0.29412
450.047	1357304	4.1	0	CHON	22	13	10	1	0	0	0	451.054	0.1	0.45455	0.59091	17	0.77273	0.6875
450.994	3398183	11.6	0	CHO	21	8	12	0	0	0	0	452.002	-0.2	0.57143	0.38095	18	0.85714	0.8
451.015	5218347	18.4	19.0316	CHO	18	12	14	0	0	0	0	452.023	-0.1	0.77778	0.66667	13	0.72222	0.54545
451.031	10507309	38	21.6616	CHO	22	12	11	0	0	0	0	452.038	-0.1	0.5	0.54545	17	0.77273	0.69697
451.052	17368112	63.4	16.6517	CHO	19	16	13	0	0	0	0	452.059	0	0.68421	0.84211	12	0.63158	0.44
451.067	10026036	36.2	22.6782	CHO	23	16	10	0	0	0	0	452.074	0.1	0.43478	0.69565	16	0.69565	0.61111
451.088	18009144	65.7	19.6282	CHO	20	20	12	0	0	0	0	452.095	-0.1	0.6	1	11	0.55	0.35714
451.103	6450235	22.9	26.6993	CHO	24	20	9	0	0	0	0	452.111	-0.1	0.375	0.83333	15	0.625	0.53846
451.109	6625340	23.6	16.7184	CHO	17	24	14	0	0	0	0	452.117	0	0.82353	1.4118	6	0.35294	0
451.125	9731134	35.1	17.9128	CHO	21	24	11	0	0	0	0	452.132	-0.1	0.52381	1.1429	10	0.47619	0.29032
451.146	2206786	7.2	0	CHO	18	28	13	0	0	0	0	452.153	-0.2	0.72222	1.5556	5	0.27778	0
452.026	1075426	3	0	CHON	21	11	11	1	0	0	0	453.033	0.2	0.52381	0.52381	17	0.80952	0.72414
452.062	1397224	4.2	0	CHON	22	15	10	1	0	0	0	453.07	0	0.45455	0.68182	16	0.72727	0.625
452.077	1130347	3.2	0	CHONS	18	19	9	3	1	0	0	453.084	-0.2	0.5	1.0556	11	0.61111	0.26316
453.01	9215378	33.2	21.492	CHO	21	10	12	0	0	0	0	454.017	0	0.57143	0.47619	17	0.80952	0.73333
453.031	6836630	24.4	18.1109	CHO	18	14	14	0	0	0	0	454.038	-0.2	0.77778	0.77778	12	0.66667	0.45455
453.046	16612760	60.6	23.3925	CHO	22	14	11	0	0	0	0	454.054	-0.1	0.5	0.63636	16	0.72727	0.63636
453.067	16096668	58.7	18.7555	CHO	19	18	13	0	0	0	0	454.075	-0.1	0.68421	0.94737	11	0.57895	0.36
453.083	12952991	47	23.7387	CHO	23	18	10	0	0	0	0	454.09	-0.1	0.43478	0.78261	15	0.65217	0.55556
453.104	13462947	48.9	18.9155	CHO	20	22	12	0	0	0	0	454.111	-0.2	0.6	1.1	10	0.5	0.28571
453.119	6264230	22.3	26.7951	CHO	24	22	9	0	0	0	0	454.126	-0.2	0.375	0.91667	14	0.58333	0.48718
453.125	21783974	79.7	16.1494	CHO	17	26	14	0	0	0	0	454.132	-0.1	0.82353	1.5294	5	0.29412	0
453.156	2150828	7	0	CHO	25	26	8	0	0	0	0	454.163	0.1	0.32	1.04	13	0.52	0.42857
454.042	1603400	5	0	CHON	21	13	11	1	0	0	0	455.049	0.2	0.52381	0.61905	16	0.7619	0.65517
454.078	1453390	4.4	0	CHON	22	17	10	1	0	0	0	455.085	0.2	0.45455	0.77273	15	0.68182	0.5625
454.093	3291217	11.2	0	CHONS	18	21	9	3	1	0	0	455.1	-0.2	0.5	1.1667	10	0.55556	0.15789
454.989	4527853	15.8	23.9961	CHO	20	8	13	0	0	0	0	455.996	-0.2	0.65	0.4	17	0.85	0.77778
455.026	17235698	62.9	20.3939	CHO	21	12	12	0	0	0	0	456.033	-0.2	0.57143	0.57143	16	0.7619	0.66667
455.041	1586678	4.9	0	CHO	25	12	9	0	0	0	0	456.048	0	0.36	0.48	20	0.8	0.7561
455.047	7328503	26.2	16.8806	CHO	18	16	14	0	0	0	0	456.054	-0.1	0.77778	0.88889	11	0.61111	0.36364
455.062	20625146	75.4	21.0075	CHO	22	16	11	0	0	0	0	456.069	-0.1	0.5	0.72727	15	0.68182	0.57576
455.083	11675389	42.3	17.377	CHO	19	20	13	0	0	0	0	456.09	0	0.68421	1.0526	10	0.52632	0.28
455.098	11998975	43.5	20.454	CHO	23	20	10	0	0	0	0	456.106	-0.1	0.43478	0.86957	14	0.6087	0.5
455.119	16480003	60.1	19.4905	CHO	20	24	12	0	0	0	0	456.127	0	0.6	1.2	9	0.45	0.21429
455.135	5297926	18.7	0	CHO	24	24	9	0	0	0	0	456.142	-0.1	0.375	1	13	0.54167	0.4359
455.141	4283655	14.9	0	CHO	17	28	14	0	0	0	0	456.148	-0.1	0.82353	1.6471	4	0.23529	0
455.171	1398796	4.2	0	CHO	25	28	8	0	0	0	0	456.178	-0.2	0.32	1.12	12	0.48	0.38095
456.021	1654429	5.1	0	CHON	20	11	12	1	0	0	0	457.028	0	0.6	0.55	16	0.8	0.69231
456.057	1825443	5.7	0	CHON	21	15	11	1	0	0	0	457.065	0	0.52381	0.71429	15	0.71429	0.58621
457.005	11092035	39.4	20.505	CHO	20	10	13	0	0	0	0	458.012	-0.2	0.65	0.5	16	0.8	0.7037
457.02	2059334	6.6	0	CHO	24	10	10	0	0	0	0	458.027	0.1	0.41667	0.41667	20	0.83333	0.78947
457.026	1286598	3.7	0	CHO	17	14	15	0	0	0	0	458.033	0.2	0.88235	0.82353	11	0.64706	0.36842
457.041	23881800	85.9	20.5511	CHO	21	14	12	0	0	0	0	458.049	-0.2	0.57143	0.66667	15	0.71429	0.6
457.062	6551629	22.9	18.6063	CHO	18	18	14	0	0	0	0	458.07	-0.1	0.77778	1	10	0.55556	0.27273
457.078	21092432	75.8	22.0684	CHO	22	18	11	0	0	0	0	458.085	-0.1	0.5	0.81818	14	0.63636	0.51515
457.099	10373203	36.8	22.8168	CHO	19	22	13	0	0	0	0	458.106	0	0.68421	1.1579	9	0.47368	0.2
457.135	28330072	102.1	20.0089	CHO	20	26	12	0	0	0	0	458.142	0	0.6	1.3	8	0.4	0.14286
457.15	3920475	13.3	30.1441	CHO	24	26	9	0	0	0	0	458.158	0.1	0.375	1.0833	12	0.5	0.38462
457.187	2097249	6.7	0	CHO	25	30	8	0	0	0	0	458.194	-0.1	0.32	1.2	11	0.44	0.33333
457.223	1220583	3.5	0	CHO	26	34	7	0	0	0	0	458.23	-0.7	0.26923	1.3077	10	0.38462	0.28889
458.073	1658612	5.1	0	CHON	21	17	11	1	0	0	0	459.08	0.3	0.52381	0.80952	14	0.66667	0.51724
458.087	3290358	11	0	CHONS	17	21	10	3	1	0	0	459.095	-0.1	0.58824	1.2353	9	0.52941	0
458.109	1331962	3.9	0	CHON	22	21	10	1	0	0	0	459.117	0.1	0.45455	0.95455	13	0.59091	0.4375
458.19	1190151	3.4	0	CHONS	19	33	4	5	2	0	0	459.197	0.1	0.21053	1.7368	6	0.31579	0
458.984	3011977	10	0	CHO	19	8	14	0	0	0	0	459.991	0	0.73684	0.42105	16	0.84211	0.75
458.999	1545867	4.7	0	CHO	23	8	11	0	0	0	0	460.007	-0.4	0.47826	0.34783	20	0.86957	0.82857
459.02	17596814	63.1	15.8629	CHO	20	12	13	0	0	0	0	460.028	-0.1	0.65	0.6	15	0.75	0.62963
459.036	4568465	15.7	23.1567	CHO	24	12	10	0	0	0	0	460.043	-0.2	0.41667	0.5	19	0.79167	0.73684
459.042	1536402	4.7	0	CHO	17	16	15	0	0	0	0	460.049	0.1	0.88235	0.94118	10	0.58824	0.26316
459.057	26982804	97.2	20.5571	CHO	21	16	12	0	0	0	0	460.064	-0.1	0.57143	0.7619	14	0.66667	0.53333
459.072	2928535	9.7	0	CHO	25	16	9	0	0	0	0	460.079	-0.3	0.36	0.64	18	0.72	0.65854
459.078	6305176	22	0	CHO	18	20	14	0	0	0	0	460.085	0	0.77778	1.1111	9	0.5	0.18182
459.114	16302494	58.4	17.3651	CHO	19	24	13	0	0	0	0	460.122	0	0.68421	1.2632	8	0.42105	0.12
459.13	8108448	28.6	24.4403	CHO	23	24	10	0	0	0	0	460.137	0	0.43478	1.0435	12	0.52174	0.38889
459.166	3450790	11.6	0	CHO	24	28	9	0	0	0	0	460.173	0	0.375	1.1667	11	0.45833	0.33333
459.202	2138540	6.8	0	CHO	25	32	8	0	0	0	0	460.21	-0.2	0.32	1.28	10	0.4	0.28571
459.239	1155506	3.3	0	CHO	26	36	7	0	0	0	0	460.246	-0.2	0.26923	1.3846	9	0.34615	0.24444
460.052	1855540	5.8	0	CHON	20	15	12	1	0	0	0	461.059	-0.2	0.6	0.75	14	0.7	0.53846
460.067	3149366	10.5	0	CHONS	16	19	11	3	1	0	0	461.074	-0.2	0.6875	1.1875	9	0.5625	0
460.088	1578170	4.8	0	CHON	21	19	11	1	0	0	0	461.096	-0.2	0.52381	0.90476	13	0.61905	0.44828
460.103	2669628	8.8	0	CHONS	17	23	10	3	1	0	0	461.11	0.1	0.58824	1.3529	8	0.47059	0
461	5634762	19.6	0	CHO	19	10	14	0	0	0	0	462.007	-0.2	0.73684	0.52632	15	0.78947	0.66667
461.015	4550348	15.6	22.5365	CHO	23	10	11	0	0	0	0	462.022	-0.3	0.47826	0.43478	19	0.82609	0.77143
461.036	19409616	69.7	20.3277	CHO	20	14	13	0	0	0	0	462.043	-0.2	0.65	0.7	14	0.7	0.55556
461.051	6815442	23.9	17.2525	CHO	24	14	10	0	0	0	0	462.059	-0.1	0.41667	0.58333	18	0.75	0.68421
461.057	1413074	4.2	0	CHO	17	18	15	0	0	0	0	462.065	0.4	0.88235	1.0588	9	0.52941	0.15789
461.072	25033428	90.1	22.2297	CHO	21	18	12	0	0	0	0	462.08	-0.1	0.57143	0.85714	13	0.61905	0.46667
461.088	3294167	11.1	0	CHO	25	18	9	0	0	0	0	462.095	-0.1	0.36	0.72	17	0.68	0.60976
461.094	5891800	20.5	16.817	CHO	18	22	14	0	0	0	0	462.101	-0.1	0.77778	1.2222	8	0.44444	0.090909
461.109	15387354	55	22.5046	CHO	22	22	11	0	0	0	0	462.116	-0.1	0.5	1	12	0.54545	0.39394
461.124	1512093	4.6	0	CHO	26	22	8	0	0	0	0	462.131	0.4	0.30769	0.84615	16	0.61538	0.54545
461.13	10709726	38	15.7447	CHO	19	26	13	0	0	0	0	462.137	0	0.68421	1.3684	7	0.36842	0.04
461.135	1300447	3.8	0	CHON	25	22	7	2	0	0	0	462.143	-0.9	0.28	0.88	16	0.64	0.53846
461.182	3409126	11.5	0	CHO	24	30	9	0	0	0	0	462.189	0.1	0.375	1.25	10	0.41667	0.28205
461.218	2030060	6.5	0	CHO	25	34	8	0	0	0	0	462.225	-0.1	0.32	1.36	9	0.36	0.2381
462.047	1216108	3.5	0	CHON	23	13	10	1	0	0	0	463.054	-0.1	0.43478	0.56522	18	0.78261	0.70588
462.082	1638513	5	0	CHONS	16	21	11	3	1	0	0	463.09	-0.7	0.6875	1.3125	8	0.5	0
462.994	2458876	8	0	CHO	22	8	12	0	0	0	0	464.002	0.3	0.54545	0.36364	19	0.86364	0.8125
463.015	7630848	26.8	17.8371	CHO	19	12	14	0	0	0	0	464.023	0	0.73684	0.63158	14	0.73684	0.58333
463.031	8785922	31	22.8004	CHO	23	12	11	0	0	0	0	464.038	0	0.47826	0.52174	18	0.78261	0.71429
463.052	21113860	75.9	20.7406	CHO	20	16	13	0	0	0	0	464.059	0	0.65	0.8	13	0.65	0.48148
463.067	7633927	26.8	21.4975	CHO	24	16	10	0	0	0	0	464.074	-0.1	0.41667	0.66667	17	0.70833	0.63158
463.073	1664008	5.1	0	CHO	17	20	15	0	0	0	0	464.08	0	0.88235	1.1765	8	0.47059	0.052632
463.084	1356298	4	0	CHON	16	20	14	2	0	0	0	464.091	0.2	0.875	1.25	8	0.5	0
463.088	27655178	99.7	22.0285	CHO	21	20	12	0	0	0	0	464.095	-0.1	0.57143	0.95238	12	0.57143	0.4
463.109	6657038	23.3	18.6514	CHO	18	24	14	0	0	0	0	464.117	-0.1	0.77778	1.3333	7	0.38889	0
463.125	11357200	40.4	22.288	CHO	22	24	11	0	0	0	0	464.132	-0.1	0.5	1.0909	11	0.5	0.33333
463.14	1538578	4.7	0	CHO	26	24	8	0	0	0	0	464.147	0.3	0.30769	0.92308	15	0.57692	0.5
464.026	1115415	3.1	0	CHON	22	11	11	1	0	0	0	465.033	0.1	0.5	0.5	18	0.81818	0.74194
464.047	1261722	3.7	0	CHON	19	15	13	1	0	0	0	465.054	0.1	0.68421	0.78947	13	0.68421	0.47826
464.098	1369505	4	0	CHONS	16	23	11	3	1	0	0	465.105	-0.3	0.6875	1.4375	7	0.4375	0
464.995	1302309	3.7	0	CHO	18	10	15	0	0	0	0	466.002	-0.1	0.83333	0.55556	14	0.77778	0.61905
465.01	7388456	25.5	21.7648	CHO	22	10	12	0	0	0	0	466.017	-0.1	0.54545	0.45455	18	0.81818	0.75
465.031	10045738	35	16.4987	CHO	19	14	14	0	0	0	0	466.038	-0.1	0.73684	0.73684	13	0.68421	0.5
465.046	13159725	46.1	22.9898	CHO	23	14	11	0	0	0	0	466.054	0	0.47826	0.6087	17	0.73913	0.65714
465.067	19346736	68.2	20.6444	CHO	20	18	13	0	0	0	0	466.075	0	0.65	0.9	12	0.6	0.40741
465.083	9375026	32.6	21.8819	CHO	24	18	10	0	0	0	0	466.09	0	0.41667	0.75	16	0.66667	0.57895
465.089	4413747	14.8	0	CHO	17	22	15	0	0	0	0	466.096	0	0.88235	1.2941	7	0.41176	0
465.104	19840308	70	18.9484	CHO	21	22	12	0	0	0	0	466.111	0	0.57143	1.0476	11	0.52381	0.33333
465.119	6335799	21.7	24.0697	CHO	25	22	9	0	0	0	0	466.126	0.1	0.36	0.88	15	0.6	0.5122
465.125	12526904	43.8	15.661	CHO	18	26	14	0	0	0	0	466.132	-0.1	0.77778	1.4444	6	0.33333	0
465.14	8312122	28.8	15.2222	CHO	22	26	11	0	0	0	0	466.148	-0.1	0.5	1.1818	10	0.45455	0.27273
465.156	1327421	3.8	0	CHO	26	26	8	0	0	0	0	466.163	0.1	0.30769	1	14	0.53846	0.45455
466.005	1110455	3	0	CHON	21	9	12	1	0	0	0	467.012	-0.8	0.57143	0.42857	18	0.85714	0.78571
466.041	1578940	4.7	0	CHON	22	13	11	1	0	0	0	467.049	-0.3	0.5	0.59091	17	0.77273	0.67742
466.099	1366468	4	0	CHON	20	21	12	1	0	0	0	467.106	-0.1	0.6	1.05	11	0.55	0.30769
466.989	2904642	9.5	0	CHO	21	8	13	0	0	0	0	467.996	0.1	0.61905	0.38095	18	0.85714	0.7931
467.01	2020421	6.3	0	CHO	18	12	15	0	0	0	0	468.018	0	0.83333	0.66667	13	0.72222	0.52381
467.026	13739591	48.2	20.7442	CHO	22	12	12	0	0	0	0	468.033	-0.1	0.54545	0.54545	17	0.77273	0.6875
467.047	11380298	39.7	17.3638	CHO	19	16	14	0	0	0	0	468.054	-0.1	0.73684	0.84211	12	0.63158	0.41667
467.062	16096845	56.6	21.8356	CHO	23	16	11	0	0	0	0	468.069	-0.1	0.47826	0.69565	16	0.69565	0.6
467.083	16787024	59	15.1873	CHO	20	20	13	0	0	0	0	468.09	-0.2	0.65	1	11	0.55	0.33333
467.098	12529234	43.8	17.2371	CHO	24	20	10	0	0	0	0	468.106	-0.2	0.41667	0.83333	15	0.625	0.52632
467.104	2759507	8.9	0	CHO	17	24	15	0	0	0	0	468.112	-0.2	0.88235	1.4118	6	0.35294	0
467.119	11331157	39.6	20.2879	CHO	21	24	12	0	0	0	0	468.127	-0.1	0.57143	1.1429	10	0.47619	0.26667
467.135	4485719	15.1	29.2711	CHO	25	24	9	0	0	0	0	468.142	-0.2	0.36	0.96	14	0.56	0.46341
467.141	10262104	35.7	18.4327	CHO	18	28	14	0	0	0	0	468.148	-0.1	0.77778	1.5556	5	0.27778	0
467.171	1301404	3.7	0	CHO	26	28	8	0	0	0	0	468.178	-0.4	0.30769	1.0769	13	0.5	0.40909
468.021	1505490	4.5	0	CHON	21	11	12	1	0	0	0	469.028	0	0.57143	0.52381	17	0.80952	0.71429
468.057	1616855	4.9	0	CHON	22	15	11	1	0	0	0	469.065	-0.1	0.5	0.68182	16	0.72727	0.6129
468.072	1417433	4.1	0	CHONS	18	19	10	3	1	0	0	469.079	-0.1	0.55556	1.0556	11	0.61111	0.22222
468.108	2129118	6.7	0	CHONS	19	23	9	3	1	0	0	469.115	-0.1	0.47368	1.2105	10	0.52632	0.14286
468.115	1163487	3.2	0	CHON	20	23	12	1	0	0	0	469.122	-0.3	0.6	1.15	10	0.5	0.23077
469.005	9150296	31.8	15.761	CHO	21	10	13	0	0	0	0	470.012	-0.1	0.61905	0.47619	17	0.80952	0.72414
469.02	1316570	3.8	0	CHO	25	10	10	0	0	0	0	470.027	0	0.4	0.4	21	0.84	0.8
469.026	2772315	9	0	CHO	18	14	15	0	0	0	0	470.033	-0.2	0.83333	0.77778	12	0.66667	0.42857
469.041	19644252	69.3	20.8863	CHO	22	14	12	0	0	0	0	470.049	-0.1	0.54545	0.63636	16	0.72727	0.625
469.057	1325663	3.8	0	CHO	26	14	9	0	0	0	0	470.064	0.5	0.34615	0.53846	20	0.76923	0.72093
469.062	10925919	38.1	12.3434	CHO	19	18	14	0	0	0	0	470.07	-0.1	0.73684	0.94737	11	0.57895	0.33333
469.078	18356066	64.7	17.9095	CHO	23	18	11	0	0	0	0	470.085	0	0.47826	0.78261	15	0.65217	0.54286
469.099	11392868	39.8	20.603	CHO	20	22	13	0	0	0	0	470.106	0	0.65	1.1	10	0.5	0.25926
469.114	10377062	36.1	19.6213	CHO	24	22	10	0	0	0	0	470.121	0.1	0.41667	0.91667	14	0.58333	0.47368
469.12	3469671	11.5	0	CHO	17	26	15	0	0	0	0	470.127	0.1	0.88235	1.5294	5	0.29412	0
469.135	9317225	32.4	15.7473	CHO	21	26	12	0	0	0	0	470.142	-0.1	0.57143	1.2381	9	0.42857	0.2
469.15	3648363	12.1	0	CHO	25	26	9	0	0	0	0	470.158	-0.1	0.36	1.04	13	0.52	0.41463
469.156	2017644	6.3	0	CHO	18	30	14	0	0	0	0	470.164	0.4	0.77778	1.6667	4	0.22222	0
469.187	1178992	3.3	0	CHO	26	30	8	0	0	0	0	470.194	0.1	0.30769	1.1538	12	0.46154	0.36364
470.036	1344225	3.9	0	CHON	21	13	12	1	0	0	0	471.044	-0.2	0.57143	0.61905	16	0.7619	0.64286
470.073	1522406	4.5	0	CHON	22	17	11	1	0	0	0	471.08	-0.1	0.5	0.77273	15	0.68182	0.54839
470.087	23969768	84.7	18.8285	CHONS	18	21	10	3	1	0	0	471.095	-0.1	0.55556	1.1667	10	0.55556	0.11111
470.124	9101293	31.6	22.9586	CHONS	19	25	9	3	1	0	0	471.131	-0.1	0.47368	1.3158	9	0.47368	0.047619
470.984	2895965	9.4	0	CHO	20	8	14	0	0	0	0	471.991	-0.2	0.7	0.4	17	0.85	0.76923
471.021	14661730	51.5	22.7476	CHO	21	12	13	0	0	0	0	472.028	0	0.61905	0.57143	16	0.7619	0.65517
471.036	3104868	10.2	0	CHO	25	12	10	0	0	0	0	472.043	0.1	0.4	0.48	20	0.8	0.75
471.042	2736229	8.9	0	CHO	18	16	15	0	0	0	0	472.049	0.1	0.83333	0.88889	11	0.61111	0.33333
471.057	22884454	80.8	21.8494	CHO	22	16	12	0	0	0	0	472.064	0	0.54545	0.72727	15	0.68182	0.5625
471.072	2066537	6.5	0	CHO	26	16	9	0	0	0	0	472.079	0	0.34615	0.61538	19	0.73077	0.67442
471.078	8291434	28.7	16.8464	CHO	19	20	14	0	0	0	0	472.085	0	0.73684	1.0526	10	0.52632	0.25
471.093	15212651	53.4	23.0161	CHO	23	20	11	0	0	0	0	472.101	0	0.47826	0.86957	14	0.6087	0.48571
471.109	1292525	3.7	0	CHO	27	20	8	0	0	0	0	472.116	0.3	0.2963	0.74074	18	0.66667	0.6087
471.114	11020398	38.4	15.5891	CHO	20	24	13	0	0	0	0	472.122	0	0.65	1.2	9	0.45	0.18519
471.13	7871600	27.2	25.1393	CHO	24	24	10	0	0	0	0	472.137	0.1	0.41667	1	13	0.54167	0.42105
471.135	1988209	6.2	0	CHO	17	28	15	0	0	0	0	472.143	-0.4	0.88235	1.6471	4	0.23529	0
471.166	2614645	8.4	0	CHO	25	28	9	0	0	0	0	472.173	-0.1	0.36	1.12	12	0.48	0.36585
471.202	1346681	3.9	0	CHO	26	32	8	0	0	0	0	472.21	0.1	0.30769	1.2308	11	0.42308	0.31818
472.088	1316586	3.8	0	CHON	22	19	11	1	0	0	0	473.096	-0.2	0.5	0.86364	14	0.63636	0.48387
472.103	7294188	25.1	0	CHONS	18	23	10	3	1	0	0	473.11	-0.1	0.55556	1.2778	9	0.5	0
473	5814621	19.8	24.6785	CHO	20	10	14	0	0	0	0	474.007	0	0.7	0.5	16	0.8	0.69231
473.015	3108190	10.2	0	CHO	24	10	11	0	0	0	0	474.022	-0.1	0.45833	0.41667	20	0.83333	0.78378
473.036	19196256	67.7	20.9033	CHO	21	14	13	0	0	0	0	474.043	0	0.61905	0.66667	15	0.71429	0.58621
473.051	4149603	13.9	31.928	CHO	25	14	10	0	0	0	0	474.059	0.1	0.4	0.56	19	0.76	0.7
473.057	3104612	10.2	0	CHO	18	18	15	0	0	0	0	474.065	0.2	0.83333	1	10	0.55556	0.2381
473.073	23515494	83.1	20.5911	CHO	22	18	12	0	0	0	0	474.08	0	0.54545	0.81818	14	0.63636	0.5
473.094	6520168	22.4	18.7636	CHO	19	22	14	0	0	0	0	474.101	0	0.73684	1.1579	9	0.47368	0.16667
473.109	12646762	44.3	23.3153	CHO	23	22	11	0	0	0	0	474.116	0	0.47826	0.95652	13	0.56522	0.42857
473.13	11589997	40.5	20.0156	CHO	20	26	13	0	0	0	0	474.137	0	0.65	1.3	8	0.4	0.11111
473.145	5831023	19.9	25.9903	CHO	24	26	10	0	0	0	0	474.153	0	0.41667	1.0833	12	0.5	0.36842
473.182	3209587	10.5	0	CHO	25	30	9	0	0	0	0	474.189	-0.2	0.36	1.2	11	0.44	0.31707
473.218	1464055	4.3	0	CHO	26	34	8	0	0	0	0	474.225	-0.1	0.30769	1.3077	10	0.38462	0.27273
474.082	1937633	6	0	CHONS	17	21	11	3	1	0	0	475.09	-0.1	0.64706	1.2353	9	0.52941	0
474.104	1140708	3.2	0	CHON	22	21	11	1	0	0	0	475.111	-0.2	0.5	0.95455	13	0.59091	0.41935
474.119	4544998	15.3	0	CHONS	18	25	10	3	1	0	0	475.126	0	0.55556	1.3889	8	0.44444	0
474.995	1456718	4.3	0	CHO	23	8	12	0	0	0	0	476.002	0.4	0.52174	0.34783	20	0.86957	0.82353
475.015	9032273	31.1	18.9092	CHO	20	12	14	0	0	0	0	476.023	0.1	0.7	0.6	15	0.75	0.61538
475.031	6102611	20.7	16.4662	CHO	24	12	11	0	0	0	0	476.038	0.2	0.45833	0.5	19	0.79167	0.72973
475.052	20865620	73.1	22.1676	CHO	21	16	13	0	0	0	0	476.059	0.1	0.61905	0.7619	14	0.66667	0.51724
475.067	4819543	16.2	29.689	CHO	25	16	10	0	0	0	0	476.074	0.1	0.4	0.64	18	0.72	0.65
475.073	2586200	8.3	0	CHO	18	20	15	0	0	0	0	476.08	0.3	0.83333	1.1111	9	0.5	0.14286
475.088	20550234	72	19.552	CHO	22	20	12	0	0	0	0	476.095	0	0.54545	0.90909	13	0.59091	0.4375
475.109	6006364	20.4	17.6446	CHO	19	24	14	0	0	0	0	476.117	0	0.73684	1.2632	8	0.42105	0.083333
475.125	9492061	32.8	20.3643	CHO	23	24	11	0	0	0	0	476.132	-0.1	0.47826	1.0435	12	0.52174	0.37143
475.146	9400928	32.4	18.7323	CHO	20	28	13	0	0	0	0	476.153	-0.1	0.65	1.4	7	0.35	0.037037
475.161	5123682	17.3	0	CHO	24	28	10	0	0	0	0	476.168	0	0.41667	1.1667	11	0.45833	0.31579
475.197	2669158	8.6	0	CHO	25	32	9	0	0	0	0	476.205	0	0.36	1.28	10	0.4	0.26829
475.234	1696874	5.1	0	CHO	26	36	8	0	0	0	0	476.241	0.3	0.30769	1.3846	9	0.34615	0.22727
476.062	1131979	3.1	0	CHON	24	15	10	1	0	0	0	477.07	0	0.41667	0.625	18	0.75	0.66667
476.098	1294031	3.7	0	CHONS	17	23	11	3	1	0	0	477.105	0	0.64706	1.3529	8	0.47059	0
476.12	1147858	3.2	0	CHON	22	23	11	1	0	0	0	477.127	-0.1	0.5	1.0455	12	0.54545	0.35484
476.995	1689397	5.1	0	CHO	19	10	15	0	0	0	0	478.002	-0.1	0.78947	0.52632	15	0.78947	0.65217
477.01	4658487	15.6	27.5599	CHO	23	10	12	0	0	0	0	478.017	-0.2	0.52174	0.43478	19	0.82609	0.76471
477.031	12170041	42.3	18.2235	CHO	20	14	14	0	0	0	0	478.038	0	0.7	0.7	14	0.7	0.53846
477.046	8697659	29.9	22.371	CHO	24	14	11	0	0	0	0	478.054	0	0.45833	0.58333	18	0.75	0.67568
477.067	20824894	73	20.2674	CHO	21	18	13	0	0	0	0	478.075	0	0.61905	0.85714	13	0.61905	0.44828
477.083	6425408	21.9	24.0995	CHO	25	18	10	0	0	0	0	478.09	0.1	0.4	0.72	17	0.68	0.6
477.089	3431744	11.3	0	CHO	18	22	15	0	0	0	0	478.096	0	0.83333	1.2222	8	0.44444	0.047619
477.104	15227714	53.1	19.6322	CHO	22	22	12	0	0	0	0	478.111	0.1	0.54545	1	12	0.54545	0.375
477.123	1466180	4.3	0	CHOS	23	26	9	0	1	0	0	478.13	0.7	0.3913	1.1304	11	0.47826	0.31429
477.125	6800196	23.2	20.5982	CHO	19	26	14	0	0	0	0	478.132	0	0.73684	1.3684	7	0.36842	0
477.14	7723846	26.5	21.6031	CHO	23	26	11	0	0	0	0	478.148	0	0.47826	1.1304	11	0.47826	0.31429
477.161	1893704	5.8	0	CHO	20	30	13	0	0	0	0	478.169	-0.1	0.65	1.5	6	0.3	0
477.173	9544521	32.9	18.3551	CHON	19	30	12	2	0	0	0	478.18	-0.1	0.63158	1.5789	6	0.31579	0
477.177	6142794	20.9	23.0887	CHO	24	30	10	0	0	0	0	478.184	0	0.41667	1.25	10	0.41667	0.26316
477.213	2885454	9.3	0	CHO	25	34	9	0	0	0	0	478.22	0	0.36	1.36	9	0.36	0.21951
478.063	1350060	3.9	0	CHON	20	17	13	1	0	0	0	479.07	0.3	0.65	0.85	13	0.65	0.44
478.099	1338032	3.8	0	CHON	21	21	12	1	0	0	0	479.106	-0.3	0.57143	1	12	0.57143	0.35714
478.114	1193138	3.3	0	CHONS	17	25	11	3	1	0	0	479.121	-0.1	0.64706	1.4706	7	0.41176	0
478.989	2316817	7.3	0	CHO	22	8	13	0	0	0	0	479.996	-0.2	0.59091	0.36364	19	0.86364	0.80645
479.01	2859283	9.2	0	CHO	19	12	15	0	0	0	0	480.018	-0.2	0.78947	0.63158	14	0.73684	0.56522
479.026	9907221	34.2	22.8059	CHO	23	12	12	0	0	0	0	480.033	0	0.52174	0.52174	18	0.78261	0.70588
479.047	13335575	46.4	19.6933	CHO	20	16	14	0	0	0	0	480.054	0	0.7	0.8	13	0.65	0.46154
479.062	11396121	39.5	22.9386	CHO	24	16	11	0	0	0	0	480.069	0	0.45833	0.66667	17	0.70833	0.62162
479.083	19485724	68.2	17.8681	CHO	21	20	13	0	0	0	0	480.09	0	0.61905	0.95238	12	0.57143	0.37931
479.098	7127069	24.4	32.6818	CHO	25	20	10	0	0	0	0	480.106	0	0.4	0.8	16	0.64	0.55
479.104	6460446	22	20.0381	CHO	18	24	15	0	0	0	0	480.112	0	0.83333	1.3333	7	0.38889	0
479.12	11621407	40.3	20.5395	CHO	22	24	12	0	0	0	0	480.127	0	0.54545	1.0909	11	0.5	0.3125
479.135	3260449	10.6	0	CHO	26	24	9	0	0	0	0	480.142	0.3	0.34615	0.92308	15	0.57692	0.48837
479.14	2442273	7.7	0	CHO	19	28	14	0	0	0	0	480.148	-0.4	0.73684	1.4737	6	0.31579	0
480.057	1381506	4	0	CHON	23	15	11	1	0	0	0	481.065	0.4	0.47826	0.65217	17	0.73913	0.63636
480.094	1173638	3.2	0	CHON	24	19	10	1	0	0	0	481.101	0.4	0.41667	0.79167	16	0.66667	0.55556
480.232	1365652	3.9	0	CHONS	19	39	5	5	2	0	0	481.239	0.1	0.26316	2.0526	3	0.15789	0
481.005	6648036	22.7	23.5116	CHO	22	10	13	0	0	0	0	482.012	0	0.59091	0.45455	18	0.81818	0.74194
481.026	4028646	13.4	30.2317	CHO	19	14	15	0	0	0	0	482.033	0	0.78947	0.73684	13	0.68421	0.47826
481.041	13894887	48.4	20.5065	CHO	23	14	12	0	0	0	0	482.049	0	0.52174	0.6087	17	0.73913	0.64706
481.062	13343977	46.4	17.9626	CHO	20	18	14	0	0	0	0	482.07	0	0.7	0.9	12	0.6	0.38462
481.078	13059307	45.4	23.2193	CHO	24	18	11	0	0	0	0	482.085	0	0.45833	0.75	16	0.66667	0.56757
481.099	14939373	52.1	43.4712	CHO	21	22	13	0	0	0	0	482.106	0	0.61905	1.0476	11	0.52381	0.31034
481.114	11398383	39.5	24.6835	CHO	25	22	10	0	0	0	0	482.121	-0.1	0.4	0.88	15	0.6	0.5
481.12	6721776	22.9	0	CHO	18	26	15	0	0	0	0	482.127	0	0.83333	1.4444	6	0.33333	0
481.135	8157425	28	18.5423	CHO	22	26	12	0	0	0	0	482.142	-0.1	0.54545	1.1818	10	0.45455	0.25
481.15	2888435	9.3	0	CHO	26	26	9	0	0	0	0	482.158	0.2	0.34615	1	14	0.53846	0.44186
481.156	1444723	4.2	0	CHO	19	30	14	0	0	0	0	482.164	-0.4	0.73684	1.5789	5	0.26316	0
481.159	2132467	6.6	0	CHOS	16	34	14	0	1	0	0	482.167	-0.6	0.875	2.125	0	0	0
482.036	1362507	3.9	0	CHON	22	13	12	1	0	0	0	483.044	-0.4	0.54545	0.59091	17	0.77273	0.66667
482.073	1372751	4	0	CHON	23	17	11	1	0	0	0	483.08	-0.1	0.47826	0.73913	16	0.69565	0.57576
482.088	2831184	9.1	0	CHONS	19	21	10	3	1	0	0	483.095	0.1	0.52632	1.1053	11	0.57895	0.2
482.094	1338961	3.8	0	CHON	20	21	13	1	0	0	0	483.101	0.1	0.65	1.05	11	0.55	0.28
482.124	1546580	4.6	0	CHONS	20	25	9	3	1	0	0	483.131	0.2	0.45	1.25	10	0.5	0.13043
482.984	2353064	7.4	0	CHO	21	8	14	0	0	0	0	483.991	-0.2	0.66667	0.38095	18	0.85714	0.78571
483.036	1220524	3.4	0	CHO	26	12	10	0	0	0	0	484.043	0.2	0.38462	0.46154	21	0.80769	0.7619
483.042	5344685	18	0	CHO	19	16	15	0	0	0	0	484.049	0	0.78947	0.84211	12	0.63158	0.3913
483.057	17059246	59.6	23.8195	CHO	23	16	12	0	0	0	0	484.064	0.1	0.52174	0.69565	16	0.69565	0.58824
483.072	1147568	3.2	0	CHO	27	16	9	0	0	0	0	484.079	0.6	0.33333	0.59259	20	0.74074	0.68889
483.078	10601904	36.7	15.972	CHO	20	20	14	0	0	0	0	484.085	0.1	0.7	1	11	0.55	0.30769
483.093	14034354	48.9	23.3154	CHO	24	20	11	0	0	0	0	484.101	0.1	0.45833	0.83333	15	0.625	0.51351
483.114	8846772	30.5	20.4745	CHO	21	24	13	0	0	0	0	484.122	0.1	0.61905	1.1429	10	0.47619	0.24138
483.13	6959542	23.8	27.2138	CHO	25	24	10	0	0	0	0	484.137	0	0.4	0.96	14	0.56	0.45
483.136	14130614	49.2	0	CHO	18	28	15	0	0	0	0	484.143	0.1	0.83333	1.5556	5	0.27778	0
483.166	2971577	9.6	0	CHO	26	28	9	0	0	0	0	484.173	-0.2	0.34615	1.0769	13	0.5	0.39535
484.016	1155081	3.2	0	CHON	21	11	13	1	0	0	0	485.023	0.4	0.61905	0.52381	17	0.80952	0.7037
484.089	1337616	3.8	0	CHON	23	19	11	1	0	0	0	485.096	0.2	0.47826	0.82609	15	0.65217	0.51515
484.103	7945746	27.3	0	CHONS	19	23	10	3	1	0	0	485.11	-0.1	0.52632	1.2105	10	0.52632	0.1
484.14	7622165	26.1	24.7819	CHONS	20	27	9	3	1	0	0	485.147	0.1	0.45	1.35	9	0.45	0.043478
485	6155876	20.9	24.6824	CHO	21	10	14	0	0	0	0	486.007	0	0.66667	0.47619	17	0.80952	0.71429
485.015	1747557	5.3	0	CHO	25	10	11	0	0	0	0	486.022	0	0.44	0.4	21	0.84	0.79487
485.036	17622630	61.6	21.5402	CHO	22	14	13	0	0	0	0	486.043	0	0.59091	0.63636	16	0.72727	0.6129
485.057	5002857	16.8	0	CHO	19	18	15	0	0	0	0	486.065	0.1	0.78947	0.94737	11	0.57895	0.30435
485.073	19265130	67.4	22.7673	CHO	23	18	12	0	0	0	0	486.08	0	0.52174	0.78261	15	0.65217	0.52941
485.088	1230444	3.4	0	CHO	27	18	9	0	0	0	0	486.095	0.9	0.33333	0.66667	19	0.7037	0.64444
485.094	9037420	31.1	21.1491	CHO	20	22	14	0	0	0	0	486.101	-0.1	0.7	1.1	10	0.5	0.23077
485.109	12670573	44	28.5446	CHO	24	22	11	0	0	0	0	486.116	-0.1	0.45833	0.91667	14	0.58333	0.45946
485.124	1171823	3.2	0	CHO	28	22	8	0	0	0	0	486.131	-0.6	0.28571	0.78571	18	0.64286	0.58333
485.13	7389808	25.3	24.8756	CHO	21	26	13	0	0	0	0	486.137	-0.1	0.61905	1.2381	9	0.42857	0.17241
485.145	5025393	16.9	26.0717	CHO	25	26	10	0	0	0	0	486.153	-0.2	0.4	1.04	13	0.52	0.4
485.151	5047922	17	0	CHO	18	30	15	0	0	0	0	486.158	-0.1	0.83333	1.6667	4	0.22222	0
485.182	2237556	7	0	CHO	26	30	9	0	0	0	0	486.189	0	0.34615	1.1538	12	0.46154	0.34884
485.218	1325687	3.8	0	CHO	27	34	8	0	0	0	0	486.225	0.2	0.2963	1.2593	11	0.40741	0.30435
486.032	1202624	3.3	0	CHON	21	13	13	1	0	0	0	487.039	0.4	0.61905	0.61905	16	0.7619	0.62963
486.055	1480386	4.3	0	CHONS	20	17	6	5	2	0	0	487.062	0.4	0.3	0.85	15	0.75	0.5
486.068	1672643	5	0	CHON	22	17	12	1	0	0	0	487.075	0.1	0.54545	0.77273	15	0.68182	0.53333
486.082	2900164	9.4	0	CHONS	18	21	11	3	1	0	0	487.09	-0.1	0.61111	1.1667	10	0.55556	0.058824
486.119	3975879	13.2	0	CHONS	19	25	10	3	1	0	0	487.126	0	0.52632	1.3158	9	0.47368	0
486.979	1623826	4.8	0	CHO	20	8	15	0	0	0	0	487.986	0.1	0.75	0.4	17	0.85	0.76
486.994	1701651	5.1	0	CHO	24	8	12	0	0	0	0	488.002	0.3	0.5	0.33333	21	0.875	0.83333
487.015	10352405	35.8	20.6493	CHO	21	12	14	0	0	0	0	488.023	-0.1	0.66667	0.57143	16	0.7619	0.64286
487.031	3326742	10.9	0	CHO	25	12	11	0	0	0	0	488.038	-0.1	0.44	0.48	20	0.8	0.74359
487.052	20305688	71.1	22.5687	CHO	22	16	13	0	0	0	0	488.059	0	0.59091	0.72727	15	0.68182	0.54839
487.073	5024538	16.9	0	CHO	19	20	15	0	0	0	0	488.08	-0.1	0.78947	1.0526	10	0.52632	0.21739
487.088	17534748	61.3	21.7261	CHO	23	20	12	0	0	0	0	488.095	0	0.52174	0.86957	14	0.6087	0.47059
487.109	6677277	22.8	23.5661	CHO	20	24	14	0	0	0	0	488.117	0	0.7	1.2	9	0.45	0.15385
487.125	9174814	31.6	22.8989	CHO	24	24	11	0	0	0	0	488.132	0.1	0.45833	1	13	0.54167	0.40541
487.146	6221600	21.2	19.8869	CHO	21	28	13	0	0	0	0	488.153	0	0.61905	1.3333	8	0.38095	0.10345
487.161	3918113	13	0	CHO	25	28	10	0	0	0	0	488.168	-0.1	0.4	1.12	12	0.48	0.35
487.197	2205476	6.9	0	CHO	26	32	9	0	0	0	0	488.205	-0.1	0.34615	1.2308	11	0.42308	0.30233
488.098	2561392	8.2	0	CHONS	18	23	11	3	1	0	0	489.105	0	0.61111	1.2778	9	0.5	0
488.995	2947513	9.5	0	CHO	20	10	15	0	0	0	0	490.002	0	0.75	0.5	16	0.8	0.68
489.01	3876794	12.8	0	CHO	24	10	12	0	0	0	0	490.017	-0.1	0.5	0.41667	20	0.83333	0.77778
489.031	13461436	46.8	17.1623	CHO	21	14	14	0	0	0	0	490.038	0.1	0.66667	0.66667	15	0.71429	0.57143
489.046	5686205	19.3	19.7788	CHO	25	14	11	0	0	0	0	490.054	0.2	0.44	0.56	19	0.76	0.69231
489.067	20731838	72.6	20.1029	CHO	22	18	13	0	0	0	0	490.075	0.1	0.59091	0.81818	14	0.63636	0.48387
489.089	3588032	11.8	0	CHO	19	22	15	0	0	0	0	490.096	0	0.78947	1.1579	9	0.47368	0.13043
489.104	13842370	48.2	24.5567	CHO	23	22	12	0	0	0	0	490.111	0.1	0.52174	0.95652	13	0.56522	0.41176
489.125	5392324	18.2	22.6113	CHO	20	26	14	0	0	0	0	490.132	0.1	0.7	1.3	8	0.4	0.076923
489.14	7281605	24.9	22.8076	CHO	24	26	11	0	0	0	0	490.148	0.1	0.45833	1.0833	12	0.5	0.35135
489.161	5796806	19.6	21.8928	CHO	21	30	13	0	0	0	0	490.169	0.1	0.61905	1.4286	7	0.33333	0.034483
489.177	3702728	12.2	0	CHO	25	30	10	0	0	0	0	490.184	0	0.4	1.2	11	0.44	0.3
489.213	2324682	7.3	0	CHO	26	34	9	0	0	0	0	490.22	-0.2	0.34615	1.3077	10	0.38462	0.25581
490.042	1170956	3.2	0	CHON	24	13	11	1	0	0	0	491.049	0.3	0.45833	0.54167	19	0.79167	0.71429
490.114	1879825	5.7	0	CHONS	18	25	11	3	1	0	0	491.121	0.1	0.61111	1.3889	8	0.44444	0
490.989	1829204	5.6	0	CHO	23	8	13	0	0	0	0	491.996	-0.1	0.56522	0.34783	20	0.86957	0.81818
491.01	4045910	13.4	0	CHO	20	12	15	0	0	0	0	492.018	0.1	0.75	0.6	15	0.75	0.6
491.026	7225431	24.7	23.3507	CHO	24	12	12	0	0	0	0	492.033	0.1	0.5	0.5	19	0.79167	0.72222
491.047	15308889	53.4	17.0395	CHO	21	16	14	0	0	0	0	492.054	0.1	0.66667	0.7619	14	0.66667	0.5
491.068	1823834	5.5	0	CHO	18	20	16	0	0	0	0	492.075	0.2	0.88889	1.1111	9	0.5	0.1
491.083	18548828	64.9	19.4533	CHO	22	20	13	0	0	0	0	492.09	0	0.59091	0.90909	13	0.59091	0.41935
491.098	4756061	16	21.6192	CHO	26	20	10	0	0	0	0	492.106	0.1	0.38462	0.76923	17	0.65385	0.57143
491.104	3488349	11.5	0	CHO	19	24	15	0	0	0	0	492.112	-0.2	0.78947	1.2632	8	0.42105	0.043478
491.119	11303006	39.2	25.9075	CHO	23	24	12	0	0	0	0	492.127	0	0.52174	1.0435	12	0.52174	0.35294
491.135	2617952	8.4	0	CHO	27	24	9	0	0	0	0	492.142	0.2	0.33333	0.88889	16	0.59259	0.51111
491.141	5290080	17.8	26.6584	CHO	20	28	14	0	0	0	0	492.148	-0.1	0.7	1.4	7	0.35	0
491.156	6391905	21.8	22.1359	CHO	24	28	11	0	0	0	0	492.163	-0.2	0.45833	1.1667	11	0.45833	0.2973
491.177	2322787	7.3	0	CHO	21	32	13	0	0	0	0	492.184	-0.3	0.61905	1.5238	6	0.28571	0
491.192	4348004	14.5	32.9804	CHO	25	32	10	0	0	0	0	492.2	-0.2	0.4	1.28	10	0.4	0.25
493.005	4947177	16.6	0	CHO	23	10	13	0	0	0	0	494.012	0.2	0.56522	0.43478	19	0.82609	0.75758
493.026	6196458	21.1	25.7092	CHO	20	14	15	0	0	0	0	494.033	0.2	0.75	0.7	14	0.7	0.52
493.041	10660075	36.9	21.7426	CHO	24	14	12	0	0	0	0	494.049	0.2	0.5	0.58333	18	0.75	0.66667
493.062	15577325	54.4	18.7845	CHO	21	18	14	0	0	0	0	494.07	0.1	0.66667	0.85714	13	0.61905	0.42857
493.078	9214190	31.8	21.7901	CHO	25	18	11	0	0	0	0	494.085	0	0.44	0.72	17	0.68	0.58974
493.083	1165294	3.2	0	CHO	18	22	16	0	0	0	0	494.091	-0.1	0.88889	1.2222	8	0.44444	0
493.099	15235311	53.1	21.6656	CHO	22	22	13	0	0	0	0	494.106	0	0.59091	1	12	0.54545	0.35484
493.12	2958065	9.6	0	CHO	19	26	15	0	0	0	0	494.127	-0.1	0.78947	1.3684	7	0.36842	0
493.135	8604914	29.6	22.5217	CHO	23	26	12	0	0	0	0	494.142	-0.1	0.52174	1.1304	11	0.47826	0.29412
493.15	2644211	8.5	0	CHO	27	26	9	0	0	0	0	494.158	-0.1	0.33333	0.96296	15	0.55556	0.46667
494.037	1273137	3.6	0	CHON	23	13	12	1	0	0	0	495.044	0.2	0.52174	0.56522	18	0.78261	0.6875
494.073	1580595	4.7	0	CHON	24	17	11	1	0	0	0	495.08	0.3	0.45833	0.70833	17	0.70833	0.6
494.087	1438004	4.2	0	CHONS	20	21	10	3	1	0	0	495.095	-0.3	0.5	1.05	12	0.6	0.27273
494.984	1868657	5.7	0	CHO	22	8	14	0	0	0	0	495.991	-0.1	0.63636	0.36364	19	0.86364	0.8
495.021	9638260	33.3	25.0389	CHO	23	12	13	0	0	0	0	496.028	0.1	0.56522	0.52174	18	0.78261	0.69697
495.042	7580021	26	13.8952	CHO	20	16	15	0	0	0	0	496.049	0.1	0.75	0.8	13	0.65	0.44
495.057	13883766	48.3	21.4455	CHO	24	16	12	0	0	0	0	496.064	0	0.5	0.66667	17	0.70833	0.61111
495.078	13785464	48	19.5726	CHO	21	20	14	0	0	0	0	496.085	0	0.66667	0.95238	12	0.57143	0.35714
495.093	10737017	37.2	26.2438	CHO	25	20	11	0	0	0	0	496.101	0.1	0.44	0.8	16	0.64	0.53846
495.099	5696889	19.3	0	CHO	18	24	16	0	0	0	0	496.106	0.1	0.88889	1.3333	7	0.38889	0
495.114	11176314	38.7	22.9134	CHO	22	24	13	0	0	0	0	496.122	0	0.59091	1.0909	11	0.5	0.29032
495.13	4911483	16.5	26.3539	CHO	26	24	10	0	0	0	0	496.137	-0.1	0.38462	0.92308	15	0.57692	0.47619
495.136	4142972	13.8	0	CHO	19	28	15	0	0	0	0	496.143	-0.1	0.78947	1.4737	6	0.31579	0
495.151	5764477	19.5	0	CHO	23	28	12	0	0	0	0	496.158	-0.1	0.52174	1.2174	10	0.43478	0.23529
495.166	2047101	6.3	0	CHO	27	28	9	0	0	0	0	496.173	-0.3	0.33333	1.037	14	0.51852	0.42222
496.052	1278136	3.6	0	CHON	23	15	12	1	0	0	0	497.059	-0.2	0.52174	0.65217	17	0.73913	0.625
496.089	1151546	3.2	0	CHON	24	19	11	1	0	0	0	497.096	0.8	0.45833	0.79167	16	0.66667	0.54286
496.103	2395067	7.6	0	CHONS	20	23	10	3	1	0	0	497.11	0.2	0.5	1.15	11	0.55	0.18182
497	4712437	15.8	25.4791	CHO	22	10	14	0	0	0	0	498.007	0	0.63636	0.45455	18	0.81818	0.73333
497.015	1220342	3.4	0	CHO	26	10	11	0	0	0	0	498.022	0.1	0.42308	0.38462	22	0.84615	0.80488
497.021	1563126	4.6	0	CHO	19	14	16	0	0	0	0	498.028	0.2	0.84211	0.73684	13	0.68421	0.45455
497.051	1127352	3.1	0	CHO	27	14	10	0	0	0	0	498.059	0	0.37037	0.51852	21	0.77778	0.72727
497.057	7449080	25.5	18.5337	CHO	20	18	15	0	0	0	0	498.065	0.1	0.75	0.9	12	0.6	0.36
497.073	16226809	56.7	21.9696	CHO	24	18	12	0	0	0	0	498.08	0	0.5	0.75	16	0.66667	0.55556
497.094	10856954	37.6	21.9764	CHO	21	22	14	0	0	0	0	498.101	0	0.66667	1.0476	11	0.52381	0.28571
497.109	14324219	49.9	20.2898	CHO	25	22	11	0	0	0	0	498.116	0	0.44	0.88	15	0.6	0.48718
497.115	4306940	14.4	0	CHO	18	26	16	0	0	0	0	498.122	-0.1	0.88889	1.4444	6	0.33333	0
497.13	7618045	26.1	20.4078	CHO	22	26	13	0	0	0	0	498.137	0	0.59091	1.1818	10	0.45455	0.22581
497.145	4692478	15.7	22.2994	CHO	26	26	10	0	0	0	0	498.153	0.1	0.38462	1	14	0.53846	0.42857
497.151	3419134	11.2	30.8492	CHO	19	30	15	0	0	0	0	498.158	-0.1	0.78947	1.5789	5	0.26316	0
497.168	3715583	12.3	0	CHON	24	26	8	4	0	0	0	498.175	-0.4	0.33333	1.0833	14	0.58333	0.375
497.182	1418752	4.1	0	CHO	27	30	9	0	0	0	0	498.189	-0.2	0.33333	1.1111	13	0.48148	0.37778
498.031	1374517	4	0	CHON	22	13	13	1	0	0	0	499.039	0	0.59091	0.59091	17	0.77273	0.65517
498.068	1356599	3.9	0	CHON	23	17	12	1	0	0	0	499.075	0.1	0.52174	0.73913	16	0.69565	0.5625
498.082	3781176	12.5	0	CHONS	19	21	11	3	1	0	0	499.09	0.2	0.57895	1.1053	11	0.57895	0.15789
498.104	1116473	3	0	CHON	24	21	11	1	0	0	0	499.111	-0.1	0.45833	0.875	15	0.625	0.48571
498.119	5347386	18.1	34.9108	CHONS	20	25	10	3	1	0	0	499.126	0	0.5	1.25	10	0.5	0.090909
498.289	1144644	3.1	0	CHONS	26	45	6	1	1	0	0	499.297	-0.2	0.23077	1.7308	5	0.19231	0
499.015	10138224	35.1	23.8935	CHO	22	12	14	0	0	0	0	500.023	-0.1	0.63636	0.54545	17	0.77273	0.66667
499.031	2769009	8.9	0	CHO	26	12	11	0	0	0	0	500.038	-0.3	0.42308	0.46154	21	0.80769	0.7561
499.036	1876081	5.7	0	CHO	19	16	16	0	0	0	0	500.044	-0.2	0.84211	0.84211	12	0.63158	0.36364
499.052	18836082	65.9	22.3814	CHO	23	16	13	0	0	0	0	500.059	-0.1	0.56522	0.69565	16	0.69565	0.57576
499.067	2145651	6.7	0	CHO	27	16	10	0	0	0	0	500.074	0.3	0.37037	0.59259	20	0.74074	0.68182
499.073	6803060	23.2	20.7502	CHO	20	20	15	0	0	0	0	500.08	-0.1	0.75	1	11	0.55	0.28
499.088	16841332	58.8	24.767	CHO	24	20	12	0	0	0	0	500.095	-0.1	0.5	0.83333	15	0.625	0.5
499.109	8098422	27.8	18.3105	CHO	21	24	14	0	0	0	0	500.117	0	0.66667	1.1429	10	0.47619	0.21429
499.125	12096119	42	25.194	CHO	25	24	11	0	0	0	0	500.132	0.1	0.44	0.96	14	0.56	0.4359
499.13	2381431	7.5	0	CHO	18	28	16	0	0	0	0	500.138	0.1	0.88889	1.5556	5	0.27778	0
499.146	5754488	19.5	21.852	CHO	22	28	13	0	0	0	0	500.153	0.1	0.59091	1.2727	9	0.40909	0.16129
499.161	3577465	11.8	0	CHO	26	28	10	0	0	0	0	500.168	0.1	0.38462	1.0769	13	0.5	0.38095
499.198	1479803	4.3	0	CHO	27	32	9	0	0	0	0	500.205	0.7	0.33333	1.1852	12	0.44444	0.33333
499.233	1127293	3.1	0	CHO	28	36	8	0	0	0	0	500.241	-0.5	0.28571	1.2857	11	0.39286	0.29167
500.047	1748653	5.3	0	CHON	22	15	13	1	0	0	0	501.054	0	0.59091	0.68182	16	0.72727	0.58621
500.083	1108271	3	0	CHON	23	19	12	1	0	0	0	501.091	-0.4	0.52174	0.82609	15	0.65217	0.5
500.098	4761776	16	0	CHONS	19	23	11	3	1	0	0	501.105	-0.1	0.57895	1.2105	10	0.52632	0.052632
500.134	5891762	20	0	CHONS	20	27	10	3	1	0	0	501.142	-0.1	0.5	1.35	9	0.45	0
500.995	3375331	11.1	0	CHO	21	10	15	0	0	0	0	502.002	0.1	0.71429	0.47619	17	0.80952	0.7037
501.01	1687779	5.1	0	CHO	25	10	12	0	0	0	0	502.017	-0.3	0.48	0.4	21	0.84	0.78947
501.031	14211813	49.5	21.4146	CHO	22	14	14	0	0	0	0	502.038	0	0.63636	0.63636	16	0.72727	0.6
501.046	3783910	12.5	0	CHO	26	14	11	0	0	0	0	502.054	0.1	0.42308	0.53846	20	0.76923	0.70732
501.052	2131174	6.6	0	CHO	19	18	16	0	0	0	0	502.059	0	0.84211	0.94737	11	0.57895	0.27273
501.067	19098342	66.9	20.2175	CHO	23	18	13	0	0	0	0	502.075	-0.1	0.56522	0.78261	15	0.65217	0.51515
501.083	1939944	6	0	CHO	27	18	10	0	0	0	0	502.09	0	0.37037	0.66667	19	0.7037	0.63636
501.089	5227240	17.6	21.4468	CHO	20	22	15	0	0	0	0	502.096	-0.1	0.75	1.1	10	0.5	0.2
501.104	13646569	47.5	21.8582	CHO	24	22	12	0	0	0	0	502.111	-0.1	0.5	0.91667	14	0.58333	0.44444
501.125	6475498	22.1	21.3163	CHO	21	26	14	0	0	0	0	502.132	-0.2	0.66667	1.2381	9	0.42857	0.14286
501.14	6297323	21.4	20.9659	CHO	25	26	11	0	0	0	0	502.148	-0.1	0.44	1.04	13	0.52	0.38462
501.146	1307371	3.7	0	CHO	18	30	16	0	0	0	0	502.153	-0.1	0.88889	1.6667	4	0.22222	0
501.177	3357933	11	0	CHO	26	30	10	0	0	0	0	502.184	0	0.38462	1.1538	12	0.46154	0.33333
501.213	1660399	5	0	CHO	27	34	9	0	0	0	0	502.22	0	0.33333	1.2593	11	0.40741	0.28889
501.249	1118705	3	0	CHO	28	38	8	0	0	0	0	502.257	0	0.28571	1.3571	10	0.35714	0.25
502.077	1758495	5.3	0	CHONS	18	21	12	3	1	0	0	503.085	-0.3	0.66667	1.1667	10	0.55556	0
502.099	1148704	3.2	0	CHON	23	21	12	1	0	0	0	503.106	0.8	0.52174	0.91304	14	0.6087	0.4375
502.114	3366689	11	0	CHONS	19	25	11	3	1	0	0	503.121	-0.1	0.57895	1.3158	9	0.47368	0
503.01	5657425	19.2	0	CHO	21	12	15	0	0	0	0	504.018	-0.1	0.71429	0.57143	16	0.7619	0.62963
503.026	4683090	15.7	0	CHO	25	12	12	0	0	0	0	504.033	0	0.48	0.48	20	0.8	0.73684
503.029	1829970	5.6	0	CHOS	22	16	12	0	1	0	0	504.036	-0.3	0.54545	0.72727	15	0.68182	0.53333
503.047	16188243	56.5	21.5782	CHO	22	16	14	0	0	0	0	504.054	0	0.63636	0.72727	15	0.68182	0.53333
503.062	4692820	15.7	25.6021	CHO	26	16	11	0	0	0	0	504.069	0	0.42308	0.61538	19	0.73077	0.65854
503.068	2146132	6.7	0	CHO	19	20	16	0	0	0	0	504.075	0.1	0.84211	1.0526	10	0.52632	0.18182
503.083	18750292	65.6	23.5175	CHO	23	20	13	0	0	0	0	504.09	0	0.56522	0.86957	14	0.6087	0.45455
503.104	5285206	17.8	0	CHO	20	24	15	0	0	0	0	504.112	0.1	0.75	1.2	9	0.45	0.12
503.12	10466134	36.2	29.6132	CHO	24	24	12	0	0	0	0	504.127	0.1	0.5	1	13	0.54167	0.38889
503.135	1285463	3.6	0	CHO	28	24	9	0	0	0	0	504.142	0.6	0.32143	0.85714	17	0.60714	0.53191
503.141	4459352	14.9	25.7527	CHO	21	28	14	0	0	0	0	504.148	0	0.66667	1.3333	8	0.38095	0.071429
503.156	5198681	17.5	23.7153	CHO	25	28	11	0	0	0	0	504.163	0	0.44	1.12	12	0.48	0.33333
503.192	2868570	9.3	0	CHO	26	32	10	0	0	0	0	504.2	0	0.38462	1.2308	11	0.42308	0.28571
503.228	1600092	4.8	0	CHO	27	36	9	0	0	0	0	504.236	-0.4	0.33333	1.3333	10	0.37037	0.24444
504.093	1178505	3.3	0	CHONS	18	23	12	3	1	0	0	505.1	-0.2	0.66667	1.2778	9	0.5	0
504.129	1833867	5.6	0	CHONS	19	27	11	3	1	0	0	505.137	-0.2	0.57895	1.4211	8	0.42105	0
505.005	4740024	15.9	0	CHO	24	10	13	0	0	0	0	506.012	0.1	0.54167	0.41667	20	0.83333	0.77143
505.026	7559097	25.9	20.218	CHO	21	14	15	0	0	0	0	506.033	0	0.71429	0.66667	15	0.71429	0.55556
505.041	7804858	26.8	25.548	CHO	25	14	12	0	0	0	0	506.049	0	0.48	0.56	19	0.76	0.68421
505.078	6254524	21.3	24.4352	CHO	26	18	11	0	0	0	0	506.085	-0.1	0.42308	0.69231	18	0.69231	0.60976
505.084	1791292	5.4	0	CHO	19	22	16	0	0	0	0	506.091	0.1	0.84211	1.1579	9	0.47368	0.090909
505.099	15508412	54.1	23.6862	CHO	23	22	13	0	0	0	0	506.106	-0.1	0.56522	0.95652	13	0.56522	0.39394
505.12	3706814	12.2	0	CHO	20	26	15	0	0	0	0	506.127	-0.1	0.75	1.3	8	0.4	0.04
505.135	8506302	29.3	21.9995	CHO	24	26	12	0	0	0	0	506.142	-0.1	0.5	1.0833	12	0.5	0.33333
505.15	1451967	4.2	0	CHO	28	26	9	0	0	0	0	506.158	0	0.32143	0.92857	16	0.57143	0.48936
505.156	3653567	12	0	CHO	21	30	14	0	0	0	0	506.164	0	0.66667	1.4286	7	0.33333	0
505.172	4993984	16.8	29.5731	CHO	25	30	11	0	0	0	0	506.179	-0.1	0.44	1.2	11	0.44	0.28205
505.208	3646914	12	0	CHO	26	34	10	0	0	0	0	506.215	-0.2	0.38462	1.3077	10	0.38462	0.2381
505.281	1784262	5.4	0	CHO	28	42	8	0	0	0	0	506.288	-0.2	0.28571	1.5	8	0.28571	0.16667
506.109	1117422	3	0	CHONS	18	25	12	3	1	0	0	507.116	0.1	0.66667	1.3889	8	0.44444	0
506.984	1389593	4	0	CHO	23	8	14	0	0	0	0	507.991	-0.5	0.6087	0.34783	20	0.86957	0.8125
507.005	1488922	4.4	0	CHO	20	12	16	0	0	0	0	508.013	0.2	0.8	0.6	15	0.75	0.58333
507.02	8270875	28.4	23.7325	CHO	24	12	13	0	0	0	0	508.028	-0.1	0.54167	0.5	19	0.79167	0.71429
507.038	1366043	3.9	0	CHONS	17	20	12	2	2	0	0	508.046	-0.1	0.70588	1.1765	9	0.52941	0
507.042	9921563	34.3	21.0578	CHO	21	16	15	0	0	0	0	508.049	-0.1	0.71429	0.7619	14	0.66667	0.48148
507.057	10163228	35.1	25.9223	CHO	25	16	12	0	0	0	0	508.064	-0.1	0.48	0.64	18	0.72	0.63158
507.078	16282653	56.9	19.3388	CHO	22	20	14	0	0	0	0	508.085	0	0.63636	0.90909	13	0.59091	0.4
507.093	6703134	22.9	24.1378	CHO	26	20	11	0	0	0	0	508.101	0	0.42308	0.76923	17	0.65385	0.56098
507.099	1664030	5	0	CHO	19	24	16	0	0	0	0	508.106	0.2	0.84211	1.2632	8	0.42105	0
507.114	11031583	38.2	25.81	CHO	23	24	13	0	0	0	0	508.122	0	0.56522	1.0435	12	0.52174	0.33333
507.136	3098144	10.1	0	CHO	20	28	15	0	0	0	0	508.143	0	0.75	1.4	7	0.35	0
507.151	6339617	21.6	24.6115	CHO	24	28	12	0	0	0	0	508.158	0.1	0.5	1.1667	11	0.45833	0.27778
507.166	1388065	4	0	CHO	28	28	9	0	0	0	0	508.173	-0.1	0.32143	1	15	0.53571	0.44681
507.187	6690851	22.8	23.3543	CHO	25	32	11	0	0	0	0	508.194	-0.1	0.44	1.28	10	0.4	0.23077
508.052	1142347	3.1	0	CHON	24	15	12	1	0	0	0	509.059	-0.1	0.5	0.625	18	0.75	0.64706
508.103	1959501	6	0	CHONS	21	23	10	3	1	0	0	509.11	-0.3	0.47619	1.0952	12	0.57143	0.25
509	3714167	12.3	0	CHO	23	10	14	0	0	0	0	510.007	-0.2	0.6087	0.43478	19	0.82609	0.75
509.021	2218616	6.9	0	CHO	20	14	16	0	0	0	0	510.028	0	0.8	0.7	14	0.7	0.5
509.036	11750520	40.8	22.1005	CHO	24	14	13	0	0	0	0	510.043	0.1	0.54167	0.58333	18	0.75	0.65714
509.057	10513529	36.4	21.2077	CHO	21	18	15	0	0	0	0	510.065	0	0.71429	0.85714	13	0.61905	0.40741
509.073	12289146	42.7	23.6051	CHO	25	18	12	0	0	0	0	510.08	0	0.48	0.72	17	0.68	0.57895
509.079	3604090	11.9	0	CHO	18	22	17	0	0	0	0	510.086	0.3	0.94444	1.2222	8	0.44444	0
509.094	12395643	43.1	20.8743	CHO	22	22	14	0	0	0	0	510.101	0	0.63636	1	12	0.54545	0.33333
509.109	7543932	25.8	26.8844	CHO	26	22	11	0	0	0	0	510.116	-0.2	0.42308	0.84615	16	0.61538	0.5122
509.115	2407548	7.6	0	CHO	19	26	16	0	0	0	0	510.122	0.2	0.84211	1.3684	7	0.36842	0
509.13	8185981	28.1	23.1297	CHO	23	26	13	0	0	0	0	510.137	0	0.56522	1.1304	11	0.47826	0.27273
509.145	3390077	11.1	0	CHO	27	26	10	0	0	0	0	510.153	0	0.37037	0.96296	15	0.55556	0.45455
509.151	3276926	10.7	0	CHO	20	30	15	0	0	0	0	510.158	-0.3	0.75	1.5	6	0.3	0
509.166	4680830	15.7	27.5726	CHO	24	30	12	0	0	0	0	510.174	-0.1	0.5	1.25	10	0.41667	0.22222
509.182	1300735	3.7	0	CHO	28	30	9	0	0	0	0	510.189	-0.2	0.32143	1.0714	14	0.5	0.40426
509.185	1899135	5.8	0	CHOS	25	34	9	0	1	0	0	510.192	-0.2	0.36	1.36	9	0.36	0.17949
510.031	1318053	3.8	0	CHON	23	13	13	1	0	0	0	511.039	-0.2	0.56522	0.56522	18	0.78261	0.67742
510.053	1112742	3	0	CHON	20	17	15	1	0	0	0	511.06	0.8	0.75	0.85	13	0.65	0.3913
510.068	1480615	4.3	0	CHON	24	17	12	1	0	0	0	511.075	-0.3	0.5	0.70833	17	0.70833	0.58824
510.082	1647783	4.9	0	CHONS	20	21	11	3	1	0	0	511.09	0.1	0.55	1.05	12	0.6	0.2381
510.119	3090089	10	0	CHONS	21	25	10	3	1	0	0	511.126	0.1	0.47619	1.1905	11	0.52381	0.16667
511.031	1416657	4.1	0	CHO	27	12	11	0	0	0	0	512.038	-0.1	0.40741	0.44444	22	0.81481	0.76744
511.037	3304657	10.8	0	CHO	20	16	16	0	0	0	0	512.044	0.1	0.8	0.8	13	0.65	0.41667
511.052	14738642	51.4	23.0933	CHO	24	16	13	0	0	0	0	512.059	-0.1	0.54167	0.66667	17	0.70833	0.6
511.067	1499602	4.4	0	CHO	28	16	10	0	0	0	0	512.074	0.3	0.35714	0.57143	21	0.75	0.69565
511.073	9839827	34	13.9036	CHO	21	20	15	0	0	0	0	512.08	-0.1	0.71429	0.95238	12	0.57143	0.33333
511.084	1418835	4.1	0	CHON	20	20	14	2	0	0	0	512.091	-0.1	0.7	1	12	0.6	0.27273
511.088	13751507	47.9	24.3651	CHO	25	20	12	0	0	0	0	512.095	-0.1	0.48	0.8	16	0.64	0.52632
511.109	9616596	33.2	20.5778	CHO	22	24	14	0	0	0	0	512.117	-0.1	0.63636	1.0909	11	0.5	0.26667
511.124	7693525	26.4	21.2414	CHO	26	24	11	0	0	0	0	512.132	-0.2	0.42308	0.92308	15	0.57692	0.46341
511.13	3336917	10.9	0	CHO	19	28	16	0	0	0	0	512.138	-0.3	0.84211	1.4737	6	0.31579	0
511.146	5911766	20.1	20.1952	CHO	23	28	13	0	0	0	0	512.153	-0.1	0.56522	1.2174	10	0.43478	0.21212
511.161	2812631	9.1	0	CHO	27	28	10	0	0	0	0	512.168	-0.1	0.37037	1.037	14	0.51852	0.40909
512.047	1474300	4.3	0	CHON	23	15	13	1	0	0	0	513.054	-0.1	0.56522	0.65217	17	0.73913	0.6129
512.062	1107709	3	0	CHONS	19	19	12	3	1	0	0	513.069	-0.3	0.63158	1	12	0.63158	0.22222
512.084	1238142	3.5	0	CHON	24	19	12	1	0	0	0	513.091	0.3	0.5	0.79167	16	0.66667	0.52941
512.098	3192063	10.4	0	CHONS	20	23	11	3	1	0	0	513.105	0	0.55	1.15	11	0.55	0.14286
512.135	4161792	13.8	0	CHONS	21	27	10	3	1	0	0	513.142	0.2	0.47619	1.2857	10	0.47619	0.083333
512.171	1115138	3	0	CHONS	22	31	9	3	1	0	0	513.178	0.6	0.40909	1.4091	9	0.40909	0.037037
512.995	3139364	10.2	0	CHO	22	10	15	0	0	0	0	514.002	0	0.68182	0.45455	18	0.81818	0.72414
513.01	1395749	4	0	CHO	26	10	12	0	0	0	0	514.017	0.2	0.46154	0.38462	22	0.84615	0.8
513.031	12879142	44.8	21.1408	CHO	23	14	14	0	0	0	0	514.038	-0.2	0.6087	0.6087	17	0.73913	0.625
513.046	2340647	7.4	0	CHO	27	14	11	0	0	0	0	514.054	-0.1	0.40741	0.51852	21	0.77778	0.72093
513.052	3843879	12.7	0	CHO	20	18	16	0	0	0	0	514.059	-0.2	0.8	0.9	12	0.6	0.33333
513.067	18562344	65	20.9369	CHO	24	18	13	0	0	0	0	514.075	-0.2	0.54167	0.75	16	0.66667	0.54286
513.083	1329576	3.8	0	CHO	28	18	10	0	0	0	0	514.09	0.3	0.35714	0.64286	20	0.71429	0.65217
513.089	6917416	23.6	22.0982	CHO	21	22	15	0	0	0	0	514.096	-0.1	0.71429	1.0476	11	0.52381	0.25926
513.104	13571369	47.2	22.7445	CHO	25	22	12	0	0	0	0	514.111	-0.2	0.48	0.88	15	0.6	0.47368
513.11	1357865	3.9	0	CHO	18	26	17	0	0	0	0	514.117	0	0.94444	1.4444	6	0.33333	0
513.125	6421802	21.9	20.2051	CHO	22	26	14	0	0	0	0	514.132	-0.2	0.63636	1.1818	10	0.45455	0.2
513.14	6357291	21.6	29.0789	CHO	26	26	11	0	0	0	0	514.148	0.1	0.42308	1	14	0.53846	0.41463
513.146	3321131	10.9	0	CHO	19	30	16	0	0	0	0	514.153	-0.1	0.84211	1.5789	5	0.26316	0
513.161	4089643	13.6	0	CHO	23	30	13	0	0	0	0	514.169	-0.1	0.56522	1.3043	9	0.3913	0.15152
513.176	2087980	6.5	0	CHO	27	30	10	0	0	0	0	514.184	-0.2	0.37037	1.1111	13	0.48148	0.36364
513.213	1189421	3.3	0	CHO	28	34	9	0	0	0	0	514.22	-0.3	0.32143	1.2143	12	0.42857	0.31915
514.063	1171281	3.2	0	CHON	23	17	13	1	0	0	0	515.07	-0.2	0.56522	0.73913	16	0.69565	0.54839
514.077	1169873	3.2	0	CHONS	19	21	12	3	1	0	0	515.085	0	0.63158	1.1053	11	0.57895	0.11111
514.114	6800723	23.2	37.0048	CHONS	20	25	11	3	1	0	0	515.121	-0.1	0.55	1.25	10	0.5	0.047619
514.15	2605652	8.3	0	CHONS	21	29	10	3	1	0	0	515.157	-0.3	0.47619	1.381	9	0.42857	0
515.026	2704760	8.7	0	CHO	26	12	12	0	0	0	0	516.033	-0.1	0.46154	0.46154	21	0.80769	0.75
515.047	16113016	56.3	22.9501	CHO	23	16	14	0	0	0	0	516.054	-0.2	0.6087	0.69565	16	0.69565	0.5625
515.068	3985785	13.2	0	CHO	20	20	16	0	0	0	0	516.075	-0.2	0.8	1	11	0.55	0.25
515.083	17513850	61.2	21.8479	CHO	24	20	13	0	0	0	0	516.09	-0.1	0.54167	0.83333	15	0.625	0.48571
515.104	5650811	19.1	18.0663	CHO	21	24	15	0	0	0	0	516.112	-0.1	0.71429	1.1429	10	0.47619	0.18519
515.119	10419579	36.1	25.2563	CHO	25	24	12	0	0	0	0	516.127	-0.1	0.48	0.96	14	0.56	0.42105
515.135	1157244	3.2	0	CHO	29	24	9	0	0	0	0	516.142	-0.4	0.31034	0.82759	18	0.62069	0.55102
515.141	5546364	18.8	20.2024	CHO	22	28	14	0	0	0	0	516.148	0	0.63636	1.2727	9	0.40909	0.13333
515.162	1141757	3.1	0	CHO	19	32	16	0	0	0	0	516.169	0.3	0.84211	1.6842	4	0.21053	0
515.192	2420606	7.7	0	CHO	27	32	10	0	0	0	0	516.2	-0.4	0.37037	1.1852	12	0.44444	0.31818
515.229	1459584	4.3	0	CHO	28	36	9	0	0	0	0	516.236	-0.1	0.32143	1.2857	11	0.39286	0.2766
516.093	3464610	11.4	0	CHONS	19	23	12	3	1	0	0	517.1	-0.1	0.63158	1.2105	10	0.52632	0
516.129	7005604	23.9	43.3051	CHONS	20	27	11	3	1	0	0	517.137	-0.1	0.55	1.35	9	0.45	0
517.005	2694342	8.6	0	CHO	25	10	13	0	0	0	0	518.012	-0.3	0.52	0.4	21	0.84	0.78378
517.026	8183239	28.1	22.3248	CHO	22	14	15	0	0	0	0	518.033	-0.2	0.68182	0.63636	16	0.72727	0.58621
517.041	5099976	17.2	26.6265	CHO	26	14	12	0	0	0	0	518.049	-0.1	0.46154	0.53846	20	0.76923	0.7
517.062	17612232	61.6	18.8007	CHO	23	18	14	0	0	0	0	518.07	-0.2	0.6087	0.78261	15	0.65217	0.5
517.078	3709385	12.2	28.0695	CHO	27	18	11	0	0	0	0	518.085	0	0.40741	0.66667	19	0.7037	0.62791
517.083	3250633	10.6	0	CHO	20	22	16	0	0	0	0	518.091	-0.1	0.8	1.1	10	0.5	0.16667
517.099	14712266	51.3	21.9941	CHO	24	22	13	0	0	0	0	518.106	-0.1	0.54167	0.91667	14	0.58333	0.42857
517.12	4301259	14.3	24.3856	CHO	21	26	15	0	0	0	0	518.127	0	0.71429	1.2381	9	0.42857	0.11111
517.135	6907339	23.6	28.167	CHO	25	26	12	0	0	0	0	518.142	-0.1	0.48	1.04	13	0.52	0.36842
517.156	3437004	11.3	0	CHO	22	30	14	0	0	0	0	518.164	0	0.63636	1.3636	8	0.36364	0.066667
517.171	4135373	13.7	25.0487	CHO	26	30	11	0	0	0	0	518.179	-0.1	0.42308	1.1538	12	0.46154	0.31707
517.208	2396110	7.6	0	CHO	27	34	10	0	0	0	0	518.215	0.1	0.37037	1.2593	11	0.40741	0.27273
517.244	1827535	5.6	0	CHO	28	38	9	0	0	0	0	518.252	0.2	0.32143	1.3571	10	0.35714	0.23404
518.108	1576177	4.7	0	CHONS	19	25	12	3	1	0	0	519.116	-0.4	0.63158	1.3158	9	0.47368	0
518.145	2360306	7.4	0	CHONS	20	29	11	3	1	0	0	519.152	-0.1	0.55	1.45	8	0.4	0
519.005	2124819	6.6	0	CHO	21	12	16	0	0	0	0	520.013	-0.1	0.7619	0.57143	16	0.7619	0.61538
519.02	4899348	16.5	25.3575	CHO	25	12	13	0	0	0	0	520.028	-0.2	0.52	0.48	20	0.8	0.72973
519.042	10346004	35.8	21.071	CHO	22	16	15	0	0	0	0	520.049	-0.1	0.68182	0.72727	15	0.68182	0.51724
519.057	6777365	23.1	22.4928	CHO	26	16	12	0	0	0	0	520.064	-0.2	0.46154	0.61538	19	0.73077	0.65
519.078	15818262	55.2	19.88	CHO	23	20	14	0	0	0	0	520.085	-0.1	0.6087	0.86957	14	0.6087	0.4375
519.099	2544151	8.1	0	CHO	20	24	16	0	0	0	0	520.106	-0.2	0.8	1.2	9	0.45	0.083333
519.114	11736599	40.7	24.0136	CHO	24	24	13	0	0	0	0	520.122	-0.2	0.54167	1	13	0.54167	0.37143
519.135	2867736	9.3	0	CHO	21	28	15	0	0	0	0	520.143	-0.4	0.71429	1.3333	8	0.38095	0.037037
519.151	6062617	20.6	23.7665	CHO	25	28	12	0	0	0	0	520.158	0	0.48	1.12	12	0.48	0.31579
519.172	2315034	7.3	0	CHO	22	32	14	0	0	0	0	520.179	0	0.63636	1.4545	7	0.31818	0
519.187	3489306	11.5	0	CHO	26	32	11	0	0	0	0	520.194	0	0.42308	1.2308	11	0.42308	0.26829
519.224	2383132	7.5	0	CHO	27	36	10	0	0	0	0	520.231	0	0.37037	1.3333	10	0.37037	0.22727
519.26	1863709	5.7	0	CHO	28	40	9	0	0	0	0	520.267	0.1	0.32143	1.4286	9	0.32143	0.19149
521	2813535	9.1	0	CHO	24	10	14	0	0	0	0	522.007	0.2	0.58333	0.41667	20	0.83333	0.76471
521.021	3335775	10.9	0	CHO	21	14	16	0	0	0	0	522.028	-0.2	0.7619	0.66667	15	0.71429	0.53846
521.036	8126048	27.9	28.6354	CHO	25	14	13	0	0	0	0	522.043	-0.1	0.52	0.56	19	0.76	0.67568
521.057	11976289	41.6	20.9374	CHO	22	18	15	0	0	0	0	522.065	0	0.68182	0.81818	14	0.63636	0.44828
521.072	9150049	31.6	22.5669	CHO	26	18	12	0	0	0	0	522.08	-0.1	0.46154	0.69231	18	0.69231	0.6
521.094	12734050	44.3	24.0522	CHO	23	22	14	0	0	0	0	522.101	0	0.6087	0.95652	13	0.56522	0.375
521.109	5391971	18.2	27.587	CHO	27	22	11	0	0	0	0	522.116	0	0.40741	0.81481	17	0.62963	0.53488
521.115	2211427	6.9	0	CHO	20	26	16	0	0	0	0	522.122	0	0.8	1.3	8	0.4	0
521.128	3719779	12.3	0	CHOS	28	26	8	0	1	0	0	522.135	-0.1	0.28571	0.92857	16	0.57143	0.47826
521.13	8341092	28.7	24.5435	CHO	24	26	13	0	0	0	0	522.137	-0.1	0.54167	1.0833	12	0.5	0.31429
521.145	2764900	8.9	0	CHO	28	26	10	0	0	0	0	522.153	-0.2	0.35714	0.92857	16	0.57143	0.47826
521.151	1772132	5.4	0	CHO	21	30	15	0	0	0	0	522.158	0	0.71429	1.4286	7	0.33333	0
521.166	6287973	21.4	19.9623	CHO	25	30	12	0	0	0	0	522.174	-0.1	0.48	1.2	11	0.44	0.26316
521.203	3851878	12.7	0	CHO	26	34	11	0	0	0	0	522.21	-0.2	0.42308	1.3077	10	0.38462	0.21951
522.082	1379207	4	0	CHONS	21	21	11	3	1	0	0	523.09	0	0.52381	1	13	0.61905	0.30435
522.118	1316552	3.7	0	CHONS	22	25	10	3	1	0	0	523.126	-0.9	0.45455	1.1364	12	0.54545	0.23077
522.155	1364106	3.9	0	CHONS	23	29	9	3	1	0	0	523.162	0.3	0.3913	1.2609	11	0.47826	0.17241
523.015	6511274	22.2	23.1433	CHO	24	12	14	0	0	0	0	524.023	0	0.58333	0.5	19	0.79167	0.70588
523.031	1138090	3.1	0	CHO	28	12	11	0	0	0	0	524.038	0.8	0.39286	0.42857	23	0.82143	0.77778
523.037	4474539	15	0	CHO	21	16	16	0	0	0	0	524.044	0.1	0.7619	0.7619	14	0.66667	0.46154
523.052	10403499	36	20.5197	CHO	25	16	13	0	0	0	0	524.059	0	0.52	0.64	18	0.72	0.62162
523.073	10550956	36.5	22.7298	CHO	22	20	15	0	0	0	0	524.08	0.1	0.68182	0.90909	13	0.59091	0.37931
523.088	9172652	31.6	29.7125	CHO	26	20	12	0	0	0	0	524.095	0.1	0.46154	0.76923	17	0.65385	0.55
523.094	1740717	5.2	0	CHO	19	24	17	0	0	0	0	524.101	-0.1	0.89474	1.2632	8	0.42105	0
523.109	10157741	35.1	27.9308	CHO	23	24	14	0	0	0	0	524.117	-0.1	0.6087	1.0435	12	0.52174	0.3125
523.13	2143406	6.7	0	CHO	20	28	16	0	0	0	0	524.138	0	0.8	1.4	7	0.35	0
523.146	6381231	21.7	20.7694	CHO	24	28	13	0	0	0	0	524.153	-0.1	0.54167	1.1667	11	0.45833	0.25714
523.161	1907887	5.8	0	CHO	28	28	10	0	0	0	0	524.168	-0.2	0.35714	1	15	0.53571	0.43478
523.182	4413104	14.7	0	CHO	25	32	12	0	0	0	0	524.189	-0.1	0.48	1.28	10	0.4	0.21053
523.197	1256112	3.5	0	CHO	29	32	9	0	0	0	0	524.205	-0.9	0.31034	1.1034	14	0.48276	0.38776
523.201	4354737	14.5	0	CHOS	26	36	9	0	1	0	0	524.208	0.1	0.34615	1.3846	9	0.34615	0.17073
524.065	1240785	3.5	0	CHONS	17	23	12	3	2	0	0	525.072	0.4	0.70588	1.3529	8	0.47059	0
524.098	2767570	8.9	41.5322	CHONS	21	23	11	3	1	0	0	525.105	-0.2	0.52381	1.0952	12	0.57143	0.21739
524.105	1273426	3.6	0	CHON	22	23	14	1	0	0	0	525.112	0	0.63636	1.0455	12	0.54545	0.28571
524.134	1417171	4.1	0	CHONS	22	27	10	3	1	0	0	525.142	0.1	0.45455	1.2273	11	0.5	0.15385
524.995	2863859	9.2	0	CHO	23	10	15	0	0	0	0	526.002	-0.2	0.65217	0.43478	19	0.82609	0.74194
525.047	1197813	3.3	0	CHO	28	14	11	0	0	0	0	526.054	0.4	0.39286	0.5	22	0.78571	0.73333
525.052	4434677	14.8	0	CHO	21	18	16	0	0	0	0	526.059	-0.1	0.7619	0.85714	13	0.61905	0.38462
525.064	1558774	4.6	0	CHONS	21	22	10	2	2	0	0	526.072	0.2	0.47619	1.0476	12	0.57143	0.25
525.089	9017078	31.1	19.2491	CHO	22	22	15	0	0	0	0	526.096	0	0.68182	1	12	0.54545	0.31034
525.104	9793271	33.8	25.9814	CHO	26	22	12	0	0	0	0	526.111	-0.1	0.46154	0.84615	16	0.61538	0.5
525.125	6661880	22.7	26.6761	CHO	23	26	14	0	0	0	0	526.132	0	0.6087	1.1304	11	0.47826	0.25
525.14	4671225	15.7	24.6522	CHO	27	26	11	0	0	0	0	526.148	0.2	0.40741	0.96296	15	0.55556	0.44186
525.146	5087993	17.1	37.8416	CHO	20	30	16	0	0	0	0	526.153	0.1	0.8	1.5	6	0.3	0
525.161	4217593	14	24.2854	CHO	24	30	13	0	0	0	0	526.169	-0.1	0.54167	1.25	10	0.41667	0.2
525.177	2173434	6.8	0	CHO	28	30	10	0	0	0	0	526.184	-0.1	0.35714	1.0714	14	0.5	0.3913
526.077	2510619	8	0	CHONS	20	21	12	3	1	0	0	527.085	-0.2	0.6	1.05	12	0.6	0.2
526.114	2590492	8.3	0	CHONS	21	25	11	3	1	0	0	527.121	0.1	0.52381	1.1905	11	0.52381	0.13043
527.01	5081918	17.1	22.1941	CHO	23	12	15	0	0	0	0	528.018	-0.1	0.65217	0.52174	18	0.78261	0.67742
527.026	2012990	6.2	0	CHO	27	12	12	0	0	0	0	528.033	0.2	0.44444	0.44444	22	0.81481	0.7619
527.047	13815615	48.1	20.8129	CHO	24	16	14	0	0	0	0	528.054	-0.1	0.58333	0.66667	17	0.70833	0.58824
527.062	2127168	6.6	0	CHO	28	16	11	0	0	0	0	528.069	0.1	0.39286	0.57143	21	0.75	0.68889
527.068	4869952	16.4	23.7527	CHO	21	20	16	0	0	0	0	528.075	-0.3	0.7619	0.95238	12	0.57143	0.30769
527.08	1548864	4.6	0	CHONS	21	24	10	2	2	0	0	528.087	-0.2	0.47619	1.1429	11	0.52381	0.16667
527.083	14044992	48.9	26.2494	CHO	25	20	13	0	0	0	0	528.09	-0.1	0.52	0.8	16	0.64	0.51351
527.099	1268673	3.6	0	CHO	29	20	10	0	0	0	0	528.106	0.4	0.34483	0.68966	20	0.68966	0.625
527.104	6408001	21.8	17.4433	CHO	22	24	15	0	0	0	0	528.112	-0.2	0.68182	1.0909	11	0.5	0.24138
527.119	8411970	28.9	25.6947	CHO	26	24	12	0	0	0	0	528.127	-0.1	0.46154	0.92308	15	0.57692	0.45
527.125	1302594	3.7	0	CHO	19	28	17	0	0	0	0	528.133	-0.2	0.89474	1.4737	6	0.31579	0
527.14	5002051	16.8	0	CHO	23	28	14	0	0	0	0	528.148	-0.2	0.6087	1.2174	10	0.43478	0.1875
527.156	3276611	10.7	0	CHO	27	28	11	0	0	0	0	528.163	-0.1	0.40741	1.037	14	0.51852	0.39535
527.162	10125123	35	20.2738	CHO	20	32	16	0	0	0	0	528.169	-0.2	0.8	1.6	5	0.25	0
527.177	3329348	10.9	0	CHO	24	32	13	0	0	0	0	528.184	0	0.54167	1.3333	9	0.375	0.14286
527.192	2114884	6.6	0	CHO	28	32	10	0	0	0	0	528.2	-0.1	0.35714	1.1429	13	0.46429	0.34783
528.078	1222757	3.4	0	CHON	24	19	13	1	0	0	0	529.086	-0.1	0.54167	0.79167	16	0.66667	0.51515
528.093	1360230	3.9	0	CHONS	20	23	12	3	1	0	0	529.1	0.3	0.6	1.15	11	0.55	0.1
528.129	5734247	19.4	0	CHONS	21	27	11	3	1	0	0	529.137	0	0.52381	1.2857	10	0.47619	0.043478
528.159	1176680	3.2	0	CHON	20	27	12	5	0	0	0	529.166	0.5	0.6	1.35	10	0.5	0
528.99	1686152	5.1	0	CHO	22	10	16	0	0	0	0	529.997	0	0.72727	0.45455	18	0.81818	0.71429
529.005	1556872	4.6	0	CHO	26	10	13	0	0	0	0	530.012	-0.1	0.5	0.38462	22	0.84615	0.79487
529.026	8253321	28.4	22.0528	CHO	23	14	15	0	0	0	0	530.033	-0.1	0.65217	0.6087	17	0.73913	0.6129
529.041	3029386	9.8	0	CHO	27	14	12	0	0	0	0	530.049	0.1	0.44444	0.51852	21	0.77778	0.71429
529.047	1284874	3.6	0	CHO	20	18	17	0	0	0	0	530.054	0.2	0.85	0.9	12	0.6	0.30435
529.062	13961098	48.6	23.2037	CHO	24	18	14	0	0	0	0	530.07	0.1	0.58333	0.75	16	0.66667	0.52941
529.078	2768779	8.9	0	CHO	28	18	11	0	0	0	0	530.085	-0.2	0.39286	0.64286	20	0.71429	0.64444
529.084	3840907	12.7	34.7778	CHO	21	22	16	0	0	0	0	530.091	0.1	0.7619	1.0476	11	0.52381	0.23077
529.099	12226444	42.5	24.3601	CHO	25	22	13	0	0	0	0	530.106	0	0.52	0.88	15	0.6	0.45946
529.114	1132428	3.1	0	CHO	29	22	10	0	0	0	0	530.121	0.2	0.34483	0.75862	19	0.65517	0.58333
529.12	4760461	16	0	CHO	22	26	15	0	0	0	0	530.127	0.1	0.68182	1.1818	10	0.45455	0.17241
529.135	6050701	20.5	23.8458	CHO	26	26	12	0	0	0	0	530.142	0.1	0.46154	1	14	0.53846	0.4
529.141	1181581	3.3	0	CHO	19	30	17	0	0	0	0	530.148	0	0.89474	1.5789	5	0.26316	0
529.156	3848078	12.7	0	CHO	23	30	14	0	0	0	0	530.164	-0.1	0.6087	1.3043	9	0.3913	0.125
529.172	2822542	9.1	0	CHO	27	30	11	0	0	0	0	530.179	-0.1	0.40741	1.1111	13	0.48148	0.34884
529.208	1603472	4.8	0	CHO	28	34	10	0	0	0	0	530.215	-0.2	0.35714	1.2143	12	0.42857	0.30435
530.058	1320240	3.8	0	CHON	23	17	14	1	0	0	0	531.065	0.1	0.6087	0.73913	16	0.69565	0.53333
530.109	3071410	10	0	CHONS	20	25	12	3	1	0	0	531.116	-0.1	0.6	1.25	10	0.5	0
530.145	2300851	7.3	0	CHONS	21	29	11	3	1	0	0	531.152	0.1	0.52381	1.381	9	0.42857	0
530.191	1469109	4.3	0	CHONS	20	37	13	1	1	0	0	531.199	0	0.65	1.85	3	0.15	0
531.005	2716116	8.7	0	CHO	22	12	16	0	0	0	0	532.013	0.1	0.72727	0.54545	17	0.77273	0.64286
531.02	3482581	11.5	0	CHO	26	12	13	0	0	0	0	532.028	-0.1	0.5	0.46154	21	0.80769	0.74359
531.042	10375125	36	28.3217	CHO	23	16	15	0	0	0	0	532.049	-0.1	0.65217	0.69565	16	0.69565	0.54839
531.057	4091350	13.6	0	CHO	27	16	12	0	0	0	0	532.064	0.1	0.44444	0.59259	20	0.74074	0.66667
531.078	14122967	49.3	24.7179	CHO	24	20	14	0	0	0	0	532.085	-0.1	0.58333	0.83333	15	0.625	0.47059
531.093	2890711	9.4	0	CHO	28	20	11	0	0	0	0	532.101	0.2	0.39286	0.71429	19	0.67857	0.6
531.099	3598296	11.9	0	CHO	21	24	16	0	0	0	0	532.106	-0.1	0.7619	1.1429	10	0.47619	0.15385
531.114	10596312	36.8	27.7042	CHO	25	24	13	0	0	0	0	532.122	-0.2	0.52	0.96	14	0.56	0.40541
531.13	2306521	7.3	0	CHO	29	24	10	0	0	0	0	532.137	-0.2	0.34483	0.82759	18	0.62069	0.54167
531.135	3916249	13	0	CHO	22	28	15	0	0	0	0	532.143	-0.2	0.68182	1.2727	9	0.40909	0.10345
531.151	6331354	21.6	20.1176	CHO	26	28	12	0	0	0	0	532.158	-0.1	0.46154	1.0769	13	0.5	0.35
531.172	2183130	6.8	0	CHO	23	32	14	0	0	0	0	532.179	-0.3	0.6087	1.3913	8	0.34783	0.0625
531.187	3002843	9.8	0	CHO	27	32	11	0	0	0	0	532.194	0	0.40741	1.1852	12	0.44444	0.30233
531.224	1763292	5.3	0	CHO	28	36	10	0	0	0	0	532.231	-0.1	0.35714	1.2857	11	0.39286	0.26087
531.26	1304158	3.7	0	CHO	29	40	9	0	0	0	0	532.267	0.1	0.31034	1.3793	10	0.34483	0.22449
532.124	2640895	8.5	0	CHONS	20	27	12	3	1	0	0	533.132	-0.1	0.6	1.35	9	0.45	0
533	2055713	6.4	0	CHO	25	10	14	0	0	0	0	534.007	-0.4	0.56	0.4	21	0.84	0.77778
533.021	4133922	13.8	25.9208	CHO	22	14	16	0	0	0	0	534.028	-0.2	0.72727	0.63636	16	0.72727	0.57143
533.036	6043683	20.6	24.411	CHO	26	14	13	0	0	0	0	534.043	-0.1	0.5	0.53846	20	0.76923	0.69231
533.057	10901539	37.9	22.6979	CHO	23	18	15	0	0	0	0	534.065	-0.1	0.65217	0.78261	15	0.65217	0.48387
533.072	5332004	18	32.5621	CHO	27	18	12	0	0	0	0	534.08	-0.3	0.44444	0.66667	19	0.7037	0.61905
533.094	13031461	45.4	19.0845	CHO	24	22	14	0	0	0	0	534.101	-0.1	0.58333	0.91667	14	0.58333	0.41176
533.109	3221030	10.5	31.5837	CHO	28	22	11	0	0	0	0	534.116	-0.1	0.39286	0.78571	18	0.64286	0.55556
533.115	2833958	9.2	0	CHO	21	26	16	0	0	0	0	534.122	-0.2	0.7619	1.2381	9	0.42857	0.076923
533.13	7572518	26	24.9317	CHO	25	26	13	0	0	0	0	534.137	0.1	0.52	1.04	13	0.52	0.35135
533.151	2769191	8.9	0	CHO	22	30	15	0	0	0	0	534.158	0.1	0.68182	1.3636	8	0.36364	0.034483
533.166	4383784	14.7	23.525	CHO	26	30	12	0	0	0	0	534.174	0	0.46154	1.1538	12	0.46154	0.3
533.203	2666025	8.6	0	CHO	27	34	11	0	0	0	0	534.21	0	0.40741	1.2593	11	0.40741	0.25581
533.239	1947691	6	0	CHO	28	38	10	0	0	0	0	534.246	-0.1	0.35714	1.3571	10	0.35714	0.21739
533.276	1838892	5.6	0	CHO	29	42	9	0	0	0	0	534.283	-0.2	0.31034	1.4483	9	0.31034	0.18367
534.053	1105483	3	0	CHON	22	17	15	1	0	0	0	535.06	-0.1	0.68182	0.77273	15	0.68182	0.48148
534.14	1910350	5.9	0	CHONS	20	29	12	3	1	0	0	535.147	-0.2	0.6	1.45	8	0.4	0
535.015	5051506	17	20.5872	CHO	25	12	14	0	0	0	0	536.023	0	0.56	0.48	20	0.8	0.72222
535.037	4747379	16	22.8719	CHO	22	16	16	0	0	0	0	536.044	0.1	0.72727	0.72727	15	0.68182	0.5
535.052	8234099	28.4	25.6031	CHO	26	16	13	0	0	0	0	536.059	0	0.5	0.61538	19	0.73077	0.64103
535.073	10979444	38.1	23.059	CHO	23	20	15	0	0	0	0	536.08	0.1	0.65217	0.86957	14	0.6087	0.41935
535.088	6120565	20.8	23.2615	CHO	27	20	12	0	0	0	0	536.095	0	0.44444	0.74074	18	0.66667	0.57143
535.109	9375861	32.4	26.288	CHO	24	24	14	0	0	0	0	536.117	0.1	0.58333	1	13	0.54167	0.35294
535.13	2052726	6.4	0	CHO	21	28	16	0	0	0	0	536.138	0	0.7619	1.3333	8	0.38095	0
535.146	5643383	19.2	29.5462	CHO	25	28	13	0	0	0	0	536.153	0	0.52	1.12	12	0.48	0.2973
535.161	1762423	5.3	0	CHO	29	28	10	0	0	0	0	536.168	0	0.34483	0.96552	16	0.55172	0.45833
535.167	1564536	4.6	0	CHO	22	32	15	0	0	0	0	536.174	-0.5	0.68182	1.4545	7	0.31818	0
535.182	4047992	13.5	34.7058	CHO	26	32	12	0	0	0	0	536.189	-0.1	0.46154	1.2308	11	0.42308	0.25
535.218	2518138	8	0	CHO	27	36	11	0	0	0	0	536.226	-0.2	0.40741	1.3333	10	0.37037	0.2093
535.255	2182779	6.8	0	CHO	28	40	10	0	0	0	0	536.262	-0.1	0.35714	1.4286	9	0.32143	0.17391
536.047	1223836	3.4	0	CHON	25	15	13	1	0	0	0	537.054	0.4	0.52	0.6	19	0.76	0.65714
536.084	1135517	3.1	0	CHON	26	19	12	1	0	0	0	537.091	0.2	0.46154	0.73077	18	0.69231	0.57895
536.098	1221790	3.4	0	CHONS	22	23	11	3	1	0	0	537.105	-0.4	0.5	1.0455	13	0.59091	0.28
536.135	1637791	4.9	0	CHONS	23	27	10	3	1	0	0	537.142	0.2	0.43478	1.1739	12	0.52174	0.21429
536.171	1164449	3.2	0	CHONS	24	31	9	3	1	0	0	537.178	-0.1	0.375	1.2917	11	0.45833	0.16129
536.995	2169027	6.8	0	CHO	24	10	15	0	0	0	0	538.002	0	0.625	0.41667	20	0.83333	0.75758
537.031	7876805	27.1	21.8608	CHO	25	14	14	0	0	0	0	538.038	-0.1	0.56	0.56	19	0.76	0.66667
537.052	6596806	22.5	17.2899	CHO	22	18	16	0	0	0	0	538.059	-0.1	0.72727	0.81818	14	0.63636	0.42857
537.067	10066118	34.9	25.3785	CHO	26	18	13	0	0	0	0	538.075	-0.1	0.5	0.69231	18	0.69231	0.58974
537.088	9990343	34.6	26.0136	CHO	23	22	15	0	0	0	0	538.096	-0.2	0.65217	0.95652	13	0.56522	0.35484
537.104	6645960	22.7	28.3818	CHO	27	22	12	0	0	0	0	538.111	-0.1	0.44444	0.81481	17	0.62963	0.52381
537.11	1261000	3.6	0	CHO	20	26	17	0	0	0	0	538.117	0.7	0.85	1.3	8	0.4	0
537.125	7638217	26.2	19.7954	CHO	24	26	14	0	0	0	0	538.132	-0.2	0.58333	1.0833	12	0.5	0.29412
537.14	4128969	13.8	26.4685	CHO	28	26	11	0	0	0	0	538.148	0	0.39286	0.92857	16	0.57143	0.46667
537.146	1727945	5.2	0	CHO	21	30	16	0	0	0	0	538.153	-0.2	0.7619	1.4286	7	0.33333	0
537.161	4632778	15.6	0	CHO	25	30	13	0	0	0	0	538.169	-0.2	0.52	1.2	11	0.44	0.24324
537.177	1639627	4.9	0	CHO	29	30	10	0	0	0	0	538.184	-0.2	0.34483	1.0345	15	0.51724	0.41667
537.198	3748044	12.4	27.33	CHO	26	34	12	0	0	0	0	538.205	0	0.46154	1.3077	10	0.38462	0.2
537.216	2693324	8.7	0	CHOS	27	38	9	0	1	0	0	538.224	-0.3	0.33333	1.4074	9	0.33333	0.16279
538.063	1217520	3.4	0	CHONS	17	21	15	3	1	0	0	539.069	1	0.88235	1.2353	9	0.52941	0
538.077	3399409	11.2	0	CHONS	21	21	12	3	1	0	0	539.085	-0.1	0.57143	1	13	0.61905	0.27273
538.114	2292979	7.2	0	CHONS	22	25	11	3	1	0	0	539.121	-0.2	0.5	1.1364	12	0.54545	0.2
538.15	1692404	5.1	0	CHONS	23	29	10	3	1	0	0	539.157	-0.4	0.43478	1.2609	11	0.47826	0.14286
539.01	4682010	15.7	21.8623	CHO	24	12	15	0	0	0	0	540.018	-0.1	0.625	0.5	19	0.79167	0.69697
539.025	1133722	3.1	0	CHO	28	12	12	0	0	0	0	540.033	-0.4	0.42857	0.42857	23	0.82143	0.77273
539.031	1796890	5.5	0	CHO	21	16	17	0	0	0	0	540.039	-0.1	0.80952	0.7619	14	0.66667	0.44
539.062	1195932	3.3	0	CHO	29	16	11	0	0	0	0	540.069	0.2	0.37931	0.55172	22	0.75862	0.70213
539.068	6265116	21.4	26.1076	CHO	22	20	16	0	0	0	0	540.075	-0.1	0.72727	0.90909	13	0.59091	0.35714
539.083	10844444	37.7	23.605	CHO	26	20	13	0	0	0	0	540.09	-0.2	0.5	0.76923	17	0.65385	0.53846
539.104	7334174	25.2	25.6022	CHO	23	24	15	0	0	0	0	540.112	-0.1	0.65217	1.0435	12	0.52174	0.29032
539.119	7057694	24.2	21.9623	CHO	27	24	12	0	0	0	0	540.127	-0.1	0.44444	0.88889	16	0.59259	0.47619
539.126	2360094	7.5	0	CHO	20	28	17	0	0	0	0	540.133	0.3	0.85	1.4	7	0.35	0
539.141	4909343	16.5	26.5529	CHO	24	28	14	0	0	0	0	540.148	0	0.58333	1.1667	11	0.45833	0.23529
539.156	3103008	10.1	0	CHO	28	28	11	0	0	0	0	540.163	0.1	0.39286	1	15	0.53571	0.42222
539.162	1785632	5.4	0	CHO	21	32	16	0	0	0	0	540.169	-0.1	0.7619	1.5238	6	0.28571	0
539.177	2969889	9.6	0	CHO	25	32	13	0	0	0	0	540.184	0	0.52	1.28	10	0.4	0.18919
539.192	1154337	3.2	0	CHO	29	32	10	0	0	0	0	540.2	-0.1	0.34483	1.1034	14	0.48276	0.375
540.093	2186057	6.8	0	CHONS	21	23	12	3	1	0	0	541.1	-0.2	0.57143	1.0952	12	0.57143	0.18182
540.129	2358091	7.5	0	CHONS	22	27	11	3	1	0	0	541.137	0.2	0.5	1.2273	11	0.5	0.12
540.166	1301836	3.7	0	CHONS	23	31	10	3	1	0	0	541.173	0	0.43478	1.3478	10	0.43478	0.071429
540.99	1905521	5.8	0	CHO	23	10	16	0	0	0	0	541.997	0.2	0.69565	0.43478	19	0.82609	0.73333
541.026	6930803	23.7	28.0134	CHO	24	14	15	0	0	0	0	542.033	-0.1	0.625	0.58333	18	0.75	0.63636
541.041	1593459	4.7	0	CHO	28	14	12	0	0	0	0	542.049	-0.2	0.42857	0.5	22	0.78571	0.72727
541.047	1769076	5.4	0	CHO	21	18	17	0	0	0	0	542.054	0.2	0.80952	0.85714	13	0.61905	0.36
541.062	13357428	46.6	23.064	CHO	25	18	14	0	0	0	0	542.07	-0.1	0.56	0.72	17	0.68	0.55556
541.084	5243254	17.7	29.959	CHO	22	22	16	0	0	0	0	542.091	0	0.72727	1	12	0.54545	0.28571
541.096	1344374	3.9	0	CHONS	22	26	10	2	2	0	0	542.103	0	0.45455	1.1818	11	0.5	0.15385
541.099	10758518	37.4	25.5854	CHO	26	22	13	0	0	0	0	542.106	-0.1	0.5	0.84615	16	0.61538	0.48718
541.105	1370998	3.9	0	CHO	19	26	18	0	0	0	0	542.112	0.3	0.94737	1.3684	7	0.36842	0
541.12	5024119	16.9	0	CHO	23	26	15	0	0	0	0	542.127	-0.1	0.65217	1.1304	11	0.47826	0.22581
541.135	5749112	19.5	21.9694	CHO	27	26	12	0	0	0	0	542.142	0	0.44444	0.96296	15	0.55556	0.42857
541.141	3585400	11.8	0	CHO	20	30	17	0	0	0	0	542.148	0.2	0.85	1.5	6	0.3	0
541.156	3584889	11.8	31.3666	CHO	24	30	14	0	0	0	0	542.164	-0.2	0.58333	1.25	10	0.41667	0.17647
541.172	2622841	8.4	0	CHO	28	30	11	0	0	0	0	542.179	0	0.39286	1.0714	14	0.5	0.37778
541.208	1382267	4	0	CHO	29	34	10	0	0	0	0	542.215	-0.3	0.34483	1.1724	13	0.44828	0.33333
542.058	1512098	4.4	0	CHON	24	17	14	1	0	0	0	543.065	0.2	0.58333	0.70833	17	0.70833	0.5625
542.094	1278371	3.6	0	CHON	25	21	13	1	0	0	0	543.101	-0.1	0.52	0.84	16	0.64	0.48571
542.108	2902436	9.4	0	CHONS	21	25	12	3	1	0	0	543.116	-0.3	0.57143	1.1905	11	0.52381	0.090909
542.145	2232742	7	0	CHONS	22	29	11	3	1	0	0	543.152	0.1	0.5	1.3182	10	0.45455	0.04
543.005	2704333	8.7	0	CHO	23	12	16	0	0	0	0	544.013	0	0.69565	0.52174	18	0.78261	0.66667
543.02	2021838	6.3	0	CHO	27	12	13	0	0	0	0	544.028	-0.2	0.48148	0.44444	22	0.81481	0.7561
543.042	9464271	32.8	26.454	CHO	24	16	15	0	0	0	0	544.049	-0.1	0.625	0.66667	17	0.70833	0.57576
543.057	2142159	6.7	0	CHO	28	16	12	0	0	0	0	544.064	-0.2	0.42857	0.57143	21	0.75	0.68182
543.063	2176976	6.8	0	CHO	21	20	17	0	0	0	0	544.07	0.2	0.80952	0.95238	12	0.57143	0.28
543.074	1253072	3.5	0	CHON	20	20	16	2	0	0	0	544.081	0.6	0.8	1	12	0.6	0.2
543.078	12906960	45.1	22.7553	CHO	25	20	14	0	0	0	0	544.085	-0.1	0.56	0.8	16	0.64	0.5
543.093	1795793	5.5	0	CHO	29	20	11	0	0	0	0	544.101	0	0.37931	0.68966	20	0.68966	0.61702
543.099	4525521	15.2	0	CHO	22	24	16	0	0	0	0	544.106	0	0.72727	1.0909	11	0.5	0.21429
543.114	9163218	31.8	23.7674	CHO	26	24	13	0	0	0	0	544.122	0	0.5	0.92308	15	0.57692	0.4359
543.13	1343699	3.9	0	CHO	30	24	10	0	0	0	0	544.137	0.2	0.33333	0.8	19	0.63333	0.56
543.136	4212691	14.1	0	CHO	23	28	15	0	0	0	0	544.143	0.1	0.65217	1.2174	10	0.43478	0.16129
543.151	4205012	14.1	0	CHO	27	28	12	0	0	0	0	544.158	0.2	0.44444	1.037	14	0.51852	0.38095
543.157	2287572	7.2	0	CHO	20	32	17	0	0	0	0	544.164	0	0.85	1.6	5	0.25	0
543.172	2388949	7.6	0	CHO	24	32	14	0	0	0	0	544.179	-0.1	0.58333	1.3333	9	0.375	0.11765
543.187	1897173	5.8	0	CHO	28	32	11	0	0	0	0	544.194	-0.2	0.39286	1.1429	13	0.46429	0.33333
543.224	1427927	4.2	0	CHO	29	36	10	0	0	0	0	544.231	-0.1	0.34483	1.2414	12	0.41379	0.29167
544.073	1431038	4.2	0	CHON	24	19	14	1	0	0	0	545.081	0	0.58333	0.79167	16	0.66667	0.5
544.088	1396479	4	0	CHONS	20	23	13	3	1	0	0	545.095	0.3	0.65	1.15	11	0.55	0.052632
544.124	2693633	8.7	0	CHONS	21	27	12	3	1	0	0	545.132	0	0.57143	1.2857	10	0.47619	0
544.161	1769474	5.4	0	CHONS	22	31	11	3	1	0	0	545.168	0	0.5	1.4091	9	0.40909	0
544.167	1634307	4.9	0	CHON	23	31	14	1	0	0	0	545.174	0.2	0.6087	1.3478	9	0.3913	0.066667
545.021	4374059	14.7	24.2905	CHO	23	14	16	0	0	0	0	546.028	0	0.69565	0.6087	17	0.73913	0.6
545.036	3630635	12	28.8285	CHO	27	14	13	0	0	0	0	546.043	0	0.48148	0.51852	21	0.77778	0.70732
545.057	10672684	37.2	20.4678	CHO	24	18	15	0	0	0	0	546.065	0.1	0.625	0.75	16	0.66667	0.51515
545.072	3210797	10.5	0	CHO	28	18	12	0	0	0	0	546.08	-0.1	0.42857	0.64286	20	0.71429	0.63636
545.079	1686829	5.1	0	CHO	21	22	17	0	0	0	0	546.086	0.3	0.80952	1.0476	11	0.52381	0.2
545.094	11403822	39.8	22.1922	CHO	25	22	14	0	0	0	0	546.101	0	0.56	0.88	15	0.6	0.44444
545.109	2661935	8.6	43.1576	CHO	29	22	11	0	0	0	0	546.116	-0.1	0.37931	0.75862	19	0.65517	0.57447
545.115	3218479	10.6	0	CHO	22	26	16	0	0	0	0	546.122	0.1	0.72727	1.1818	10	0.45455	0.14286
545.13	7459376	25.7	21.5256	CHO	26	26	13	0	0	0	0	546.137	0.1	0.5	1	14	0.53846	0.38462
545.151	2706481	8.7	0	CHO	23	30	15	0	0	0	0	546.158	0	0.65217	1.3043	9	0.3913	0.096774
545.167	3253298	10.7	0	CHO	27	30	12	0	0	0	0	546.174	0.3	0.44444	1.1111	13	0.48148	0.33333
545.173	1204018	3.4	0	CHO	20	34	17	0	0	0	0	546.18	0.4	0.85	1.7	4	0.2	0
545.203	1821235	5.6	0	CHO	28	34	11	0	0	0	0	546.21	0.3	0.39286	1.2143	12	0.42857	0.28889
546.14	2788959	9	0	CHONS	21	29	12	3	1	0	0	547.147	0.3	0.57143	1.381	9	0.42857	0
547.015	2941065	9.6	0	CHO	26	12	14	0	0	0	0	548.023	-0.2	0.53846	0.46154	21	0.80769	0.73684
547.037	6136458	21	22.6783	CHO	23	16	16	0	0	0	0	548.044	-0.1	0.69565	0.69565	16	0.69565	0.53333
547.052	5217930	17.7	24.3467	CHO	27	16	13	0	0	0	0	548.059	-0.2	0.48148	0.59259	20	0.74074	0.65854
547.073	11049611	38.5	21.9187	CHO	24	20	15	0	0	0	0	548.08	0	0.625	0.83333	15	0.625	0.45455
547.088	4593292	15.5	24.5442	CHO	28	20	12	0	0	0	0	548.095	-0.1	0.42857	0.71429	19	0.67857	0.59091
547.094	1704076	5.1	0	CHO	21	24	17	0	0	0	0	548.101	0.1	0.80952	1.1429	10	0.47619	0.12
547.107	1482381	4.4	0	CHOS	29	24	9	0	1	0	0	548.114	-0.5	0.31034	0.82759	18	0.62069	0.53191
547.109	9458317	32.8	0	CHO	25	24	14	0	0	0	0	548.117	0.1	0.56	0.96	14	0.56	0.38889
547.131	2963086	9.6	0	CHO	22	28	16	0	0	0	0	548.138	0.2	0.72727	1.2727	9	0.40909	0.071429
547.143	2279567	7.2	0	CHOS	30	28	8	0	1	0	0	548.15	0	0.26667	0.93333	17	0.56667	0.48
547.146	4917391	16.6	25.2101	CHO	26	28	13	0	0	0	0	548.153	0	0.5	1.0769	13	0.5	0.33333
547.167	2291344	7.2	0	CHO	23	32	15	0	0	0	0	548.174	0	0.65217	1.3913	8	0.34783	0.032258
547.182	2844304	9.2	0	CHO	27	32	12	0	0	0	0	548.189	0.1	0.44444	1.1852	12	0.44444	0.28571
547.219	1770898	5.4	0	CHO	28	36	11	0	0	0	0	548.226	0	0.39286	1.2857	11	0.39286	0.24444
548.156	1223870	3.4	0	CHONS	21	31	12	3	1	0	0	549.163	0.1	0.57143	1.4762	8	0.38095	0
549.016	1610983	4.8	0	CHO	22	14	17	0	0	0	0	550.023	0	0.77273	0.63636	16	0.72727	0.55556
549.031	5831400	19.9	27.0389	CHO	26	14	14	0	0	0	0	550.038	-0.2	0.53846	0.53846	20	0.76923	0.68421
549.052	7856873	27.1	14.2064	CHO	23	18	16	0	0	0	0	550.059	-0.2	0.69565	0.78261	15	0.65217	0.46667
549.067	6694634	23	23.2048	CHO	27	18	13	0	0	0	0	550.075	-0.1	0.48148	0.66667	19	0.7037	0.60976
549.089	10758891	37.5	24.6792	CHO	24	22	15	0	0	0	0	550.096	-0.2	0.625	0.91667	14	0.58333	0.39394
549.104	4845292	16.4	25.2844	CHO	28	22	12	0	0	0	0	550.111	0.2	0.42857	0.78571	18	0.64286	0.54545
549.11	1409260	4.1	0	CHO	21	26	17	0	0	0	0	550.117	0.1	0.80952	1.2381	9	0.42857	0.04
549.125	7779053	26.8	25.9714	CHO	25	26	14	0	0	0	0	550.132	0	0.56	1.04	13	0.52	0.33333
549.146	2351853	7.5	0	CHO	22	30	16	0	0	0	0	550.153	-0.1	0.72727	1.3636	8	0.36364	0
549.161	5209838	17.7	0	CHO	26	30	13	0	0	0	0	550.169	0	0.5	1.1538	12	0.46154	0.28205
549.176	1153263	3.2	0	CHO	30	30	10	0	0	0	0	550.184	-0.9	0.33333	1	16	0.53333	0.44
549.198	2738416	8.8	0	CHO	27	34	12	0	0	0	0	550.205	0.1	0.44444	1.2593	11	0.40741	0.2381
549.234	2126322	6.7	0	CHO	28	38	11	0	0	0	0	550.241	-0.3	0.39286	1.3571	10	0.35714	0.2
549.27	1725683	5.2	0	CHO	29	42	10	0	0	0	0	550.278	-0.3	0.34483	1.4483	9	0.31034	0.16667
550.077	1138906	3.1	0	CHONS	22	21	12	3	1	0	0	551.085	-0.7	0.54545	0.95455	14	0.63636	0.33333
550.114	2207259	6.9	0	CHONS	23	25	11	3	1	0	0	551.121	0.1	0.47826	1.087	13	0.56522	0.25926
550.15	2128285	6.7	0	CHONS	24	29	10	3	1	0	0	551.157	-0.2	0.41667	1.2083	12	0.5	0.2
551.01	3789126	12.6	0	CHO	25	12	15	0	0	0	0	552.018	-0.2	0.6	0.48	20	0.8	0.71429
551.031	2313543	7.3	0	CHO	22	16	17	0	0	0	0	552.039	-0.1	0.77273	0.72727	15	0.68182	0.48148
551.044	1296967	3.7	0	CHONS	22	20	11	2	2	0	0	552.051	-0.1	0.5	0.90909	14	0.63636	0.36
551.047	8991559	31.2	24.9238	CHO	26	16	14	0	0	0	0	552.054	-0.1	0.53846	0.61538	19	0.73077	0.63158
551.068	7707465	26.6	22.1525	CHO	23	20	16	0	0	0	0	552.075	-0.1	0.69565	0.86957	14	0.6087	0.4
551.08	1212233	3.4	0	CHONS	23	24	10	2	2	0	0	552.087	-0.2	0.43478	1.0435	13	0.56522	0.28571
551.083	8541001	29.5	28.3858	CHO	27	20	13	0	0	0	0	552.09	-0.2	0.48148	0.74074	18	0.66667	0.56098
551.104	7994186	27.6	31.0145	CHO	24	24	15	0	0	0	0	552.112	-0.2	0.625	1	13	0.54167	0.33333
551.119	6096715	20.8	25.0965	CHO	28	24	12	0	0	0	0	552.127	-0.1	0.42857	0.85714	17	0.60714	0.5
551.125	1787723	5.4	0	CHO	21	28	17	0	0	0	0	552.133	-0.1	0.80952	1.3333	8	0.38095	0
551.141	5758796	19.6	23.8089	CHO	25	28	14	0	0	0	0	552.148	-0.1	0.56	1.12	12	0.48	0.27778
551.156	2329933	7.4	0	CHO	29	28	11	0	0	0	0	552.163	-0.3	0.37931	0.96552	16	0.55172	0.44681
551.162	1868109	5.7	0	CHO	22	32	16	0	0	0	0	552.169	-0.1	0.72727	1.4545	7	0.31818	0
551.177	3477838	11.5	38.7149	CHO	26	32	13	0	0	0	0	552.184	-0.1	0.5	1.2308	11	0.42308	0.23077
551.213	2765135	8.9	0	CHO	27	36	12	0	0	0	0	552.221	-0.2	0.44444	1.3333	10	0.37037	0.19048
551.232	1342544	3.9	0	CHOS	28	40	9	0	1	0	0	552.239	-0.2	0.32143	1.4286	9	0.32143	0.15556
552.093	1852281	5.7	0	CHONS	22	23	12	3	1	0	0	553.1	0	0.54545	1.0455	13	0.59091	0.25
552.129	2899322	9.4	0	CHONS	23	27	11	3	1	0	0	553.137	-0.1	0.47826	1.1739	12	0.52174	0.18519
552.166	3429244	11.3	0	CHONS	24	31	10	3	1	0	0	553.173	-0.1	0.41667	1.2917	11	0.45833	0.13333
552.99	1392803	4	0	CHO	24	10	16	0	0	0	0	553.997	0.3	0.66667	0.41667	20	0.83333	0.75
553.026	6281125	21.5	24.2683	CHO	25	14	15	0	0	0	0	554.033	0.1	0.6	0.56	19	0.76	0.65714
553.047	2620325	8.4	0	CHO	22	18	17	0	0	0	0	554.054	-0.2	0.77273	0.81818	14	0.63636	0.40741
553.062	9800614	34	24.2492	CHO	26	18	14	0	0	0	0	554.07	0	0.53846	0.69231	18	0.69231	0.57895
553.083	6362023	21.8	23.444	CHO	23	22	16	0	0	0	0	554.091	-0.2	0.69565	0.95652	13	0.56522	0.33333
553.099	8254376	28.5	25.0531	CHO	27	22	13	0	0	0	0	554.106	-0.2	0.48148	0.81481	17	0.62963	0.5122
553.12	6391721	21.9	29.3137	CHO	24	26	15	0	0	0	0	554.127	-0.1	0.625	1.0833	12	0.5	0.27273
553.135	5335978	18.1	0	CHO	28	26	12	0	0	0	0	554.142	0.1	0.42857	0.92857	16	0.57143	0.45455
553.14	1168298	3.2	0	CHONS	26	26	8	4	1	0	0	554.147	-0.3	0.30769	1	16	0.61538	0.41176
553.156	4025259	13.4	26.7047	CHO	25	30	14	0	0	0	0	554.164	-0.1	0.56	1.2	11	0.44	0.22222
553.172	2216875	7	0	CHO	29	30	11	0	0	0	0	554.179	0	0.37931	1.0345	15	0.51724	0.40426
553.193	3363244	11.1	0	CHO	26	34	13	0	0	0	0	554.2	-0.1	0.5	1.3077	10	0.38462	0.17949
554.021	1154003	3.2	0	CHON	24	13	15	1	0	0	0	555.029	0.2	0.625	0.54167	19	0.79167	0.67742
554.058	1477588	4.3	0	CHON	25	17	14	1	0	0	0	555.065	0.1	0.56	0.68	18	0.72	0.58824
554.072	1105749	3	0	CHONS	21	21	13	3	1	0	0	555.08	0.1	0.61905	1	13	0.61905	0.2381
554.109	1900503	5.8	0	CHONS	22	25	12	3	1	0	0	555.116	0.3	0.54545	1.1364	12	0.54545	0.16667
554.145	1984216	6.1	0	CHONS	23	29	11	3	1	0	0	555.152	0.1	0.47826	1.2609	11	0.47826	0.11111
555.005	2708480	8.7	0	CHO	24	12	16	0	0	0	0	556.013	0.4	0.66667	0.5	19	0.79167	0.6875
555.021	1625857	4.9	0	CHO	28	12	13	0	0	0	0	556.028	0.6	0.46429	0.42857	23	0.82143	0.76744
555.042	9026562	31.3	25.1178	CHO	25	16	15	0	0	0	0	556.049	0	0.6	0.64	18	0.72	0.6
555.057	1288194	3.7	0	CHO	29	16	12	0	0	0	0	556.064	-0.2	0.41379	0.55172	22	0.75862	0.69565
555.063	3101699	10.1	0	CHO	22	20	17	0	0	0	0	556.07	0.2	0.77273	0.90909	13	0.59091	0.33333
555.078	10826755	37.7	25.0599	CHO	26	20	14	0	0	0	0	556.085	0.1	0.53846	0.76923	17	0.65385	0.52632
555.099	5026821	17	20.455	CHO	23	24	16	0	0	0	0	556.106	0.1	0.69565	1.0435	12	0.52174	0.26667
555.115	7426053	25.6	28.5821	CHO	27	24	13	0	0	0	0	556.122	0.2	0.48148	0.88889	16	0.59259	0.46341
555.136	4008454	13.4	0	CHO	24	28	15	0	0	0	0	556.143	0.3	0.625	1.1667	11	0.45833	0.21212
555.151	3326983	10.9	31.3677	CHO	28	28	12	0	0	0	0	556.158	0.1	0.42857	1	15	0.53571	0.40909
555.157	2636039	8.5	38.8877	CHO	21	32	17	0	0	0	0	556.164	0	0.80952	1.5238	6	0.28571	0
555.172	3352072	11	0	CHO	25	32	14	0	0	0	0	556.179	0	0.56	1.28	10	0.4	0.16667
555.187	1955848	6	0	CHO	29	32	11	0	0	0	0	556.194	-0.2	0.37931	1.1034	14	0.48276	0.3617
556.088	1437490	4.2	0	CHONS	21	23	13	3	1	0	0	557.095	0	0.61905	1.0952	12	0.57143	0.14286
556.124	2430259	7.7	0	CHONS	22	27	12	3	1	0	0	557.132	0.1	0.54545	1.2273	11	0.5	0.083333
556.197	1639991	4.9	0	CHONS	24	35	10	3	1	0	0	557.204	-0.2	0.41667	1.4583	9	0.375	0
557.021	4679772	15.8	21.6205	CHO	24	14	16	0	0	0	0	558.028	-0.1	0.66667	0.58333	18	0.75	0.625
557.057	10441821	36.4	25.2713	CHO	25	18	15	0	0	0	0	558.065	-0.1	0.6	0.72	17	0.68	0.54286
557.078	3121246	10.2	0	CHO	22	22	17	0	0	0	0	558.086	-0.2	0.77273	1	12	0.54545	0.25926
557.091	1635935	4.9	0	CHONS	22	26	11	2	2	0	0	558.098	0	0.5	1.1818	11	0.5	0.12
557.094	10421343	36.4	26.9959	CHO	26	22	14	0	0	0	0	558.101	0	0.53846	0.84615	16	0.61538	0.47368
557.109	1418592	4.1	0	CHO	30	22	11	0	0	0	0	558.116	0.3	0.36667	0.73333	20	0.66667	0.59184
557.115	4360288	14.7	0	CHO	23	26	16	0	0	0	0	558.122	0	0.69565	1.1304	11	0.47826	0.2
557.13	6440033	22.1	23.4553	CHO	27	26	13	0	0	0	0	558.137	-0.1	0.48148	0.96296	15	0.55556	0.41463
557.151	2853986	9.3	0	CHO	24	30	15	0	0	0	0	558.158	0	0.625	1.25	10	0.41667	0.15152
557.166	2718306	8.8	0	CHO	28	30	12	0	0	0	0	558.174	-0.3	0.42857	1.0714	14	0.5	0.36364
557.172	2396770	7.6	42.885	CHO	21	34	17	0	0	0	0	558.18	-0.1	0.80952	1.619	5	0.2381	0
557.188	2154595	6.8	0	CHO	25	34	14	0	0	0	0	558.195	0.2	0.56	1.36	9	0.36	0.11111
557.203	1338724	3.9	0	CHO	29	34	11	0	0	0	0	558.21	-0.3	0.37931	1.1724	13	0.44828	0.31915
558.104	1580684	4.7	0	CHONS	21	25	13	3	1	0	0	559.111	0.1	0.61905	1.1905	11	0.52381	0.047619
558.14	2809997	9.1	0	CHONS	22	29	12	3	1	0	0	559.147	-0.2	0.54545	1.3182	10	0.45455	0
559	1302707	3.7	0	CHO	23	12	17	0	0	0	0	560.007	0.4	0.73913	0.52174	18	0.78261	0.65517
559.037	6552757	22.5	21.0552	CHO	24	16	16	0	0	0	0	560.044	0	0.66667	0.66667	17	0.70833	0.5625
559.052	3887285	13	37.6208	CHO	28	16	13	0	0	0	0	560.059	0.2	0.46429	0.57143	21	0.75	0.67442
559.073	11033782	38.6	24.7304	CHO	25	20	15	0	0	0	0	560.08	-0.1	0.6	0.8	16	0.64	0.48571
559.088	2693815	8.7	0	CHO	29	20	12	0	0	0	0	560.095	0	0.41379	0.68966	20	0.68966	0.6087
559.094	2814647	9.1	0	CHO	22	24	17	0	0	0	0	560.101	0	0.77273	1.0909	11	0.5	0.18519
559.109	9070776	31.5	35.1932	CHO	26	24	14	0	0	0	0	560.117	-0.1	0.53846	0.92308	15	0.57692	0.42105
559.124	1649336	5	0	CHO	30	24	11	0	0	0	0	560.132	-0.2	0.36667	0.8	19	0.63333	0.55102
559.13	2804409	9.1	0	CHO	23	28	16	0	0	0	0	560.138	-0.4	0.69565	1.2174	10	0.43478	0.13333
559.146	4715705	15.9	22.1139	CHO	27	28	13	0	0	0	0	560.153	0	0.48148	1.037	14	0.51852	0.36585
559.151	1570490	4.7	0	CHO	20	32	18	0	0	0	0	560.159	-0.4	0.9	1.6	5	0.25	0
559.167	2328762	7.4	0	CHO	24	32	15	0	0	0	0	560.174	-0.2	0.625	1.3333	9	0.375	0.090909
559.182	2896571	9.4	0	CHO	28	32	12	0	0	0	0	560.189	-0.2	0.42857	1.1429	13	0.46429	0.31818
559.203	1321404	3.8	0	CHO	25	36	14	0	0	0	0	560.211	0	0.56	1.44	8	0.32	0.055556
559.218	1531580	4.5	0	CHO	29	36	11	0	0	0	0	560.226	-0.2	0.37931	1.2414	12	0.41379	0.2766
559.255	1142206	3.1	0	CHO	30	40	10	0	0	0	0	560.262	-0.5	0.33333	1.3333	11	0.36667	0.24
559.306	1160128	3.2	0	CHONS	27	48	8	2	1	0	0	560.313	0.1	0.2963	1.7778	5	0.18519	0
560.119	1871843	5.8	0	CHONS	21	27	13	3	1	0	0	561.126	-0.1	0.61905	1.2857	10	0.47619	0
560.156	1361893	3.9	0	CHONS	22	31	12	3	1	0	0	561.163	0.6	0.54545	1.4091	9	0.40909	0
560.995	1735944	5.3	0	CHO	26	10	15	0	0	0	0	562.002	-0.3	0.57692	0.38462	22	0.84615	0.78378
561.016	1586697	4.7	0	CHO	23	14	17	0	0	0	0	562.023	-0.2	0.73913	0.6087	17	0.73913	0.58621
561.031	4390666	14.8	30.9719	CHO	27	14	14	0	0	0	0	562.038	-0.2	0.51852	0.51852	21	0.77778	0.7
561.052	7903499	27.4	28.4544	CHO	24	18	16	0	0	0	0	562.059	0	0.66667	0.75	16	0.66667	0.5
561.068	5006603	17	31.7821	CHO	28	18	13	0	0	0	0	562.075	0.1	0.46429	0.64286	20	0.71429	0.62791
561.089	9989388	34.8	20.7236	CHO	25	22	15	0	0	0	0	562.096	0	0.6	0.88	15	0.6	0.42857
561.104	3648269	12.1	34.5379	CHO	29	22	12	0	0	0	0	562.111	0	0.41379	0.75862	19	0.65517	0.56522
561.11	2532621	8.1	0	CHO	22	26	17	0	0	0	0	562.117	0	0.77273	1.1818	10	0.45455	0.11111
561.125	7294222	25.2	33.7154	CHO	26	26	14	0	0	0	0	562.132	0	0.53846	1	14	0.53846	0.36842
561.14	1840142	5.6	0	CHO	30	26	11	0	0	0	0	562.148	-0.3	0.36667	0.86667	18	0.6	0.5102
561.146	2445582	7.8	0	CHO	23	30	16	0	0	0	0	562.153	0.4	0.69565	1.3043	9	0.3913	0.066667
561.161	3898639	13	30.4097	CHO	27	30	13	0	0	0	0	562.169	0	0.48148	1.1111	13	0.48148	0.31707
561.198	2027280	6.3	0	CHO	28	34	12	0	0	0	0	562.205	-0.4	0.42857	1.2143	12	0.42857	0.27273
561.234	1847058	5.7	0	CHO	29	38	11	0	0	0	0	562.241	0	0.37931	1.3103	11	0.37931	0.23404
561.271	1699603	5.1	0	CHO	30	42	10	0	0	0	0	562.278	0.1	0.33333	1.4	10	0.33333	0.2
562.077	1223220	3.4	0	CHONS	23	21	12	3	1	0	0	563.085	-0.5	0.52174	0.91304	15	0.65217	0.38462
562.135	1859383	5.7	0	CHONS	21	29	13	3	1	0	0	563.142	-0.2	0.61905	1.381	9	0.42857	0
562.15	2993976	9.8	0	CHONS	25	29	10	3	1	0	0	563.157	-0.1	0.4	1.16	13	0.52	0.25
563.031	2942299	9.6	0	CHO	23	16	17	0	0	0	0	564.039	-0.1	0.73913	0.69565	16	0.69565	0.51724
563.047	6024540	20.6	24.8487	CHO	27	16	14	0	0	0	0	564.054	0	0.51852	0.59259	20	0.74074	0.65
563.068	8115548	28.1	27.8035	CHO	24	20	16	0	0	0	0	564.075	-0.1	0.66667	0.83333	15	0.625	0.4375
563.083	6180189	21.2	26.0041	CHO	28	20	13	0	0	0	0	564.09	-0.1	0.46429	0.71429	19	0.67857	0.5814
563.104	8404318	29.1	25.9843	CHO	25	24	15	0	0	0	0	564.112	-0.1	0.6	0.96	14	0.56	0.37143
563.12	3910494	13.1	30.8132	CHO	29	24	12	0	0	0	0	564.127	0.2	0.41379	0.82759	18	0.62069	0.52174
563.126	1423199	4.2	0	CHO	22	28	17	0	0	0	0	564.133	0.4	0.77273	1.2727	9	0.40909	0.037037
563.138	28067166	99.5	18.2233	CHOS	30	28	9	0	1	0	0	564.145	0.4	0.3	0.93333	17	0.56667	0.46939
563.141	5269855	17.9	0	CHO	26	28	14	0	0	0	0	564.148	0.5	0.53846	1.0769	13	0.5	0.31579
563.156	1558112	4.6	0	CHO	30	28	11	0	0	0	0	564.163	0.2	0.36667	0.93333	17	0.56667	0.46939
563.162	2197344	6.9	0	CHO	23	32	16	0	0	0	0	564.169	0.1	0.69565	1.3913	8	0.34783	0
563.177	3545953	11.8	0	CHO	27	32	13	0	0	0	0	564.184	0	0.48148	1.1852	12	0.44444	0.26829
563.213	2544994	8.2	0	CHO	28	36	12	0	0	0	0	564.221	-0.3	0.42857	1.2857	11	0.39286	0.22727
563.25	1674595	5.1	0	CHO	29	40	11	0	0	0	0	564.257	0.1	0.37931	1.3793	10	0.34483	0.19149
563.287	1218149	3.4	0	CHO	30	44	10	0	0	0	0	564.293	0.6	0.33333	1.4667	9	0.3	0.16
564.093	1979780	6.1	0	CHONS	23	23	12	3	1	0	0	565.1	-0.1	0.52174	1	14	0.6087	0.30769
564.129	1814790	5.6	0	CHONS	24	27	11	3	1	0	0	565.137	-0.2	0.45833	1.125	13	0.54167	0.24138
564.151	1650310	5	0	CHON	29	27	11	1	0	0	0	565.158	-0.9	0.37931	0.93103	17	0.58621	0.46667
564.166	3890567	13	0	CHONS	25	31	10	3	1	0	0	565.173	0	0.4	1.24	12	0.48	0.1875
564.99	1419942	4.1	0	CHO	25	10	16	0	0	0	0	565.997	0	0.64	0.4	21	0.84	0.76471
565.026	5769640	19.7	33.2203	CHO	26	14	15	0	0	0	0	566.033	0	0.57692	0.53846	20	0.76923	0.67568
565.047	3604392	12	0	CHO	23	18	17	0	0	0	0	566.054	-0.3	0.73913	0.78261	15	0.65217	0.44828
565.059	1226665	3.4	0	CHONS	23	22	11	2	2	0	0	566.067	0	0.47826	0.95652	14	0.6087	0.33333
565.062	8050089	27.9	25.8102	CHO	27	18	14	0	0	0	0	566.07	-0.1	0.51852	0.66667	19	0.7037	0.6
565.084	7384490	25.5	23.0941	CHO	24	22	16	0	0	0	0	566.091	0	0.66667	0.91667	14	0.58333	0.375
565.099	6607274	22.7	23.6268	CHO	28	22	13	0	0	0	0	566.106	-0.2	0.46429	0.78571	18	0.64286	0.53488
565.12	6998443	24.1	0	CHO	25	26	15	0	0	0	0	566.127	-0.1	0.6	1.04	13	0.52	0.31429
565.141	2102700	6.6	0	CHO	22	30	17	0	0	0	0	566.148	-0.1	0.77273	1.3636	8	0.36364	0
565.156	4393389	14.8	0	CHO	26	30	14	0	0	0	0	566.164	-0.3	0.53846	1.1538	12	0.46154	0.26316
565.172	1360301	3.9	0	CHO	30	30	11	0	0	0	0	566.179	0.5	0.36667	1	16	0.53333	0.42857
565.178	1158317	3.2	0	CHO	23	34	16	0	0	0	0	566.185	0.7	0.69565	1.4783	7	0.30435	0
565.193	2532270	8.1	0	CHO	27	34	13	0	0	0	0	566.2	0.4	0.48148	1.2593	11	0.40741	0.21951
566.072	1154894	3.2	0	CHONS	22	21	13	3	1	0	0	567.08	-0.4	0.59091	0.95455	14	0.63636	0.30435
566.109	1755599	5.3	0	CHONS	23	25	12	3	1	0	0	567.116	-0.1	0.52174	1.087	13	0.56522	0.23077
566.145	2298064	7.3	0	CHONS	24	29	11	3	1	0	0	567.152	-0.4	0.45833	1.2083	12	0.5	0.17241
567.005	2717167	8.8	0	CHO	25	12	16	0	0	0	0	568.013	0.1	0.64	0.48	20	0.8	0.70588
567.038	1499632	4.4	0	CHONS	22	20	12	2	2	0	0	568.046	-0.1	0.54545	0.90909	14	0.63636	0.33333
567.042	7746032	26.8	21.2268	CHO	26	16	15	0	0	0	0	568.049	0.2	0.57692	0.61538	19	0.73077	0.62162
567.063	4321777	14.5	25.9184	CHO	23	20	17	0	0	0	0	568.07	0.2	0.73913	0.86957	14	0.6087	0.37931
567.078	8495601	29.5	24.9067	CHO	27	20	14	0	0	0	0	568.085	0	0.51852	0.74074	18	0.66667	0.55
567.099	6375922	21.9	21.7549	CHO	24	24	16	0	0	0	0	568.106	0.1	0.66667	1	13	0.54167	0.3125
567.114	6436339	22.1	28.1423	CHO	28	24	13	0	0	0	0	568.122	0.1	0.46429	0.85714	17	0.60714	0.48837
567.136	5015027	17	25.6815	CHO	25	28	15	0	0	0	0	568.143	0.1	0.6	1.12	12	0.48	0.25714
567.151	3078132	10.1	0	CHO	29	28	12	0	0	0	0	568.158	-0.1	0.41379	0.96552	16	0.55172	0.43478
567.157	2530292	8.1	0	CHO	22	32	17	0	0	0	0	568.164	0	0.77273	1.4545	7	0.31818	0
567.172	2961397	9.7	0	CHO	26	32	14	0	0	0	0	568.179	-0.1	0.53846	1.2308	11	0.42308	0.21053
567.187	1522421	4.5	0	CHO	30	32	11	0	0	0	0	568.194	0	0.36667	1.0667	15	0.5	0.38776
568.088	1625107	4.9	0	CHONS	22	23	13	3	1	0	0	569.095	0.1	0.59091	1.0455	13	0.59091	0.21739
568.124	2399765	7.6	0	CHONS	23	27	12	3	1	0	0	569.132	0.1	0.52174	1.1739	12	0.52174	0.15385
568.161	1262230	3.6	0	CHONS	24	31	11	3	1	0	0	569.168	0	0.45833	1.2917	11	0.45833	0.10345
569.021	4300338	14.5	0	CHO	25	14	16	0	0	0	0	570.028	-0.1	0.64	0.56	19	0.76	0.64706
569.036	1987634	6.2	0	CHO	29	14	13	0	0	0	0	570.043	0	0.44828	0.48276	23	0.7931	0.73333
569.054	1486387	4.4	0	CHON	21	18	17	2	0	0	0	570.061	0.8	0.80952	0.85714	14	0.66667	0.33333
569.057	8666675	30.1	26.2149	CHO	26	18	15	0	0	0	0	570.065	-0.1	0.57692	0.69231	18	0.69231	0.56757
569.073	1754931	5.3	0	CHO	30	18	12	0	0	0	0	570.08	0	0.4	0.6	22	0.73333	0.66667
569.078	4204084	14.1	0	CHO	23	22	17	0	0	0	0	570.086	-0.1	0.73913	0.95652	13	0.56522	0.31034
569.094	9057844	31.5	23.9317	CHO	27	22	14	0	0	0	0	570.101	-0.3	0.51852	0.81481	17	0.62963	0.5
569.115	4675125	15.8	0	CHO	24	26	16	0	0	0	0	570.122	-0.1	0.66667	1.0833	12	0.5	0.25
569.13	5319221	18.1	26.8477	CHO	28	26	13	0	0	0	0	570.137	-0.2	0.46429	0.92857	16	0.57143	0.44186
569.136	1523125	4.5	0	CHO	21	30	18	0	0	0	0	570.143	0.1	0.85714	1.4286	7	0.33333	0
569.151	3302966	10.9	0	CHO	25	30	15	0	0	0	0	570.158	0	0.6	1.2	11	0.44	0.2
569.166	2732598	8.8	0	CHO	29	30	12	0	0	0	0	570.174	-0.1	0.41379	1.0345	15	0.51724	0.3913
569.172	3485750	11.5	44.9353	CHO	22	34	17	0	0	0	0	570.18	0.1	0.77273	1.5455	6	0.27273	0
569.187	2542647	8.2	0	CHO	26	34	14	0	0	0	0	570.195	-0.2	0.53846	1.3077	10	0.38462	0.15789
569.203	1895479	5.8	0	CHO	30	34	11	0	0	0	0	570.21	-0.1	0.36667	1.1333	14	0.46667	0.34694
570.104	1995347	6.2	0	CHONS	22	25	13	3	1	0	0	571.111	0.1	0.59091	1.1364	12	0.54545	0.13043
570.14	2151508	6.8	0	CHONS	23	29	12	3	1	0	0	571.147	0.1	0.52174	1.2609	11	0.47826	0.076923
571	1591917	4.8	0	CHO	24	12	17	0	0	0	0	572.007	-0.1	0.70833	0.5	19	0.79167	0.67742
571.015	1696366	5.1	0	CHO	28	12	14	0	0	0	0	572.023	-0.1	0.5	0.42857	23	0.82143	0.7619
571.036	6717038	23.2	21.9267	CHO	25	16	16	0	0	0	0	572.044	-0.2	0.64	0.64	18	0.72	0.58824
571.052	2441327	7.8	0	CHO	29	16	13	0	0	0	0	572.059	0	0.44828	0.55172	22	0.75862	0.68889
571.058	1185903	3.3	0	CHO	22	20	18	0	0	0	0	572.065	0	0.81818	0.90909	13	0.59091	0.30769
571.073	9328239	32.6	26.9509	CHO	26	20	15	0	0	0	0	572.08	0	0.57692	0.76923	17	0.65385	0.51351
571.088	1492848	4.4	0	CHO	30	20	12	0	0	0	0	572.095	0.5	0.4	0.66667	21	0.7	0.625
571.094	3526256	11.7	0	CHO	23	24	17	0	0	0	0	572.101	0.2	0.73913	1.0435	12	0.52174	0.24138
571.109	7846512	27.3	27.0752	CHO	27	24	14	0	0	0	0	572.117	0.1	0.51852	0.88889	16	0.59259	0.45
571.13	3825265	12.8	0	CHO	24	28	16	0	0	0	0	572.138	-0.1	0.66667	1.1667	11	0.45833	0.1875
571.146	4637297	15.7	31.4794	CHO	28	28	13	0	0	0	0	572.153	0.1	0.46429	1	15	0.53571	0.39535
571.152	2156145	6.8	0	CHO	21	32	18	0	0	0	0	572.159	0.3	0.85714	1.5238	6	0.28571	0
571.167	2643314	8.6	0	CHO	25	32	15	0	0	0	0	572.174	0.2	0.6	1.28	10	0.4	0.14286
571.182	2097778	6.6	0	CHO	29	32	12	0	0	0	0	572.189	-0.1	0.41379	1.1034	14	0.48276	0.34783
571.203	1547123	4.6	0	CHO	26	36	14	0	0	0	0	572.211	-0.3	0.53846	1.3846	9	0.34615	0.10526
571.218	1265523	3.6	0	CHO	30	36	11	0	0	0	0	572.226	-0.6	0.36667	1.2	13	0.43333	0.30612
572.119	1681036	5.1	0	CHONS	22	27	13	3	1	0	0	573.126	-0.1	0.59091	1.2273	11	0.5	0.043478
572.155	1809549	5.6	0	CHONS	23	31	12	3	1	0	0	573.163	-0.1	0.52174	1.3478	10	0.43478	0
573.016	2685603	8.7	0	CHO	24	14	17	0	0	0	0	574.023	0.1	0.70833	0.58333	18	0.75	0.6129
573.052	7060132	24.4	20.7052	CHO	25	18	16	0	0	0	0	574.059	0	0.64	0.72	17	0.68	0.52941
573.067	2815140	9.2	0	CHO	29	18	13	0	0	0	0	574.075	0.1	0.44828	0.62069	21	0.72414	0.64444
573.073	1419172	4.2	0	CHO	22	22	18	0	0	0	0	574.081	0	0.81818	1	12	0.54545	0.23077
573.089	9115300	31.8	26.9376	CHO	26	22	15	0	0	0	0	574.096	0.2	0.57692	0.84615	16	0.61538	0.45946
573.104	2082981	6.5	0	CHO	30	22	12	0	0	0	0	574.111	0	0.4	0.73333	20	0.66667	0.58333
573.11	2402981	7.7	0	CHO	23	26	17	0	0	0	0	574.117	0.1	0.73913	1.1304	11	0.47826	0.17241
573.125	6979238	24.1	34.1284	CHO	27	26	14	0	0	0	0	574.132	0.1	0.51852	0.96296	15	0.55556	0.4
573.141	1383334	4	0	CHO	31	26	11	0	0	0	0	574.148	0.5	0.35484	0.83871	19	0.6129	0.52941
573.146	2576038	8.3	0	CHO	24	30	16	0	0	0	0	574.153	0	0.66667	1.25	10	0.41667	0.125
573.161	3354790	11.1	32.4745	CHO	28	30	13	0	0	0	0	574.169	0	0.46429	1.0714	14	0.5	0.34884
573.183	1791655	5.5	0	CHO	25	34	15	0	0	0	0	574.19	0.1	0.6	1.36	9	0.36	0.085714
573.198	1765031	5.4	0	CHO	29	34	12	0	0	0	0	574.205	0.1	0.41379	1.1724	13	0.44828	0.30435
573.219	1321640	3.8	0	CHO	26	38	14	0	0	0	0	574.226	-0.2	0.53846	1.4615	8	0.30769	0.052632
574.07	1182908	3.3	0	CHON	22	17	14	5	0	0	0	575.077	0.1	0.63636	0.77273	17	0.77273	0.5
574.135	1550269	4.6	0	CHONS	22	29	13	3	1	0	0	575.142	-0.2	0.59091	1.3182	10	0.45455	0
575.01	2407120	7.7	0	CHO	27	12	15	0	0	0	0	576.018	0	0.55556	0.44444	22	0.81481	0.74359
575.032	3217617	10.6	0	CHO	24	16	17	0	0	0	0	576.039	0.2	0.70833	0.66667	17	0.70833	0.54839
575.047	4399825	14.9	30.3504	CHO	28	16	14	0	0	0	0	576.054	0.3	0.5	0.57143	21	0.75	0.66667
575.068	8058578	28	20.5359	CHO	25	20	16	0	0	0	0	576.075	0	0.64	0.8	16	0.64	0.47059
575.083	3660498	12.2	36.5504	CHO	29	20	13	0	0	0	0	576.09	0.1	0.44828	0.68966	20	0.68966	0.6
575.089	1266642	3.6	0	CHO	22	24	18	0	0	0	0	576.096	0	0.81818	1.0909	11	0.5	0.15385
575.104	8448722	29.4	29.0634	CHO	26	24	15	0	0	0	0	576.112	0	0.57692	0.92308	15	0.57692	0.40541
575.12	2989267	9.8	0	CHO	30	24	12	0	0	0	0	576.127	0.1	0.4	0.8	19	0.63333	0.54167
575.126	2229459	7.1	0	CHO	23	28	17	0	0	0	0	576.133	0.5	0.73913	1.2174	10	0.43478	0.10345
575.141	5521107	18.9	23.6302	CHO	27	28	14	0	0	0	0	576.148	0	0.51852	1.037	14	0.51852	0.35
575.156	1357395	3.9	0	CHO	31	28	11	0	0	0	0	576.163	0.4	0.35484	0.90323	18	0.58065	0.4902
575.161	2028756	6.3	0	CHO	24	32	16	0	0	0	0	576.169	-0.5	0.66667	1.3333	9	0.375	0.0625
575.177	2251732	7.1	0	CHO	28	32	13	0	0	0	0	576.184	0.4	0.46429	1.1429	13	0.46429	0.30233
575.213	1790165	5.5	0	CHO	29	36	12	0	0	0	0	576.221	0.1	0.41379	1.2414	12	0.41379	0.26087
576.129	1251558	3.5	0	CHONS	25	27	11	3	1	0	0	577.137	-0.1	0.44	1.08	14	0.56	0.29032
576.15	1609447	4.8	0	CHONS	22	31	13	3	1	0	0	577.158	0	0.59091	1.4091	9	0.40909	0
577.026	4002038	13.4	27.887	CHO	27	14	15	0	0	0	0	578.033	-0.1	0.55556	0.51852	21	0.77778	0.69231
577.047	4478711	15.1	22.7183	CHO	24	18	17	0	0	0	0	578.054	0	0.70833	0.75	16	0.66667	0.48387
577.062	6105847	21	27.4547	CHO	28	18	14	0	0	0	0	578.07	-0.1	0.5	0.64286	20	0.71429	0.61905
577.083	7404279	25.7	32.3713	CHO	25	22	16	0	0	0	0	578.091	-0.1	0.64	0.88	15	0.6	0.41176
577.104	1411832	4.1	0	CHO	22	26	18	0	0	0	0	578.112	-0.2	0.81818	1.1818	10	0.45455	0.076923
577.12	7109368	24.6	30.6371	CHO	26	26	15	0	0	0	0	578.127	-0.1	0.57692	1	14	0.53846	0.35135
577.135	2794744	9.1	0	CHO	30	26	12	0	0	0	0	578.142	0.2	0.4	0.86667	18	0.6	0.5
577.141	2287352	7.3	0	CHO	23	30	17	0	0	0	0	578.148	-0.2	0.73913	1.3043	9	0.3913	0.034483
577.156	3385593	11.2	31.6002	CHO	27	30	14	0	0	0	0	578.164	-0.1	0.51852	1.1111	13	0.48148	0.3
577.171	1269241	3.6	0	CHO	31	30	11	0	0	0	0	578.179	-0.2	0.35484	0.96774	17	0.54839	0.45098
577.177	1861369	5.7	0	CHO	24	34	16	0	0	0	0	578.185	-0.3	0.66667	1.4167	8	0.33333	0
577.193	2332921	7.4	0	CHO	28	34	13	0	0	0	0	578.2	-0.1	0.46429	1.2143	12	0.42857	0.25581
577.229	1928954	6	0	CHO	29	38	12	0	0	0	0	578.236	0.1	0.41379	1.3103	11	0.37931	0.21739
578.072	1141767	3.2	0	CHONS	23	21	13	3	1	0	0	579.08	0.3	0.56522	0.91304	15	0.65217	0.36
578.109	1381383	4	0	CHONS	24	25	12	3	1	0	0	579.116	0.5	0.5	1.0417	14	0.58333	0.28571
578.145	1995656	6.2	0	CHONS	25	29	11	3	1	0	0	579.152	0	0.44	1.16	13	0.52	0.22581
578.181	1664648	5	0	CHONS	26	33	10	3	1	0	0	579.189	-0.1	0.38462	1.2692	12	0.46154	0.17647
579.005	2640147	8.5	0	CHO	26	12	16	0	0	0	0	580.013	0	0.61538	0.46154	21	0.80769	0.72222
579.026	1187091	3.3	0	CHO	23	16	18	0	0	0	0	580.034	0	0.78261	0.69565	16	0.69565	0.5
579.042	6220564	21.4	26.2154	CHO	27	16	15	0	0	0	0	580.049	-0.1	0.55556	0.59259	20	0.74074	0.64103
579.063	4964116	16.9	25.9919	CHO	24	20	17	0	0	0	0	580.07	0.1	0.70833	0.83333	15	0.625	0.41935
579.078	7812884	27.1	27.0445	CHO	28	20	14	0	0	0	0	580.085	-0.2	0.5	0.71429	19	0.67857	0.57143
579.099	7534356	26.1	18.824	CHO	25	24	16	0	0	0	0	580.106	-0.1	0.64	0.96	14	0.56	0.35294
579.114	4819732	16.4	27.6155	CHO	29	24	13	0	0	0	0	580.122	0	0.44828	0.82759	18	0.62069	0.51111
579.12	1407508	4.1	0	CHO	22	28	18	0	0	0	0	580.128	0.3	0.81818	1.2727	9	0.40909	0
579.135	5166869	17.6	28.724	CHO	26	28	15	0	0	0	0	580.143	-0.2	0.57692	1.0769	13	0.5	0.2973
579.151	2059541	6.5	0	CHO	30	28	12	0	0	0	0	580.158	-0.4	0.4	0.93333	17	0.56667	0.45833
579.157	2152725	6.8	0	CHO	23	32	17	0	0	0	0	580.164	-0.2	0.73913	1.3913	8	0.34783	0
579.172	3356437	11.1	0	CHO	27	32	14	0	0	0	0	580.179	-0.1	0.51852	1.1852	12	0.44444	0.25
579.208	2467861	7.9	0	CHO	28	36	13	0	0	0	0	580.216	-0.1	0.46429	1.2857	11	0.39286	0.2093
579.245	1836310	5.7	0	CHO	29	40	12	0	0	0	0	580.252	-0.1	0.41379	1.3793	10	0.34483	0.17391
580.074	1207583	3.4	0	CHON	27	19	14	1	0	0	0	581.081	0.6	0.51852	0.7037	19	0.7037	0.57895
580.088	1513119	4.5	0	CHONS	23	23	13	3	1	0	0	581.095	0.4	0.56522	1	14	0.6087	0.28
580.124	2111263	6.6	0	CHONS	24	27	12	3	1	0	0	581.132	0.1	0.5	1.125	13	0.54167	0.21429
580.161	4936480	16.8	0	CHONS	25	31	11	3	1	0	0	581.168	0.1	0.44	1.24	12	0.48	0.16129
581.021	4464423	15.1	27.9996	CHO	26	14	16	0	0	0	0	582.028	-0.1	0.61538	0.53846	20	0.76923	0.66667
581.042	1499943	4.4	0	CHO	23	18	18	0	0	0	0	582.049	0.2	0.78261	0.78261	15	0.65217	0.42857
581.054	1121319	3.1	0	CHONS	23	22	12	2	2	0	0	582.061	-0.2	0.52174	0.95652	14	0.6087	0.30769
581.057	7556903	26.2	25.3677	CHO	27	18	15	0	0	0	0	582.065	0	0.55556	0.66667	19	0.7037	0.58974
581.078	5118759	17.4	19.6828	CHO	24	22	17	0	0	0	0	582.086	-0.2	0.70833	0.91667	14	0.58333	0.35484
581.094	7157543	24.8	30.2362	CHO	28	22	14	0	0	0	0	582.101	-0.1	0.5	0.78571	18	0.64286	0.52381
581.115	5227304	17.8	28.9442	CHO	25	26	16	0	0	0	0	582.122	-0.1	0.64	1.04	13	0.52	0.29412
581.13	5170984	17.6	0	CHO	29	26	13	0	0	0	0	582.137	-0.2	0.44828	0.89655	17	0.58621	0.46667
581.136	1576999	4.7	0	CHO	22	30	18	0	0	0	0	582.143	0.1	0.81818	1.3636	8	0.36364	0
581.151	3462952	11.5	29.195	CHO	26	30	15	0	0	0	0	582.158	-0.1	0.57692	1.1538	12	0.46154	0.24324
581.166	2019624	6.3	0	CHO	30	30	12	0	0	0	0	582.174	-0.2	0.4	1	16	0.53333	0.41667
581.172	2118440	6.7	0	CHO	23	34	17	0	0	0	0	582.18	-0.4	0.73913	1.4783	7	0.30435	0
581.187	2475304	7.9	0	CHO	27	34	14	0	0	0	0	582.195	-0.3	0.51852	1.2593	11	0.40741	0.2
581.224	1847336	5.7	0	CHO	28	38	13	0	0	0	0	582.231	-0.1	0.46429	1.3571	10	0.35714	0.16279
581.242	1605416	4.8	0	CHOS	29	42	10	0	1	0	0	582.25	-0.3	0.34483	1.4483	9	0.31034	0.13043
581.26	1148712	3.2	0	CHO	29	42	12	0	0	0	0	582.268	0.1	0.41379	1.4483	9	0.31034	0.13043
582.067	1185837	3.3	0	CHONS	22	21	14	3	1	0	0	583.074	0.6	0.63636	0.95455	14	0.63636	0.27273
582.104	2481453	8	0	CHONS	23	25	13	3	1	0	0	583.111	0.1	0.56522	1.087	13	0.56522	0.2
582.14	3074861	10.1	0	CHONS	24	29	12	3	1	0	0	583.147	0.2	0.5	1.2083	12	0.5	0.14286
582.177	2960173	9.7	43.313	CHONS	25	33	11	3	1	0	0	583.184	0.4	0.44	1.32	11	0.44	0.096774
583	1460784	4.3	0	CHO	25	12	17	0	0	0	0	584.007	0.1	0.68	0.48	20	0.8	0.69697
583.036	6056752	20.8	30.5443	CHO	26	16	16	0	0	0	0	584.044	-0.2	0.61538	0.61538	19	0.73077	0.61111
583.052	1460272	4.3	0	CHO	30	16	13	0	0	0	0	584.059	0.1	0.43333	0.53333	23	0.76667	0.70213
583.058	1521456	4.5	0	CHO	23	20	18	0	0	0	0	584.065	0.1	0.78261	0.86957	14	0.6087	0.35714
583.07	1397040	4.1	0	CHONS	23	24	12	2	2	0	0	584.077	0	0.52174	1.0435	13	0.56522	0.23077
583.073	8886064	31	28.1313	CHO	27	20	15	0	0	0	0	584.08	-0.1	0.55556	0.74074	18	0.66667	0.53846
583.088	1212208	3.4	0	CHO	31	20	12	0	0	0	0	584.095	0.4	0.3871	0.64516	22	0.70968	0.64
583.094	4111664	13.8	0	CHO	24	24	17	0	0	0	0	584.101	-0.2	0.70833	1	13	0.54167	0.29032
583.109	7841585	27.2	21.6659	CHO	28	24	14	0	0	0	0	584.117	-0.2	0.5	0.85714	17	0.60714	0.47619
583.13	3991345	13.4	0	CHO	25	28	16	0	0	0	0	584.138	0	0.64	1.12	12	0.48	0.23529
583.146	4165425	14	29.3781	CHO	29	28	13	0	0	0	0	584.153	-0.1	0.44828	0.96552	16	0.55172	0.42222
583.151	2188593	6.9	0	CHO	22	32	18	0	0	0	0	584.159	-0.3	0.81818	1.4545	7	0.31818	0
583.167	3005233	9.9	0	CHO	26	32	15	0	0	0	0	584.174	-0.3	0.57692	1.2308	11	0.42308	0.18919
583.182	1581873	4.7	0	CHO	30	32	12	0	0	0	0	584.189	0	0.4	1.0667	15	0.5	0.375
583.203	2044721	6.4	0	CHO	27	36	14	0	0	0	0	584.211	-0.4	0.51852	1.3333	10	0.37037	0.15
584.068	1272241	3.6	0	CHON	26	19	15	1	0	0	0	585.075	0.5	0.57692	0.73077	18	0.69231	0.54286
584.12	1556017	4.6	0	CHON	31	23	11	1	0	0	0	585.127	-0.1	0.35484	0.74194	21	0.67742	0.59184
584.156	1569585	4.7	0	CHONS	24	31	12	3	1	0	0	585.163	-0.1	0.5	1.2917	11	0.45833	0.071429
584.192	1162289	3.2	0	CHONS	25	35	11	3	1	0	0	585.199	0.1	0.44	1.4	10	0.4	0.032258
584.268	1117233	3.1	0	CHONS	24	47	9	3	2	0	0	585.275	0.2	0.375	1.9583	3	0.125	0
585.016	2557743	8.2	0	CHO	25	14	17	0	0	0	0	586.023	0	0.68	0.56	19	0.76	0.63636
585.031	1433007	4.2	0	CHO	29	14	14	0	0	0	0	586.038	-0.2	0.48276	0.48276	23	0.7931	0.72727
585.052	7130927	24.7	29.4483	CHO	26	18	16	0	0	0	0	586.059	-0.1	0.61538	0.69231	18	0.69231	0.55556
585.073	2119983	6.7	0	CHO	23	22	18	0	0	0	0	586.081	0	0.78261	0.95652	13	0.56522	0.28571
585.089	8543023	29.8	36.6761	CHO	27	22	15	0	0	0	0	586.096	0	0.55556	0.81481	17	0.62963	0.48718
585.104	1252143	3.6	0	CHO	31	22	12	0	0	0	0	586.111	0.6	0.3871	0.70968	21	0.67742	0.6
585.11	3192111	10.5	0	CHO	24	26	17	0	0	0	0	586.117	-0.2	0.70833	1.0833	12	0.5	0.22581
585.125	6018863	21	30.9878	CHO	28	26	14	0	0	0	0	586.132	-0.1	0.5	0.92857	16	0.57143	0.42857
585.146	2905391	9.6	0	CHO	25	30	16	0	0	0	0	586.153	-0.2	0.64	1.2	11	0.44	0.17647
585.161	2839343	9.4	0	CHO	29	30	13	0	0	0	0	586.169	-0.1	0.44828	1.0345	15	0.51724	0.37778
585.167	6158127	21.5	0	CHO	22	34	18	0	0	0	0	586.175	-0.1	0.81818	1.5455	6	0.27273	0
585.182	2097455	6.7	0	CHO	26	34	15	0	0	0	0	586.19	-0.2	0.57692	1.3077	10	0.38462	0.13514
585.198	1567023	4.7	0	CHO	30	34	12	0	0	0	0	586.205	-0.2	0.4	1.1333	14	0.46667	0.33333
585.219	1483823	4.4	0	CHO	27	38	14	0	0	0	0	586.226	-0.1	0.51852	1.4074	9	0.33333	0.1
586.099	1173226	3.3	0	CHONS	22	25	14	3	1	0	0	587.106	0.2	0.63636	1.1364	12	0.54545	0.090909
586.135	1489194	4.5	0	CHONS	23	29	13	3	1	0	0	587.142	0.5	0.56522	1.2609	11	0.47826	0.04
586.172	1471274	4.4	0	CHONS	24	33	12	3	1	0	0	587.178	0.8	0.5	1.375	10	0.41667	0
587.01	1372195	4	0	CHO	28	12	15	0	0	0	0	588.018	-0.1	0.53571	0.42857	23	0.82143	0.7561
587.031	3902755	13.3	28.6714	CHO	25	16	17	0	0	0	0	588.039	0	0.68	0.64	18	0.72	0.57576
587.047	3192099	10.7	0	CHO	29	16	14	0	0	0	0	588.054	0.1	0.48276	0.55172	22	0.75862	0.68182
587.068	7519011	26.4	27.5939	CHO	26	20	16	0	0	0	0	588.075	-0.1	0.61538	0.76923	17	0.65385	0.5
587.083	2581282	8.4	0	CHO	30	20	13	0	0	0	0	588.09	-0.3	0.43333	0.66667	21	0.7	0.61702
587.089	1916706	6	0	CHO	23	24	18	0	0	0	0	588.096	-0.3	0.78261	1.0435	12	0.52174	0.21429
587.104	8101666	28.5	31.1018	CHO	27	24	15	0	0	0	0	588.112	0.1	0.55556	0.88889	16	0.59259	0.4359
587.119	1796130	5.6	0	CHO	31	24	12	0	0	0	0	588.127	-0.2	0.3871	0.77419	20	0.64516	0.56
587.125	2524962	8.2	39.7448	CHO	24	28	17	0	0	0	0	588.133	0	0.70833	1.1667	11	0.45833	0.16129
587.141	4266786	14.6	34.6441	CHO	28	28	14	0	0	0	0	588.148	0	0.5	1	15	0.53571	0.38095
587.146	2211874	7.1	0	CHO	21	32	19	0	0	0	0	588.154	-0.2	0.90476	1.5238	6	0.28571	0
587.162	2171170	6.9	0	CHO	25	32	16	0	0	0	0	588.169	-0.1	0.64	1.28	10	0.4	0.11765
587.177	2161442	6.9	0	CHO	29	32	13	0	0	0	0	588.184	-0.2	0.44828	1.1034	14	0.48276	0.33333
587.183	2619682	8.6	0	CHO	22	36	18	0	0	0	0	588.19	-0.2	0.81818	1.6364	5	0.22727	0
587.198	1335585	3.9	0	CHO	26	36	15	0	0	0	0	588.205	-0.2	0.57692	1.3846	9	0.34615	0.081081
587.214	1744929	5.4	0	CHO	30	36	12	0	0	0	0	588.221	0.3	0.4	1.2	13	0.43333	0.29167
588.115	1199383	3.4	0	CHON	30	23	12	1	0	0	0	589.122	0.2	0.4	0.76667	20	0.66667	0.56522
588.15	1632023	5	0	CHONS	23	31	13	3	1	0	0	589.158	-0.6	0.56522	1.3478	10	0.43478	0
588.165	1607703	4.9	0	CHONS	19	35	12	5	2	0	0	589.172	0.3	0.63158	1.8421	5	0.26316	0
589.011	1128587	3.1	0	CHO	24	14	18	0	0	0	0	590.018	-0.2	0.75	0.58333	18	0.75	0.6
589.026	3049227	10.1	0	CHO	28	14	15	0	0	0	0	590.033	-0.1	0.53571	0.5	22	0.78571	0.70732
589.047	4486923	15.4	27.6818	CHO	25	18	17	0	0	0	0	590.054	0.1	0.68	0.72	17	0.68	0.51515
589.062	4148490	14.1	0	CHO	29	18	14	0	0	0	0	590.07	0	0.48276	0.62069	21	0.72414	0.63636
589.084	7629578	26.8	0	CHO	26	22	16	0	0	0	0	590.091	0.1	0.61538	0.84615	16	0.61538	0.44444
589.099	3099914	10.3	35.4016	CHO	30	22	13	0	0	0	0	590.106	-0.2	0.43333	0.73333	20	0.66667	0.57447
589.105	1870090	5.9	0	CHO	23	26	18	0	0	0	0	590.112	-0.1	0.78261	1.1304	11	0.47826	0.14286
589.12	6501130	22.7	31.3876	CHO	27	26	15	0	0	0	0	590.127	0.1	0.55556	0.96296	15	0.55556	0.38462
589.135	1950985	6.1	0	CHO	31	26	12	0	0	0	0	590.142	0.1	0.3871	0.83871	19	0.6129	0.52
589.141	1832457	5.7	0	CHO	24	30	17	0	0	0	0	590.148	-0.4	0.70833	1.25	10	0.41667	0.096774
589.156	3390729	11.4	0	CHO	28	30	14	0	0	0	0	590.164	0.2	0.5	1.0714	14	0.5	0.33333
589.177	2487561	8.1	0	CHO	25	34	16	0	0	0	0	590.185	-0.1	0.64	1.36	9	0.36	0.058824
589.193	2402056	7.8	0	CHO	29	34	13	0	0	0	0	590.2	0	0.44828	1.1724	13	0.44828	0.28889
589.229	1426952	4.2	0	CHO	30	38	12	0	0	0	0	590.236	-0.3	0.4	1.2667	12	0.4	0.25
590.087	4147961	14.1	0	CHONS	20	25	12	5	2	0	0	591.094	0.1	0.6	1.25	11	0.55	0
590.145	1187576	3.4	0	CHONS	26	29	11	3	1	0	0	591.152	-0.4	0.42308	1.1154	14	0.53846	0.27273
590.181	1377527	4.1	0	CHONS	19	37	12	5	2	0	0	591.188	0.4	0.63158	1.9474	4	0.21053	0
591.005	1770471	5.5	0	CHO	27	12	16	0	0	0	0	592.013	0	0.59259	0.44444	22	0.81481	0.73684
591.026	1239654	3.6	0	CHO	24	16	18	0	0	0	0	592.034	0.1	0.75	0.66667	17	0.70833	0.53333
591.042	4392678	15	27.0403	CHO	28	16	15	0	0	0	0	592.049	0.2	0.53571	0.57143	21	0.75	0.65854
591.063	5144294	17.8	23.8281	CHO	25	20	17	0	0	0	0	592.07	0	0.68	0.8	16	0.64	0.45455
591.078	4811493	16.6	31.9613	CHO	29	20	14	0	0	0	0	592.085	0.2	0.48276	0.68966	20	0.68966	0.59091
591.099	7077605	24.8	22.9577	CHO	26	24	16	0	0	0	0	592.106	0.2	0.61538	0.92308	15	0.57692	0.38889
591.114	3655141	12.4	0	CHO	30	24	13	0	0	0	0	592.122	-0.1	0.43333	0.8	19	0.63333	0.53191
591.12	1590244	4.8	0	CHO	23	28	18	0	0	0	0	592.128	0.1	0.78261	1.2174	10	0.43478	0.071429
591.136	5181156	17.9	32.2502	CHO	27	28	15	0	0	0	0	592.143	0.1	0.55556	1.037	14	0.51852	0.33333
591.15	1721316	5.3	0	CHO	31	28	12	0	0	0	0	592.158	-0.6	0.3871	0.90323	18	0.58065	0.48
591.157	2202852	7.1	0	CHO	24	32	17	0	0	0	0	592.164	-0.2	0.70833	1.3333	9	0.375	0.032258
591.172	2546403	8.3	0	CHO	28	32	14	0	0	0	0	592.179	-0.2	0.5	1.1429	13	0.46429	0.28571
591.208	1898210	6	0	CHO	29	36	13	0	0	0	0	592.216	-0.2	0.44828	1.2414	12	0.41379	0.24444
591.245	1799394	5.6	0	CHO	30	40	12	0	0	0	0	592.252	0.2	0.4	1.3333	11	0.36667	0.20833
592.124	1542861	4.7	0	CHONS	25	27	12	3	1	0	0	593.132	0.3	0.48	1.08	14	0.56	0.26667
592.145	2570956	8.4	0	CHONS	22	31	14	3	1	0	0	593.153	-0.5	0.63636	1.4091	9	0.40909	0
592.161	23185100	83.5	24.4307	CHONS	26	31	11	3	1	0	0	593.168	-0.2	0.42308	1.1923	13	0.5	0.21212
592.197	1189067	3.4	0	CHONS	27	35	10	3	1	0	0	593.204	0.1	0.37037	1.2963	12	0.44444	0.16667
593.021	3218613	10.8	0	CHO	27	14	16	0	0	0	0	594.028	0.2	0.59259	0.51852	21	0.77778	0.68421
593.042	1938612	6.1	0	CHO	24	18	18	0	0	0	0	594.049	0.3	0.75	0.75	16	0.66667	0.46667
593.057	5967540	20.8	26.3265	CHO	28	18	15	0	0	0	0	594.065	0	0.53571	0.64286	20	0.71429	0.60976
593.078	5571252	19.3	25.0912	CHO	25	22	17	0	0	0	0	594.086	0	0.68	0.88	15	0.6	0.39394
593.094	5545651	19.2	25.8323	CHO	29	22	14	0	0	0	0	594.101	0.2	0.48276	0.75862	19	0.65517	0.54545
593.115	5929650	20.6	28.1628	CHO	26	26	16	0	0	0	0	594.122	0	0.61538	1	14	0.53846	0.33333
593.13	3321522	11.1	40.2082	CHO	30	26	13	0	0	0	0	594.137	0.1	0.43333	0.86667	18	0.6	0.48936
593.137	1318578	3.8	0	CHOS	24	34	13	0	2	0	0	594.144	-0.4	0.54167	1.4167	8	0.33333	0
593.149	4800178	16.5	0	CHOS	31	30	10	0	1	0	0	594.156	0.3	0.32258	0.96774	17	0.54839	0.44
593.172	2097841	6.7	0	CHO	24	34	17	0	0	0	0	594.18	-0.5	0.70833	1.4167	8	0.33333	0
593.188	2315440	7.5	0	CHO	28	34	14	0	0	0	0	594.195	-0.1	0.5	1.2143	12	0.42857	0.2381
593.224	1610799	4.9	0	CHO	29	38	13	0	0	0	0	594.231	0	0.44828	1.3103	11	0.37931	0.2
593.261	1491118	4.5	0	CHO	30	42	12	0	0	0	0	594.268	0.3	0.4	1.4	10	0.33333	0.16667
594.067	1334934	3.9	0	CHONS	23	21	14	3	1	0	0	595.074	-1	0.6087	0.91304	15	0.65217	0.33333
594.104	2199189	7	0	CHONS	24	25	13	3	1	0	0	595.111	0	0.54167	1.0417	14	0.58333	0.25926
594.14	2211476	7.1	0	CHONS	25	29	12	3	1	0	0	595.147	0	0.48	1.16	13	0.52	0.2
594.176	7704211	27.1	28.3	CHONS	26	33	11	3	1	0	0	595.184	0	0.42308	1.2692	12	0.46154	0.15152
595	1420407	4.2	0	CHO	26	12	17	0	0	0	0	596.007	-0.2	0.65385	0.46154	21	0.80769	0.71429
595.037	4754038	16.4	35.2971	CHO	27	16	16	0	0	0	0	596.044	0	0.59259	0.59259	20	0.74074	0.63158
595.052	1246581	3.6	0	CHO	31	16	13	0	0	0	0	596.059	0.1	0.41935	0.51613	24	0.77419	0.71429
595.058	2745461	9	0	CHO	24	20	18	0	0	0	0	596.065	0	0.75	0.83333	15	0.625	0.4
595.073	7678581	27	26.8362	CHO	28	20	15	0	0	0	0	596.08	-0.1	0.53571	0.71429	19	0.67857	0.56098
595.094	4550772	15.6	0	CHO	25	24	17	0	0	0	0	596.101	0	0.68	0.96	14	0.56	0.33333
595.109	5545588	19.2	25.5	CHO	29	24	14	0	0	0	0	596.117	0.1	0.48276	0.82759	18	0.62069	0.5
595.13	4704883	16.2	28.2164	CHO	26	28	16	0	0	0	0	596.138	-0.4	0.61538	1.0769	13	0.5	0.27778
595.152	1727858	5.3	0	CHO	23	32	18	0	0	0	0	596.159	0.1	0.78261	1.3913	8	0.34783	0
595.167	2688625	8.8	0	CHO	27	32	15	0	0	0	0	596.174	-0.3	0.55556	1.1852	12	0.44444	0.23077
595.203	1519984	4.6	0	CHO	28	36	14	0	0	0	0	596.211	-0.3	0.5	1.2857	11	0.39286	0.19048
595.239	1527407	4.6	0	CHO	29	40	13	0	0	0	0	596.247	-0.3	0.44828	1.3793	10	0.34483	0.15556
596.083	1482320	4.4	0	CHONS	23	23	14	3	1	0	0	597.09	0.1	0.6087	1	14	0.6087	0.25
596.119	8674895	30.6	0	CHONS	24	27	13	3	1	0	0	597.126	0.2	0.54167	1.125	13	0.54167	0.18519
596.156	4426830	15.2	0	CHONS	25	31	12	3	1	0	0	597.163	0.1	0.48	1.24	12	0.48	0.13333
597.016	2423852	7.9	0	CHO	26	14	17	0	0	0	0	598.023	0.2	0.65385	0.53846	20	0.76923	0.65714
597.032	1687339	5.2	0	CHO	30	14	14	0	0	0	0	598.038	0.8	0.46667	0.46667	24	0.8	0.73913
597.052	6034987	21	28.3901	CHO	27	18	16	0	0	0	0	598.059	-0.1	0.59259	0.66667	19	0.7037	0.57895
597.068	1451306	4.3	0	CHO	31	18	13	0	0	0	0	598.075	0.5	0.41935	0.58065	23	0.74194	0.67347
597.073	2299434	7.4	0	CHO	24	22	18	0	0	0	0	598.081	-0.1	0.75	0.91667	14	0.58333	0.33333
597.089	7438889	26.1	24.1334	CHO	28	22	15	0	0	0	0	598.096	-0.1	0.53571	0.78571	18	0.64286	0.5122
597.104	1333288	3.9	0	CHO	32	22	12	0	0	0	0	598.111	0	0.375	0.6875	22	0.6875	0.61538
597.11	3914792	13.3	27.9763	CHO	25	26	17	0	0	0	0	598.117	0.1	0.68	1.04	13	0.52	0.27273
597.125	5650984	19.6	28.8861	CHO	29	26	14	0	0	0	0	598.132	-0.1	0.48276	0.89655	17	0.58621	0.45455
597.131	1138983	3.2	0	CHO	22	30	19	0	0	0	0	598.138	0.7	0.86364	1.3636	8	0.36364	0
597.146	3237415	10.8	33.7867	CHO	26	30	16	0	0	0	0	598.153	-0.3	0.61538	1.1538	12	0.46154	0.22222
597.161	2230822	7.2	0	CHO	30	30	13	0	0	0	0	598.169	-0.3	0.43333	1	16	0.53333	0.40426
597.167	2814502	9.3	0	CHO	23	34	18	0	0	0	0	598.175	0	0.78261	1.4783	7	0.30435	0
597.182	2136613	6.8	0	CHO	27	34	15	0	0	0	0	598.19	-0.3	0.55556	1.2593	11	0.40741	0.17949
597.197	1116196	3.1	0	CHO	31	34	12	0	0	0	0	598.205	-0.9	0.3871	1.0968	15	0.48387	0.36
597.219	2200100	7.1	0	CHO	28	38	14	0	0	0	0	598.226	-0.1	0.5	1.3571	10	0.35714	0.14286
598.098	1586430	4.8	0	CHONS	23	25	14	3	1	0	0	599.106	-0.1	0.6087	1.087	13	0.56522	0.16667
598.135	1695997	5.2	0	CHONS	24	29	13	3	1	0	0	599.142	-0.2	0.54167	1.2083	12	0.5	0.11111
598.171	1762299	5.5	0	CHONS	25	33	12	3	1	0	0	599.178	-0.4	0.48	1.32	11	0.44	0.066667
599.032	3461077	11.6	0	CHO	26	16	17	0	0	0	0	600.039	0.3	0.65385	0.61538	19	0.73077	0.6
599.047	1384660	4.1	0	CHO	30	16	14	0	0	0	0	600.054	0.4	0.46667	0.53333	23	0.76667	0.69565
599.064	1326035	3.9	0	CHON	22	20	18	2	0	0	0	600.071	0.4	0.81818	0.90909	14	0.63636	0.27273
599.068	6726099	23.5	30.1428	CHO	27	20	16	0	0	0	0	600.075	0.1	0.59259	0.74074	18	0.66667	0.52632
599.083	1443538	4.3	0	CHO	31	20	13	0	0	0	0	600.09	0.4	0.41935	0.64516	22	0.70968	0.63265
599.089	2142418	6.8	0	CHO	24	24	18	0	0	0	0	600.096	0.6	0.75	1	13	0.54167	0.26667
599.104	5992914	20.9	27.2404	CHO	28	24	15	0	0	0	0	600.112	0.2	0.53571	0.85714	17	0.60714	0.46341
599.125	3171281	10.6	0	CHO	25	28	17	0	0	0	0	600.133	0.1	0.68	1.12	12	0.48	0.21212
599.141	4038608	13.8	26.7188	CHO	29	28	14	0	0	0	0	600.148	0.4	0.48276	0.96552	16	0.55172	0.40909
599.162	2447823	8	0	CHO	26	32	16	0	0	0	0	600.169	0.3	0.61538	1.2308	11	0.42308	0.16667
599.177	2189774	7	0	CHO	30	32	13	0	0	0	0	600.184	0.2	0.43333	1.0667	15	0.5	0.3617
599.183	2733774	9	0	CHO	23	36	18	0	0	0	0	600.19	-0.1	0.78261	1.5652	6	0.26087	0
599.198	1467597	4.4	0	CHO	27	36	15	0	0	0	0	600.205	0.4	0.55556	1.3333	10	0.37037	0.12821
599.235	1517515	4.6	0	CHO	28	40	14	0	0	0	0	600.242	0.5	0.5	1.4286	9	0.32143	0.095238
600.114	1278242	3.7	0	CHONS	23	27	14	3	1	0	0	601.121	-0.6	0.6087	1.1739	12	0.52174	0.083333
600.151	3000224	10	0	CHONS	24	31	13	3	1	0	0	601.158	0	0.54167	1.2917	11	0.45833	0.037037
600.18	1112478	3.1	0	CHONS	24	35	9	5	2	0	0	601.188	0.1	0.375	1.4583	10	0.41667	0
600.186	1698462	5.3	0	CHONS	25	35	12	3	1	0	0	601.194	-0.7	0.48	1.4	10	0.4	0
601.011	1413493	4.2	0	CHO	25	14	18	0	0	0	0	602.018	-0.1	0.72	0.56	19	0.76	0.625
601.026	2108788	6.8	0	CHO	29	14	15	0	0	0	0	602.033	-0.3	0.51724	0.48276	23	0.7931	0.72093
601.047	5130611	18	26.4508	CHO	26	18	17	0	0	0	0	602.054	-0.2	0.65385	0.69231	18	0.69231	0.54286
601.062	2822002	9.5	0	CHO	30	18	14	0	0	0	0	602.07	0	0.46667	0.6	22	0.73333	0.65217
601.068	1233394	3.6	0	CHO	23	22	19	0	0	0	0	602.076	0.1	0.82609	0.95652	13	0.56522	0.25926
601.083	7884145	28.2	26.4757	CHO	27	22	16	0	0	0	0	602.091	-0.1	0.59259	0.81481	17	0.62963	0.47368
601.099	2074992	6.7	0	CHO	31	22	13	0	0	0	0	602.106	0	0.41935	0.70968	21	0.67742	0.59184
601.104	2380144	7.8	0	CHO	24	26	18	0	0	0	0	602.112	-0.5	0.75	1.0833	12	0.5	0.2
601.12	6542703	23.2	31.0645	CHO	28	26	15	0	0	0	0	602.127	-0.2	0.53571	0.92857	16	0.57143	0.41463
601.141	1644654	5.1	0	CHO	25	30	17	0	0	0	0	602.148	-0.1	0.68	1.2	11	0.44	0.15152
601.156	3100013	10.5	41.3669	CHO	29	30	14	0	0	0	0	602.164	-0.1	0.48276	1.0345	15	0.51724	0.36364
601.162	3545965	12.1	36.7666	CHO	22	34	19	0	0	0	0	602.169	0	0.86364	1.5455	6	0.27273	0
601.178	1739628	5.5	0	CHO	26	34	16	0	0	0	0	602.185	0.4	0.61538	1.3077	10	0.38462	0.11111
601.198	1251819	3.7	0	CHO	23	38	18	0	0	0	0	602.206	-0.2	0.78261	1.6522	5	0.21739	0
602.129	1105466	3.1	0	CHONS	23	29	14	3	1	0	0	603.137	-0.8	0.6087	1.2609	11	0.47826	0
603.005	2134538	6.9	0	CHO	28	12	16	0	0	0	0	604.013	0.3	0.57143	0.42857	23	0.82143	0.75
603.026	1723657	5.4	0	CHO	25	16	18	0	0	0	0	604.034	0	0.72	0.64	18	0.72	0.5625
603.042	3031816	10.2	0	CHO	29	16	15	0	0	0	0	604.049	0.1	0.51724	0.55172	22	0.75862	0.67442
603.063	5272839	18.5	21.8646	CHO	26	20	17	0	0	0	0	604.07	0.2	0.65385	0.76923	17	0.65385	0.48571
603.078	3368198	11.5	39.7078	CHO	30	20	14	0	0	0	0	604.085	0.2	0.46667	0.66667	21	0.7	0.6087
603.099	6629637	23.5	42.5489	CHO	27	24	16	0	0	0	0	604.106	0.2	0.59259	0.88889	16	0.59259	0.42105
603.114	2028804	6.5	0	CHO	31	24	13	0	0	0	0	604.122	-0.1	0.41935	0.77419	20	0.64516	0.55102
603.12	1839363	5.8	0	CHO	24	28	18	0	0	0	0	604.128	-0.3	0.75	1.1667	11	0.45833	0.13333
603.135	5093635	17.8	35.4589	CHO	28	28	15	0	0	0	0	604.143	-0.1	0.53571	1	15	0.53571	0.36585
603.151	1296386	3.8	0	CHO	32	28	12	0	0	0	0	604.158	-0.4	0.375	0.875	19	0.59375	0.5
603.157	1771137	5.6	0	CHO	25	32	17	0	0	0	0	604.164	-0.2	0.68	1.28	10	0.4	0.090909
603.172	2298625	7.5	0	CHO	29	32	14	0	0	0	0	604.179	0.1	0.48276	1.1034	14	0.48276	0.31818
603.178	1990400	6.4	0	CHO	22	36	19	0	0	0	0	604.185	0.1	0.86364	1.6364	5	0.22727	0
603.193	1160575	3.3	0	CHO	26	36	16	0	0	0	0	604.2	0.2	0.61538	1.3846	9	0.34615	0.055556
603.208	1738494	5.5	0	CHO	30	36	13	0	0	0	0	604.216	0.1	0.43333	1.2	13	0.43333	0.2766
604.124	1368522	4.1	0	CHONS	26	27	12	3	1	0	0	605.132	0.4	0.46154	1.0385	15	0.57692	0.3125
604.16	1690568	5.3	0	CHONS	27	31	11	3	1	0	0	605.168	-0.5	0.40741	1.1481	14	0.51852	0.25714
604.237	1437123	4.3	0	CHONS	26	43	9	3	2	0	0	605.244	-0.2	0.34615	1.6538	7	0.26923	0
605.021	2626709	8.7	0	CHO	28	14	16	0	0	0	0	606.028	0.3	0.57143	0.5	22	0.78571	0.7
605.042	2404755	7.9	0	CHO	25	18	18	0	0	0	0	606.049	0	0.72	0.72	17	0.68	0.5
605.057	4383890	15.2	26.6089	CHO	29	18	15	0	0	0	0	606.065	0	0.51724	0.62069	21	0.72414	0.62791
605.078	5079185	17.8	30.8703	CHO	26	22	17	0	0	0	0	606.086	0	0.65385	0.84615	16	0.61538	0.42857
605.094	4049552	14	40.1158	CHO	30	22	14	0	0	0	0	606.101	0	0.46667	0.73333	20	0.66667	0.56522
605.1	1173264	3.4	0	CHO	23	26	19	0	0	0	0	606.107	0	0.82609	1.1304	11	0.47826	0.11111
605.115	5286031	18.6	0	CHO	27	26	16	0	0	0	0	606.122	-0.2	0.59259	0.96296	15	0.55556	0.36842
605.13	2759310	9.2	0	CHO	31	26	13	0	0	0	0	606.137	0.3	0.41935	0.83871	19	0.6129	0.5102
605.136	1299726	3.8	0	CHO	24	30	18	0	0	0	0	606.143	0.4	0.75	1.25	10	0.41667	0.066667
605.149	8346765	29.9	16.3511	CHOS	32	30	10	0	1	0	0	606.156	0.5	0.3125	0.9375	18	0.5625	0.46154
605.151	3328141	11.3	0	CHO	28	30	15	0	0	0	0	606.158	0.4	0.53571	1.0714	14	0.5	0.31707
605.157	1137804	3.2	0	CHO	21	34	20	0	0	0	0	606.164	-0.3	0.95238	1.619	5	0.2381	0
605.167	1337740	4	0	CHO	32	30	12	0	0	0	0	606.174	0.4	0.375	0.9375	18	0.5625	0.46154
605.173	1795211	5.7	0	CHO	25	34	17	0	0	0	0	606.18	0.3	0.68	1.36	9	0.36	0.030303
605.188	2089098	6.7	0	CHO	29	34	14	0	0	0	0	606.195	0.3	0.48276	1.1724	13	0.44828	0.27273
605.224	1307656	3.9	0	CHO	30	38	13	0	0	0	0	606.231	0.1	0.43333	1.2667	12	0.4	0.23404
606.104	1129042	3.2	0	CHONS	25	25	13	3	1	0	0	607.111	0.8	0.52	1	15	0.6	0.31034
606.119	1238993	3.6	0	CHONS	29	25	10	3	1	0	0	607.126	-0.1	0.34483	0.86207	19	0.65517	0.5
606.14	1364432	4.1	0	CHONS	26	29	12	3	1	0	0	607.147	-0.2	0.46154	1.1154	14	0.53846	0.25
606.176	1662029	5.2	0	CHONS	27	33	11	3	1	0	0	607.184	-0.5	0.40741	1.2222	13	0.48148	0.2
607.037	3715094	12.8	31.0389	CHO	28	16	16	0	0	0	0	608.044	0.1	0.57143	0.57143	21	0.75	0.65
607.058	2851349	9.6	0	CHO	25	20	18	0	0	0	0	608.065	0.1	0.72	0.8	16	0.64	0.4375
607.07	1249300	3.6	0	CHONS	25	24	12	2	2	0	0	608.077	-0.3	0.48	0.96	15	0.6	0.33333
607.073	5659668	19.9	30.4941	CHO	29	20	15	0	0	0	0	608.08	0.1	0.51724	0.68966	20	0.68966	0.5814
607.094	4920339	17.2	28.8515	CHO	26	24	17	0	0	0	0	608.101	0	0.65385	0.92308	15	0.57692	0.37143
607.109	4455442	15.5	31.6792	CHO	30	24	14	0	0	0	0	608.117	0	0.46667	0.8	19	0.63333	0.52174
607.131	4084240	14.1	29.8716	CHO	27	28	16	0	0	0	0	608.138	0.1	0.59259	1.037	14	0.51852	0.31579
607.151	1774607	5.6	0	CHO	24	32	18	0	0	0	0	608.159	-0.3	0.75	1.3333	9	0.375	0
607.167	2577934	8.6	0	CHO	28	32	15	0	0	0	0	608.174	0	0.53571	1.1429	13	0.46429	0.26829
607.188	1387789	4.2	0	CHO	25	36	17	0	0	0	0	608.195	0.1	0.68	1.44	8	0.32	0
607.203	1537292	4.7	0	CHO	29	36	14	0	0	0	0	608.211	0.2	0.48276	1.2414	12	0.41379	0.22727
607.239	1501705	4.6	0	CHO	30	40	13	0	0	0	0	608.247	-0.7	0.43333	1.3333	11	0.36667	0.19149
607.258	1105032	3.1	0	CHOS	31	44	10	0	1	0	0	608.266	-0.5	0.32258	1.4194	10	0.32258	0.16
608.083	1111250	3.1	0	CHONS	24	23	14	3	1	0	0	609.09	-0.3	0.58333	0.95833	15	0.625	0.30769
608.119	1951695	6.2	0	CHONS	25	27	13	3	1	0	0	609.126	-0.1	0.52	1.08	14	0.56	0.24138
608.156	2248653	7.3	0	CHONS	26	31	12	3	1	0	0	609.163	0	0.46154	1.1923	13	0.5	0.1875
608.192	3967947	13.7	26.1559	CHONS	27	35	11	3	1	0	0	609.199	0	0.40741	1.2963	12	0.44444	0.14286
609.016	2563987	8.5	0	CHO	27	14	17	0	0	0	0	610.023	-0.1	0.62963	0.51852	21	0.77778	0.67568
609.052	5171089	18.1	25.1324	CHO	28	18	16	0	0	0	0	610.059	-0.1	0.57143	0.64286	20	0.71429	0.6
609.073	3120527	10.6	0	CHO	25	22	18	0	0	0	0	610.081	0	0.72	0.88	15	0.6	0.375
609.089	6221710	22	24.5467	CHO	29	22	15	0	0	0	0	610.096	-0.1	0.51724	0.75862	19	0.65517	0.53488
609.11	3570061	12.2	0	CHO	26	26	17	0	0	0	0	610.117	0.1	0.65385	1	14	0.53846	0.31429
609.125	4489100	15.6	22.4727	CHO	30	26	14	0	0	0	0	610.132	0.1	0.46667	0.86667	18	0.6	0.47826
609.146	3580810	12.3	28.5239	CHO	27	30	16	0	0	0	0	610.153	-0.1	0.59259	1.1111	13	0.48148	0.26316
609.162	1910153	6.1	0	CHO	31	30	13	0	0	0	0	610.169	0.5	0.41935	0.96774	17	0.54839	0.42857
609.167	2117513	6.9	0	CHO	24	34	18	0	0	0	0	610.175	0	0.75	1.4167	8	0.33333	0
609.183	2116488	6.8	0	CHO	28	34	15	0	0	0	0	610.19	0.6	0.53571	1.2143	12	0.42857	0.21951
609.219	2171781	7.1	0	CHO	29	38	14	0	0	0	0	610.226	0.3	0.48276	1.3103	11	0.37931	0.18182
609.274	1229697	3.6	0	CHOS	31	46	10	0	1	0	0	610.281	0	0.32258	1.4839	9	0.29032	0.12
610.098	1332040	4	0	CHONS	24	25	14	3	1	0	0	611.106	-0.3	0.58333	1.0417	14	0.58333	0.23077
610.113	1906503	6.1	0	CHONS	20	29	13	5	2	0	0	611.12	0	0.65	1.45	9	0.45	0
610.135	2558790	8.5	0	CHONS	25	29	13	3	1	0	0	611.142	-0.3	0.52	1.16	13	0.52	0.17241
611.032	2991366	10.1	0	CHO	27	16	17	0	0	0	0	612.039	0.4	0.62963	0.59259	20	0.74074	0.62162
611.047	1243397	3.6	0	CHO	31	16	14	0	0	0	0	612.054	0.2	0.45161	0.51613	24	0.77419	0.70833
611.068	5515011	19.4	36.8174	CHO	28	20	16	0	0	0	0	612.075	0.3	0.57143	0.71429	19	0.67857	0.55
611.089	2521346	8.3	0	CHO	25	24	18	0	0	0	0	612.096	0.5	0.72	0.96	14	0.56	0.3125
611.104	4788481	16.7	31.4195	CHO	29	24	15	0	0	0	0	612.112	0.2	0.51724	0.82759	18	0.62069	0.48837
611.126	2768127	9.3	0	CHO	26	28	17	0	0	0	0	612.133	0.5	0.65385	1.0769	13	0.5	0.25714
611.137	1436926	4.3	0	CHONS	26	32	11	2	2	0	0	612.145	-0.3	0.42308	1.2308	12	0.46154	0.15152
611.162	2132221	6.9	0	CHO	27	32	16	0	0	0	0	612.169	0.2	0.59259	1.1852	12	0.44444	0.21053
611.177	1696251	5.3	0	CHO	31	32	13	0	0	0	0	612.184	0.1	0.41935	1.0323	16	0.51613	0.38776
611.183	2048763	6.6	0	CHO	24	36	18	0	0	0	0	612.19	-0.2	0.75	1.5	7	0.29167	0
611.198	1567994	4.8	0	CHO	28	36	15	0	0	0	0	612.205	0.1	0.53571	1.2857	11	0.39286	0.17073
611.213	1079801	3	0	CHO	32	36	12	0	0	0	0	612.221	-0.6	0.375	1.125	15	0.46875	0.34615
611.234	1200247	3.5	0	CHO	29	40	14	0	0	0	0	612.242	-0.4	0.48276	1.3793	10	0.34483	0.13636
612.114	1848247	5.9	0	CHONS	24	27	14	3	1	0	0	613.121	0	0.58333	1.125	13	0.54167	0.15385
612.151	1554101	4.8	0	CHONS	25	31	13	3	1	0	0	613.158	0.6	0.52	1.24	12	0.48	0.10345
612.187	1785522	5.6	0	CHONS	26	35	12	3	1	0	0	613.194	0.1	0.46154	1.3462	11	0.42308	0.0625
613.011	1463925	4.4	0	CHO	26	14	18	0	0	0	0	614.018	0.5	0.69231	0.53846	20	0.76923	0.64706
613.026	1244532	3.6	0	CHO	30	14	15	0	0	0	0	614.033	-0.1	0.5	0.46667	24	0.8	0.73333
613.047	4961907	17.4	19.6905	CHO	27	18	17	0	0	0	0	614.054	-0.1	0.62963	0.66667	19	0.7037	0.56757
613.063	1453425	4.4	0	CHO	31	18	14	0	0	0	0	614.07	0.2	0.45161	0.58065	23	0.74194	0.66667
613.068	1372273	4.1	0	CHO	24	22	19	0	0	0	0	614.076	-0.2	0.79167	0.91667	14	0.58333	0.31034
613.08	1262704	3.7	0	CHONS	24	26	13	2	2	0	0	614.088	0	0.54167	1.0833	13	0.54167	0.18519
613.083	6135408	21.7	35.2771	CHO	28	22	16	0	0	0	0	614.091	-0.2	0.57143	0.78571	18	0.64286	0.5
613.099	1250159	3.6	0	CHO	32	22	13	0	0	0	0	614.106	0.8	0.40625	0.6875	22	0.6875	0.60784
613.105	2620526	8.7	0	CHO	25	26	18	0	0	0	0	614.112	-0.1	0.72	1.04	13	0.52	0.25
613.12	5405293	19	23.1342	CHO	29	26	15	0	0	0	0	614.127	0.2	0.51724	0.89655	17	0.58621	0.44186
613.156	2908778	9.8	0	CHO	30	30	14	0	0	0	0	614.164	0	0.46667	1	16	0.53333	0.3913
613.162	2516586	8.3	0	CHO	23	34	19	0	0	0	0	614.169	-0.3	0.82609	1.4783	7	0.30435	0
613.178	1640041	5.1	0	CHO	27	34	16	0	0	0	0	614.185	0.3	0.59259	1.2593	11	0.40741	0.15789
613.193	1172072	3.4	0	CHO	31	34	13	0	0	0	0	614.2	0.5	0.41935	1.0968	15	0.48387	0.34694
613.214	1176422	3.4	0	CHO	28	38	15	0	0	0	0	614.221	0.2	0.53571	1.3571	10	0.35714	0.12195
614.131	1187873	3.4	0	CHON	32	25	12	1	0	0	0	615.138	0.5	0.375	0.78125	21	0.65625	0.56
615.026	1718492	5.4	0	CHO	26	16	18	0	0	0	0	616.034	0.1	0.69231	0.61538	19	0.73077	0.58824
615.042	1995483	6.4	0	CHO	30	16	15	0	0	0	0	616.049	0.2	0.5	0.53333	23	0.76667	0.68889
615.063	4981210	17.4	34.6742	CHO	27	20	17	0	0	0	0	616.07	0	0.62963	0.74074	18	0.66667	0.51351
615.078	2324696	7.6	0	CHO	31	20	14	0	0	0	0	616.085	0.1	0.45161	0.64516	22	0.70968	0.625
615.084	1174744	3.4	0	CHO	24	24	19	0	0	0	0	616.091	-0.3	0.79167	1	13	0.54167	0.24138
615.099	5724631	20.2	32.9276	CHO	28	24	16	0	0	0	0	616.106	0.2	0.57143	0.85714	17	0.60714	0.45
615.114	1510613	4.6	0	CHO	32	24	13	0	0	0	0	616.122	-0.4	0.40625	0.75	21	0.65625	0.56863
615.121	1771477	5.6	0	CHO	25	28	18	0	0	0	0	616.128	0.4	0.72	1.12	12	0.48	0.1875
615.136	3925460	13.5	35.6284	CHO	29	28	15	0	0	0	0	616.143	0.3	0.51724	0.96552	16	0.55172	0.39535
615.142	1213395	3.5	0	CHO	22	32	20	0	0	0	0	616.149	0.8	0.90909	1.4545	7	0.31818	0
615.157	1815250	5.7	0	CHO	26	32	17	0	0	0	0	616.164	0.7	0.65385	1.2308	11	0.42308	0.14286
615.172	1837009	5.8	0	CHO	30	32	14	0	0	0	0	616.179	0.2	0.46667	1.0667	15	0.5	0.34783
615.178	4922833	17.2	29.885	CHO	23	36	19	0	0	0	0	616.185	0.2	0.82609	1.5652	6	0.26087	0
615.193	1219535	3.5	0	CHO	27	36	16	0	0	0	0	616.2	0.3	0.59259	1.3333	10	0.37037	0.10526
615.209	1095246	3.1	0	CHOS	32	40	8	0	2	0	0	616.216	-0.4	0.25	1.25	13	0.40625	0.26923
615.227	2653645	8.8	0	CHOS	32	40	10	0	1	0	0	616.234	-0.1	0.3125	1.25	13	0.40625	0.26923
616.145	1413509	4.3	0	CHONS	24	31	14	3	1	0	0	617.153	0	0.58333	1.2917	11	0.45833	0
617.021	1663040	5.2	0	CHO	29	14	16	0	0	0	0	618.028	0.4	0.55172	0.48276	23	0.7931	0.71429
617.042	2505022	8.3	0	CHO	26	18	18	0	0	0	0	618.049	0.3	0.69231	0.69231	18	0.69231	0.52941
617.057	3025213	10.2	45.2569	CHO	30	18	15	0	0	0	0	618.065	0	0.5	0.6	22	0.73333	0.64444
617.079	5325115	18.7	31.1822	CHO	27	22	17	0	0	0	0	618.086	0.2	0.62963	0.81481	17	0.62963	0.45946
617.094	2929978	9.9	35.7635	CHO	31	22	14	0	0	0	0	618.101	0	0.45161	0.70968	21	0.67742	0.58333
617.1	1261882	3.7	0	CHO	24	26	19	0	0	0	0	618.107	0.5	0.79167	1.0833	12	0.5	0.17241
617.115	5195065	18.2	34.6058	CHO	28	26	16	0	0	0	0	618.122	0	0.57143	0.92857	16	0.57143	0.4
617.13	1856567	5.9	0	CHO	32	26	13	0	0	0	0	618.137	0.3	0.40625	0.8125	20	0.625	0.52941
617.136	1357111	4.1	0	CHO	25	30	18	0	0	0	0	618.143	0	0.72	1.2	11	0.44	0.125
617.149	1943862	6.3	0	CHOS	33	30	10	0	1	0	0	618.156	-0.1	0.30303	0.90909	19	0.57576	0.48148
617.151	3330870	11.5	0	CHO	29	30	15	0	0	0	0	618.158	0.2	0.51724	1.0345	15	0.51724	0.34884
617.157	1248053	3.7	0	CHO	22	34	20	0	0	0	0	618.164	-0.3	0.90909	1.5455	6	0.27273	0
617.172	1656628	5.2	0	CHO	26	34	17	0	0	0	0	618.18	0.2	0.65385	1.3077	10	0.38462	0.085714
617.188	1899827	6.1	0	CHO	30	34	14	0	0	0	0	618.195	0.2	0.46667	1.1333	14	0.46667	0.30435
617.193	3816242	13.3	29.7531	CHO	23	38	19	0	0	0	0	618.201	-0.1	0.82609	1.6522	5	0.21739	0
[truncated: 522 more rows]

## Sheet: Table S8
Table S8. Charred Pine Bark KMD Series Precursor and Product molecular formulae
Precursor m/z	Magnitude	S/N	Type	Formula	Formula Mass	Error (ppm)	O/C	H/C	DBE	DBE/C	AImod	Nominal Kendrick Mass (KM)	Kendrick Mass Defect (KMD)	Product m/z	Magnitude	S/N	Type	Formula	Formula Mass	Error (ppm)	O/C	H/C	DBE	DBE/C	AImod	Nominal Kendrick Mass (KM)	Kendrick Mass Defect (KMD)	Reaction Type
303.051	1161806	4.4	CHO	C15H12O7N0S0	304.058	0.2	0.46667	0.8	10	0.66667	0.56522	304	0.9753	610.135	2558790	8.5	CHONS	C25H29O13N3S1	611.142	-0.3	0.52	1.16	13	0.52	0.17241	611	0.9753	Addition-type
315.015	1147679	4.3	CHO	C15H8O8N0S0	316.022	-0.4	0.53333	0.53333	12	0.8	0.72727	316	0.9357	622.098	1199265	3.5	CHONS	C25H25O14N3S1	623.106	0	0.56	1	15	0.6	0.28571	623	0.9357	Addition-type
315.051	1667874	6.7	CHO	C16H12O7N0S0	316.058	-0.2	0.4375	0.75	11	0.6875	0.6	316	0.972	622.135	1785502	5.7	CHONS	C26H29O13N3S1	623.142	-0.3	0.5	1.1154	14	0.53846	0.22581	623	0.972	Addition-type
315.087	945829	3.3	CHO	C17H16O6N0S0	316.095	-0.3	0.35294	0.94118	10	0.58824	0.5	316	1.0084	622.171	3454363	12	CHONS	C27H33O12N3S1	623.178	0.2	0.44444	1.2222	13	0.48148	0.17647	623	1.0084	Addition-type
317.03	2024519	8.4	CHO	C15H10O8N0S0	318.038	-0.3	0.53333	0.66667	11	0.73333	0.63636	318	0.9508	624.114	1838328	5.9	CHONS	C25H27O14N3S1	625.121	0.5	0.56	1.08	14	0.56	0.21429	625	0.9508	Addition-type
317.067	1547978	6.1	CHO	C16H14O7N0S0	318.074	-0.3	0.4375	0.875	10	0.625	0.52	318	0.9871	624.15	1930997	6.3	CHONS	C26H31O13N3S1	625.158	-0.2	0.5	1.1923	13	0.5	0.16129	625	0.9871	Addition-type
319.046	2824432	12.1	CHO	C15H12O8N0S0	320.053	-0.2	0.53333	0.8	10	0.66667	0.54545	320	0.9659	626.13	1750094	5.6	CHONS	C25H29O14N3S1	627.137	-0.2	0.56	1.16	13	0.52	0.14286	627	0.9659	Addition-type
321.062	2244505	9.3	CHO	C15H14O8N0S0	322.069	0.1	0.53333	0.93333	9	0.6	0.45455	322	0.981	628.145	1269666	3.8	CHONS	C25H31O14N3S1	629.153	-0.2	0.56	1.24	12	0.48	0.071429	629	0.981	Addition-type
323.077	2808643	11.9	CHO	C15H16O8N0S0	324.085	-0.1	0.53333	1.0667	8	0.53333	0.36364	324	0.9961	630.161	1107959	3.2	CHONS	C25H33O14N3S1	631.168	0.2	0.56	1.32	11	0.44	0	631	0.9961	Addition-type
325.093	2729709	11.5	CHO	C15H18O8N0S0	326.1	0	0.53333	1.2	7	0.46667	0.27273	326	1.0112	632.177	1144909	3.3	CHONS	C25H35O14N3S1	633.184	0.8	0.56	1.4	10	0.4	0	633	1.0112	Addition-type
329.03	4052032	17.6	CHO	C16H10O8N0S0	330.038	-0.1	0.5	0.625	12	0.75	0.66667	330	0.9475	636.114	1102469	3.2	CHONS	C26H27O14N3S1	637.121	0.6	0.53846	1.0385	15	0.57692	0.26667	637	0.9475	Addition-type
329.067	2708804	11.4	CHO	C17H14O7N0S0	330.074	-0.1	0.41176	0.82353	11	0.64706	0.55556	330	0.9839	636.151	1188610	3.5	CHONS	C27H31O13N3S1	637.158	0.6	0.48148	1.1481	14	0.51852	0.21212	637	0.9839	Addition-type
331.046	5500146	24.1	CHO	C16H12O8N0S0	332.053	0	0.5	0.75	11	0.6875	0.58333	332	0.9626	638.13	1833058	6	CHONS	C26H29O14N3S1	639.137	-0.1	0.53846	1.1154	14	0.53846	0.2	639	0.9626	Addition-type
333.025	4321700	18.7	CHO	C15H10O9N0S0	334.032	0.1	0.6	0.66667	11	0.73333	0.61905	334	0.9413	640.109	1725893	5.6	CHONS	C25H27O15N3S1	641.116	0	0.6	1.08	14	0.56	0.18519	641	0.9413	Addition-type
333.062	6016423	26.5	CHO	C16H14O8N0S0	334.069	0	0.5	0.875	10	0.625	0.5	334	0.9777	640.145	6961602	25.6	CHONS	C26H31O14N3S1	641.153	0	0.53846	1.1923	13	0.5	0.13333	641	0.9777	Addition-type
341.103	2062761	8.3	CHO	C19H18O6N0S0	342.11	0.2	0.31579	0.94737	11	0.57895	0.5	342	1.017	648.187	2450810	8.4	CHONS	C29H35O12N3S1	649.194	0	0.41379	1.2069	14	0.48276	0.21053	649	1.017	Addition-type
343.119	1675769	6.5	CHO	C19H20O6N0S0	344.126	0	0.31579	1.0526	10	0.52632	0.4375	344	1.0321	650.203	1492727	4.7	CHONS	C29H37O12N3S1	651.21	0.2	0.41379	1.2759	13	0.44828	0.15789	651	1.0321	Addition-type
345.062	7444040	32.4	CHO	C17H14O8N0S0	346.069	0	0.47059	0.82353	11	0.64706	0.53846	346	0.9744	652.146	1113216	3.3	CHONS	C27H31O14N3S1	653.153	0.3	0.51852	1.1481	14	0.51852	0.1875	653	0.9744	Addition-type
345.134	2646864	10.9	CHO	C19H22O6N0S0	346.142	0.1	0.31579	1.1579	9	0.47368	0.375	346	1.0472	652.218	2720379	9.6	CHONS	C29H39O12N3S1	653.225	0	0.41379	1.3448	12	0.41379	0.10526	653	1.0472	Addition-type
347.041	9892130	43.4	CHO	C16H12O9N0S0	348.048	0	0.5625	0.75	11	0.6875	0.56522	348	0.9531	654.125	1149963	3.5	CHONS	C26H29O15N3S1	655.132	-0.2	0.57692	1.1154	14	0.53846	0.17241	655	0.9531	Addition-type
357.134	1474821	5.5	CHO	C20H22O6N0S0	358.142	0.1	0.3	1.1	10	0.5	0.41176	358	1.0439	664.218	1356550	4.3	CHONS	C30H39O12N3S1	665.225	-0.5	0.4	1.3	13	0.43333	0.15	665	1.0439	Addition-type
359.15	3207711	13.2	CHO	C20H24O6N0S0	360.157	0	0.3	1.2	9	0.45	0.35294	360	1.059	666.234	1159595	3.5	CHONS	C30H41O12N3S1	667.241	0.2	0.4	1.3667	12	0.4	0.1	667	1.059	Addition-type
373.129	3612714	14.6	CHO	C20H22O7N0S0	374.137	0	0.35	1.1	10	0.5	0.39394	374	1.0344	680.213	1178492	3.6	CHONS	C30H39O13N3S1	681.22	-0.6	0.43333	1.3	13	0.43333	0.12821	681	1.0344	Addition-type
303.051	1161806	4.4	CHO	C15H12O7N0S0	304.058	0.2	0.46667	0.8	10	0.66667	0.56522	304	0.9813	592.124	1542861	4.7	CHONS	C25H27O12N3S1	593.132	0.3	0.48	1.08	14	0.56	0.26667	593	0.9813	Condensation/elimination-type
309.025	894320	3.1	CHO	C13H10O9N0S0	310.032	0	0.69231	0.76923	9	0.69231	0.52941	310	0.9539	598.098	1586430	4.8	CHONS	C23H25O14N3S1	599.106	-0.1	0.6087	1.087	13	0.56522	0.16667	599	0.9539	Condensation/elimination-type
311.077	1604185	6.4	CHO	C14H16O8N0S0	312.085	-0.4	0.57143	1.1429	7	0.5	0.3	312	1.0054	600.151	3000224	10	CHONS	C24H31O13N3S1	601.158	0	0.54167	1.2917	11	0.45833	0.037037	601	1.0054	Condensation/elimination-type
313.056	889212	3.1	CHO	C13H14O9N0S0	314.064	-0.4	0.69231	1.0769	7	0.53846	0.29412	314	0.9842	602.129	1105466	3.1	CHONS	C23H29O14N3S1	603.137	-0.8	0.6087	1.2609	11	0.47826	0	603	0.9842	Condensation/elimination-type
315.051	1667874	6.7	CHO	C16H12O7N0S0	316.058	-0.2	0.4375	0.75	11	0.6875	0.6	316	0.9782	604.124	1368522	4.1	CHONS	C26H27O12N3S1	605.132	0.4	0.46154	1.0385	15	0.57692	0.3125	605	0.9782	Condensation/elimination-type
315.087	945829	3.3	CHO	C17H16O6N0S0	316.095	-0.3	0.35294	0.94118	10	0.58824	0.5	316	1.0146	604.16	1690568	5.3	CHONS	C27H31O11N3S1	605.168	-0.5	0.40741	1.1481	14	0.51852	0.25714	605	1.0146	Condensation/elimination-type
317.03	2024519	8.4	CHO	C15H10O8N0S0	318.038	-0.3	0.53333	0.66667	11	0.73333	0.63636	318	0.957	606.104	1129042	3.2	CHONS	C25H25O13N3S1	607.111	0.8	0.52	1	15	0.6	0.31034	607	0.957	Condensation/elimination-type
317.067	1547978	6.1	CHO	C16H14O7N0S0	318.074	-0.3	0.4375	0.875	10	0.625	0.52	318	0.9934	606.14	1364432	4.1	CHONS	C26H29O12N3S1	607.147	-0.2	0.46154	1.1154	14	0.53846	0.25	607	0.9934	Condensation/elimination-type
319.009	983341	3.5	CHO	C14H8O9N0S0	320.017	-0.2	0.64286	0.57143	11	0.78571	0.68421	320	0.9357	608.083	1111250	3.1	CHONS	C24H23O14N3S1	609.09	-0.3	0.58333	0.95833	15	0.625	0.30769	609	0.9357	Condensation/elimination-type
319.046	2824432	12.1	CHO	C15H12O8N0S0	320.053	-0.2	0.53333	0.8	10	0.66667	0.54545	320	0.9721	608.119	1951695	6.2	CHONS	C25H27O13N3S1	609.126	-0.1	0.52	1.08	14	0.56	0.24138	609	0.9721	Condensation/elimination-type
319.082	946675	3.3	CHO	C16H16O7N0S0	320.09	0.1	0.4375	1	9	0.5625	0.44	320	1.0085	608.156	2248653	7.3	CHONS	C26H31O12N3S1	609.163	0	0.46154	1.1923	13	0.5	0.1875	609	1.0085	Condensation/elimination-type
321.025	2702998	11.5	CHO	C14H10O9N0S0	322.032	-0.1	0.64286	0.71429	10	0.71429	0.57895	322	0.9509	610.098	1332040	4	CHONS	C24H25O14N3S1	611.106	-0.3	0.58333	1.0417	14	0.58333	0.23077	611	0.9509	Condensation/elimination-type
323.041	2909760	12.4	CHO	C14H12O9N0S0	324.048	0.2	0.64286	0.85714	9	0.64286	0.47368	324	0.966	612.114	1848247	5.9	CHONS	C24H27O14N3S1	613.121	0	0.58333	1.125	13	0.54167	0.15385	613	0.966	Condensation/elimination-type
323.077	2808643	11.9	CHO	C15H16O8N0S0	324.085	-0.1	0.53333	1.0667	8	0.53333	0.36364	324	1.0024	612.151	1554101	4.8	CHONS	C25H31O13N3S1	613.158	0.6	0.52	1.24	12	0.48	0.10345	613	1.0024	Condensation/elimination-type
323.114	1552262	6.1	CHO	C16H20O7N0S0	324.121	0.1	0.4375	1.25	7	0.4375	0.28	324	1.0388	612.187	1785522	5.6	CHONS	C26H35O12N3S1	613.194	0.1	0.46154	1.3462	11	0.42308	0.0625	613	1.0388	Condensation/elimination-type
327.072	2606487	10.9	CHO	C14H16O9N0S0	328.079	-0.1	0.64286	1.1429	7	0.5	0.26316	328	0.9963	616.145	1413509	4.3	CHONS	C24H31O14N3S1	617.153	0	0.58333	1.2917	11	0.45833	0	617	0.9963	Condensation/elimination-type
331.082	3592949	15.4	CHO	C17H16O7N0S0	332.09	0	0.41176	0.94118	10	0.58824	0.48148	332	1.0055	620.155	1402690	4.3	CHONS	C27H31O12N3S1	621.163	-0.4	0.44444	1.1481	14	0.51852	0.23529	621	1.0055	Condensation/elimination-type
333.134	1371822	5.2	CHO	C18H22O6N0S0	334.142	-0.1	0.33333	1.2222	8	0.44444	0.33333	334	1.057	622.207	1514904	4.7	CHONS	C28H37O11N3S1	623.215	-0.5	0.39286	1.3214	12	0.42857	0.13514	623	1.057	Condensation/elimination-type
335.114	1858020	7.4	CHO	C17H20O7N0S0	336.121	-0.2	0.41176	1.1765	8	0.47059	0.33333	336	1.0357	624.187	1079794	3.1	CHONS	C27H35O12N3S1	625.194	-0.3	0.44444	1.2963	12	0.44444	0.11765	625	1.0357	Condensation/elimination-type
343.119	1675769	6.5	CHO	C19H20O6N0S0	344.126	0	0.31579	1.0526	10	0.52632	0.4375	344	1.0388	632.192	1610827	5.1	CHONS	C29H35O11N3S1	633.199	-0.2	0.37931	1.2069	14	0.48276	0.23077	633	1.0388	Condensation/elimination-type

## Sheet: Table S9
Table S9. Charred Pine Wood
m/z	Magnitude	S/N	Estim C#	Type	C	H	O	N	S	ExactMass	Assignment Error (ppm)	O/C	H/C	DBE	DBE/C	AImod
231.062	909246	3.3	0	CHON	8	12	6	2	0	232.07	-0.7	0.75	1.5	4	0.5	0
289.069	911442	3.2	0	CHONS	11	18	3	2	2	290.076	-0.3	0.27273	1.6364	4	0.36364	0
315.196	1165160	4.4	0	CHO	20	28	3	0	0	316.204	-0.3	0.15	1.4	7	0.35	0.2973
319.119	901160	3.1	0	CHO	17	20	6	0	0	320.126	0.4	0.35294	1.1765	8	0.47059	0.35714
321.134	1010078	3.6	0	CHO	17	22	6	0	0	322.142	-0.3	0.35294	1.2941	7	0.41176	0.28571
323.114	1310105	5	0	CHO	16	20	7	0	0	324.121	0	0.4375	1.25	7	0.4375	0.28
323.15	1806750	7.3	0	CHO	17	24	6	0	0	324.157	-0.1	0.35294	1.4118	6	0.35294	0.21429
323.186	986275	3.5	0	CHO	18	28	5	0	0	324.194	0.1	0.27778	1.5556	5	0.27778	0.16129
325.093	1019422	3.6	0	CHO	15	18	8	0	0	326.1	0	0.53333	1.2	7	0.46667	0.27273
325.145	979493	3.4	0	CHO	20	22	4	0	0	326.152	0.3	0.2	1.1	10	0.5	0.44444
327.072	953132	3.3	0	CHO	14	16	9	0	0	328.079	-0.6	0.64286	1.1429	7	0.5	0.26316
327.124	1064243	3.8	0	CHO	19	20	5	0	0	328.131	0.2	0.26316	1.0526	10	0.52632	0.45455
327.16	974392	3.4	0	CHO	20	24	4	0	0	328.167	-0.3	0.2	1.2	9	0.45	0.38889
329.103	1025801	3.6	0	CHO	18	18	6	0	0	330.11	-1	0.33333	1	10	0.55556	0.46667
329.139	3182287	13.4	0	CHO	19	22	5	0	0	330.147	0	0.26316	1.1579	9	0.47368	0.39394
329.176	7131092	31.3	19.0572	CHO	20	26	4	0	0	330.183	-0.2	0.2	1.3	8	0.4	0.33333
331.082	1425000	5.4	0	CHO	17	16	7	0	0	332.09	-0.1	0.41176	0.94118	10	0.58824	0.48148
331.103	1035371	3.6	0	CHO	14	20	9	0	0	332.111	-0.2	0.64286	1.4286	5	0.35714	0.052632
331.119	2525933	10.4	33.9611	CHO	18	20	6	0	0	332.126	-0.1	0.33333	1.1111	9	0.5	0.4
331.155	4206067	18	22.2572	CHO	19	24	5	0	0	332.162	-0.1	0.26316	1.2632	8	0.42105	0.33333
331.191	8473336	37.3	23.9874	CHO	20	28	4	0	0	332.199	0	0.2	1.4	7	0.35	0.27778
333.062	7394318	32.4	16.7398	CHO	16	14	8	0	0	334.069	0	0.5	0.875	10	0.625	0.5
333.098	2201620	8.9	0	CHO	17	18	7	0	0	334.105	0	0.41176	1.0588	9	0.52941	0.40741
333.134	2379033	9.7	0	CHO	18	22	6	0	0	334.142	0.1	0.33333	1.2222	8	0.44444	0.33333
333.171	4105759	17.5	0	CHO	19	26	5	0	0	334.178	0.1	0.26316	1.3684	7	0.36842	0.27273
335.041	1110587	3.9	0	CHO	15	12	9	0	0	336.048	0	0.6	0.8	10	0.66667	0.52381
335.077	1863489	7.3	0	CHO	16	16	8	0	0	336.085	0.2	0.5	1	9	0.5625	0.41667
335.114	3142471	13.1	0	CHO	17	20	7	0	0	336.121	0	0.41176	1.1765	8	0.47059	0.33333
335.15	3970892	16.8	27.2963	CHO	18	24	6	0	0	336.157	0	0.33333	1.3333	7	0.38889	0.26667
335.186	7408978	32.2	19.9257	CHO	19	28	5	0	0	336.194	-0.1	0.26316	1.4737	6	0.31579	0.21212
337.057	2066037	8.2	0	CHO	15	14	9	0	0	338.064	0	0.6	0.93333	9	0.6	0.42857
337.093	2866299	11.8	0	CHO	16	18	8	0	0	338.1	-0.1	0.5	1.125	8	0.5	0.33333
337.129	6722176	29.1	19.1146	CHO	17	22	7	0	0	338.137	-0.1	0.41176	1.2941	7	0.41176	0.25926
337.238	1335441	5	0	CHO	20	34	4	0	0	338.246	-0.2	0.2	1.7	4	0.2	0.11111
339.072	3210933	13.3	0	CHO	15	16	9	0	0	340.079	0	0.6	1.0667	8	0.53333	0.33333
341.051	1678580	6.4	0	CHO	14	14	10	0	0	342.059	0	0.71429	1	8	0.57143	0.33333
341.067	1720567	6.6	0	CHO	18	14	7	0	0	342.074	-0.1	0.38889	0.77778	12	0.66667	0.58621
341.088	3039482	12.5	0	CHO	15	18	9	0	0	342.095	-0.1	0.6	1.2	7	0.46667	0.2381
341.103	1466365	5.5	0	CHO	19	18	6	0	0	342.11	0.2	0.31579	0.94737	11	0.57895	0.5
341.139	2843651	11.6	0	CHO	20	22	5	0	0	342.147	0	0.25	1.1	10	0.5	0.42857
343.046	2500667	10.1	0	CHO	17	12	8	0	0	344.053	0	0.47059	0.70588	12	0.70588	0.61538
343.067	1644863	6.3	0	CHO	14	16	10	0	0	344.074	-0.1	0.71429	1.1429	7	0.5	0.22222
343.082	2371906	9.5	0	CHO	18	16	7	0	0	344.09	0.2	0.38889	0.88889	11	0.61111	0.51724
343.119	4770888	20.2	20.6997	CHO	19	20	6	0	0	344.126	0	0.31579	1.0526	10	0.52632	0.4375
343.155	9901645	43	19.8254	CHO	20	24	5	0	0	344.162	0	0.25	1.2	9	0.45	0.37143
345.025	2081157	8.1	0	CHO	16	10	9	0	0	346.032	0.1	0.5625	0.625	12	0.75	0.65217
345.062	2784907	11.3	0	CHO	17	14	8	0	0	346.069	-0.1	0.47059	0.82353	11	0.64706	0.53846
345.083	1615502	6.1	0	CHO	14	18	10	0	0	346.09	0	0.71429	1.2857	6	0.42857	0.11111
345.098	4018833	16.7	28.261	CHO	18	18	7	0	0	346.105	0	0.38889	1	10	0.55556	0.44828
345.134	9501591	40.9	17.8588	CHO	19	22	6	0	0	346.142	-0.1	0.31579	1.1579	9	0.47368	0.375
345.168	1129373	3.9	0	CHONS	16	30	2	2	2	346.175	0.6	0.125	1.875	3	0.1875	0
345.171	61346716	269.7	20.2172	CHO	20	26	5	0	0	346.178	-0.1	0.25	1.3	8	0.4	0.31429
345.207	1509539	5.6	0	CHO	21	30	4	0	0	346.214	0	0.19048	1.4286	7	0.33333	0.26316
347.041	2984665	12.1	0	CHO	16	12	9	0	0	348.048	-0.2	0.5625	0.75	11	0.6875	0.56522
347.077	5153503	21.7	16.8558	CHO	17	16	8	0	0	348.085	0	0.47059	0.94118	10	0.58824	0.46154
347.114	6855909	29.2	20.7036	CHO	18	20	7	0	0	348.121	0	0.38889	1.1111	9	0.5	0.37931
347.15	13178091	57.1	17.5888	CHO	19	24	6	0	0	348.157	-0.1	0.31579	1.2632	8	0.42105	0.3125
349.02	1366570	5	0	CHO	15	10	10	0	0	350.027	-0.1	0.66667	0.66667	11	0.73333	0.6
349.056	3906608	16.2	0	CHO	16	14	9	0	0	350.064	0	0.5625	0.875	10	0.625	0.47826
349.093	6792246	28.9	15.7763	CHO	17	18	8	0	0	350.1	0	0.47059	1.0588	9	0.52941	0.38462
351.036	2866820	11.5	0	CHO	15	12	10	0	0	352.043	-0.1	0.66667	0.8	10	0.66667	0.5
351.072	4728203	19.6	26.4599	CHO	16	16	9	0	0	352.079	0	0.5625	1	9	0.5625	0.3913
351.109	9169809	39.1	14.9962	CHO	17	20	8	0	0	352.116	-0.1	0.47059	1.1765	8	0.47059	0.30769
353.015	1124699	3.9	0	CHO	14	10	11	0	0	354.022	-0.2	0.78571	0.71429	10	0.71429	0.52941
353.03	1037790	3.5	0	CHO	18	10	8	0	0	354.038	0	0.44444	0.55556	14	0.77778	0.71429
353.051	3134690	12.7	26.7501	CHO	15	14	10	0	0	354.059	0	0.66667	0.93333	9	0.6	0.4
353.067	1131748	3.9	0	CHO	19	14	7	0	0	354.074	0	0.36842	0.73684	13	0.68421	0.6129
353.088	6570216	27.7	17.2754	CHO	16	18	9	0	0	354.095	-0.1	0.5625	1.125	8	0.5	0.30435
353.103	1355243	4.9	0	CHO	20	18	6	0	0	354.11	-0.1	0.3	0.9	12	0.6	0.52941
354.094	950935	3.1	0	CHON	14	17	8	3	0	355.102	-0.3	0.57143	1.2143	8	0.57143	0.14286
355.046	1953086	7.4	0	CHO	18	12	8	0	0	356.053	-0.1	0.44444	0.66667	13	0.72222	0.64286
355.067	5318210	22	17.9262	CHO	15	16	10	0	0	356.074	-0.1	0.66667	1.0667	8	0.53333	0.3
355.082	2697796	10.7	0	CHO	19	16	7	0	0	356.09	-0.1	0.36842	0.84211	12	0.63158	0.54839
355.103	9120328	38.5	13.149	CHO	16	20	9	0	0	356.111	0	0.5625	1.25	7	0.4375	0.21739
355.119	3381066	13.6	0	CHO	20	20	6	0	0	356.126	-0.2	0.3	1	11	0.55	0.47059
355.155	1733713	6.5	0	CHO	21	24	5	0	0	356.162	-0.2	0.2381	1.1429	10	0.47619	0.40541
355.249	1816929	6.8	0	CHO	20	36	5	0	0	356.256	0.1	0.25	1.8	3	0.15	0.028571
357.025	2239129	8.7	0	CHO	17	10	9	0	0	358.032	0.1	0.52941	0.58824	13	0.76471	0.68
357.046	1314460	4.7	0	CHO	14	14	11	0	0	358.054	0.1	0.78571	1	8	0.57143	0.29412
357.062	3245471	13	0	CHO	18	14	8	0	0	358.069	0.1	0.44444	0.77778	12	0.66667	0.57143
357.083	5050275	20.8	18.6394	CHO	15	18	10	0	0	358.09	0	0.66667	1.2	7	0.46667	0.2
357.098	5022118	20.7	20.6138	CHO	19	18	7	0	0	358.105	-0.1	0.36842	0.94737	11	0.57895	0.48387
357.134	7860140	33	20.0298	CHO	20	22	6	0	0	358.142	0	0.3	1.1	10	0.5	0.41176
357.171	2878130	11.4	0	CHO	21	26	5	0	0	358.178	0.1	0.2381	1.2381	9	0.42857	0.35135
357.207	2242745	8.7	0	CHO	22	30	4	0	0	358.214	-0.1	0.18182	1.3636	8	0.36364	0.3
359.005	1255285	4.4	0	CHO	16	8	10	0	0	360.012	0.1	0.625	0.5	13	0.8125	0.72727
359.041	3659003	14.8	23.4932	CHO	17	12	9	0	0	360.048	-0.1	0.52941	0.70588	12	0.70588	0.6
359.062	2221311	8.6	0	CHO	14	16	11	0	0	360.069	0.1	0.78571	1.1429	7	0.5	0.17647
359.077	7399682	31	18.8916	CHO	18	16	8	0	0	360.085	0	0.44444	0.88889	11	0.61111	0.5
359.098	2984709	11.9	0	CHO	15	20	10	0	0	360.106	0.1	0.66667	1.3333	6	0.4	0.1
359.114	18431240	78.8	19.7126	CHO	19	20	7	0	0	360.121	0	0.36842	1.0526	10	0.52632	0.41935
359.15	22998286	98.6	18.6517	CHO	20	24	6	0	0	360.157	-0.1	0.3	1.2	9	0.45	0.35294
359.186	5249301	21.7	17.1012	CHO	21	28	5	0	0	360.194	0	0.2381	1.3333	8	0.38095	0.2973
359.223	1150107	4	0	CHO	22	32	4	0	0	360.23	-0.3	0.18182	1.4545	7	0.31818	0.25
361.02	1658456	6.1	0	CHO	16	10	10	0	0	362.027	-0.1	0.625	0.625	12	0.75	0.63636
361.056	5518431	22.7	18.7397	CHO	17	14	9	0	0	362.064	0	0.52941	0.82353	11	0.64706	0.52
361.078	987746	3.2	0	CHO	14	18	11	0	0	362.085	0.2	0.78571	1.2857	6	0.42857	0.058824
361.093	11433573	48	14.2546	CHO	18	18	8	0	0	362.1	-0.1	0.44444	1	10	0.55556	0.42857
361.114	1304937	4.6	0	CHO	15	22	10	0	0	362.121	0	0.66667	1.4667	5	0.33333	0
361.129	16537195	69.9	18.7383	CHO	19	22	7	0	0	362.137	-0.1	0.36842	1.1579	9	0.47368	0.35484
361.166	46546544	198.7	20.7531	CHO	20	26	6	0	0	362.173	0	0.3	1.3	8	0.4	0.29412
361.202	6021752	24.8	16.9863	CHO	21	30	5	0	0	362.209	-0.1	0.2381	1.4286	7	0.33333	0.24324
361.238	1079935	3.6	0	CHO	22	34	4	0	0	362.246	0.1	0.18182	1.5455	6	0.27273	0.2
363.036	3568572	14.3	0	CHO	16	12	10	0	0	364.043	0	0.625	0.75	11	0.6875	0.54545
363.072	7594946	31.6	20.6329	CHO	17	16	9	0	0	364.079	0	0.52941	0.94118	10	0.58824	0.44
363.177	1045076	3.5	0	CHON	15	28	8	2	0	364.185	-0.5	0.53333	1.8667	3	0.2	0
363.254	1364450	4.8	0	CHO	22	36	4	0	0	364.261	-0.3	0.18182	1.6364	5	0.22727	0.15
365.015	1598232	5.8	0	CHO	15	10	11	0	0	366.022	-0.2	0.73333	0.66667	11	0.73333	0.57895
365.051	5825311	24	16.0296	CHO	16	14	10	0	0	366.059	-0.1	0.625	0.875	10	0.625	0.45455
365.067	1138849	3.9	0	CHO	20	14	7	0	0	366.074	-0.1	0.35	0.7	14	0.7	0.63636
365.088	8934693	37.3	13.0911	CHO	17	18	9	0	0	366.095	0	0.52941	1.0588	9	0.52941	0.36
365.193	1523768	5.5	0	CHON	15	30	8	2	0	366.2	0.7	0.53333	2	2	0.13333	0
367.031	2433147	9.3	0	CHO	15	12	11	0	0	368.038	0.1	0.73333	0.8	10	0.66667	0.47368
367.046	1461757	5.2	0	CHO	19	12	8	0	0	368.053	0.4	0.42105	0.63158	14	0.73684	0.66667
367.067	6036609	24.6	0	CHO	16	16	10	0	0	368.074	0.1	0.625	1	9	0.5625	0.36364
367.082	1594628	5.8	0	CHO	20	16	7	0	0	368.09	0	0.35	0.8	13	0.65	0.57576
367.103	10183303	42.2	19.8445	CHO	17	20	9	0	0	368.111	0	0.52941	1.1765	8	0.47059	0.28
367.119	1319050	4.6	0	CHO	21	20	6	0	0	368.126	-0.2	0.28571	0.95238	12	0.57143	0.5
367.172	1089940	3.6	0	CHON	14	28	9	2	0	368.179	0.4	0.64286	2	2	0.14286	0
367.208	991002	3.2	0	CHON	15	32	8	2	0	368.216	-0.5	0.53333	2.1333	1	0.066667	0
368.086	967732	3.1	0	CHONS	14	19	3	5	2	369.093	0.4	0.21429	1.3571	8	0.57143	0
369.025	1263576	4.4	0	CHO	18	10	9	0	0	370.032	0.1	0.5	0.55556	14	0.77778	0.7037
369.046	3450844	13.6	0	CHO	15	14	11	0	0	370.054	0	0.73333	0.93333	9	0.6	0.36842
369.062	2904031	11.3	0	CHO	19	14	8	0	0	370.069	0	0.42105	0.73684	13	0.68421	0.6
369.083	6947810	28.5	16.1673	CHO	16	18	10	0	0	370.09	0	0.625	1.125	8	0.5	0.27273
369.098	3114213	12.2	0	CHO	20	18	7	0	0	370.105	0	0.35	0.9	12	0.6	0.51515
369.134	2391275	9.1	0	CHO	21	22	6	0	0	370.142	0	0.28571	1.0476	11	0.52381	0.44444
369.171	1318578	4.6	0	CHO	22	26	5	0	0	370.178	-0.2	0.22727	1.1818	10	0.45455	0.38462
371.005	1656113	6	0	CHO	17	8	10	0	0	372.012	0.1	0.58824	0.47059	14	0.82353	0.75
371.025	949429	3	0	CHO	14	12	12	0	0	372.033	-0.4	0.85714	0.85714	9	0.64286	0.375
371.041	3394871	13.4	0	CHO	18	12	9	0	0	372.048	0	0.5	0.66667	13	0.72222	0.62963
371.062	4051771	16.2	0	CHO	15	16	11	0	0	372.069	-0.1	0.73333	1.0667	8	0.53333	0.26316
371.077	5374270	21.8	20.4543	CHO	19	16	8	0	0	372.085	0	0.42105	0.84211	12	0.63158	0.53333
371.098	7405890	30.4	20.1933	CHO	16	20	10	0	0	372.106	0.1	0.625	1.25	7	0.4375	0.18182
371.15	4473675	18	0	CHO	21	24	6	0	0	372.157	0	0.28571	1.1429	10	0.47619	0.38889
371.186	2195281	8.3	0	CHO	22	28	5	0	0	372.194	0	0.22727	1.2727	9	0.40909	0.33333
373.02	3115150	12.1	0	CHO	17	10	10	0	0	374.027	0.1	0.58824	0.58824	13	0.76471	0.66667
373.041	1059986	3.5	0	CHO	14	14	12	0	0	374.049	0	0.85714	1	8	0.57143	0.25
373.057	5394581	21.7	18.3187	CHO	18	14	9	0	0	374.064	0	0.5	0.77778	12	0.66667	0.55556
373.078	3519640	13.8	0	CHO	15	18	11	0	0	374.085	-0.1	0.73333	1.2	7	0.46667	0.15789
373.093	10140315	41.6	21.6041	CHO	19	18	8	0	0	374.1	0	0.42105	0.94737	11	0.57895	0.46667
373.129	18867872	78.3	17.3958	CHO	20	22	7	0	0	374.137	0	0.35	1.1	10	0.5	0.39394
373.166	8133287	33.2	23.3558	CHO	21	26	6	0	0	374.173	-0.1	0.28571	1.2381	9	0.42857	0.33333
373.202	3110574	12.1	0	CHO	22	30	5	0	0	374.209	0	0.22727	1.3636	8	0.36364	0.28205
373.26	1035447	3.3	0	CHO	20	38	6	0	0	374.267	-0.1	0.3	1.9	2	0.1	0
374.999	1068386	3.5	0	CHO	16	8	11	0	0	376.007	0	0.6875	0.5	13	0.8125	0.71429
375.036	4441576	17.7	0	CHO	17	12	10	0	0	376.043	-0.1	0.58824	0.70588	12	0.70588	0.58333
375.072	9759726	40	14.1932	CHO	18	16	9	0	0	376.079	0	0.5	0.88889	11	0.61111	0.48148
375.093	1356914	4.7	0	CHO	15	20	11	0	0	376.101	0.1	0.73333	1.3333	6	0.4	0.052632
375.109	12908533	53.3	21.9207	CHO	19	20	8	0	0	376.116	0.1	0.42105	1.0526	10	0.52632	0.4
375.145	27633658	115.2	20.1642	CHO	20	24	7	0	0	376.152	-0.1	0.35	1.2	9	0.45	0.33333
375.181	12529665	51.7	19.4168	CHO	21	28	6	0	0	376.189	0	0.28571	1.3333	8	0.38095	0.27778
377.015	1632057	5.9	0	CHO	16	10	11	0	0	378.022	0	0.6875	0.625	12	0.75	0.61905
377.051	6662464	27	17.0269	CHO	17	14	10	0	0	378.059	0	0.58824	0.82353	11	0.64706	0.5
377.088	12531013	51.7	17.7752	CHO	18	18	9	0	0	378.095	0	0.5	1	10	0.55556	0.40741
377.124	18370892	76.2	20.5833	CHO	19	22	8	0	0	378.131	0	0.42105	1.1579	9	0.47368	0.33333
377.197	10961240	45.1	19.9219	CHO	21	30	6	0	0	378.204	0	0.28571	1.4286	7	0.33333	0.22222
379.031	3032462	11.6	0	CHO	16	12	11	0	0	380.038	0	0.6875	0.75	11	0.6875	0.52381
379.067	7442068	30	18.7138	CHO	17	16	10	0	0	380.074	0.1	0.58824	0.94118	10	0.58824	0.41667
379.119	1590044	5.6	0	CHO	22	20	6	0	0	380.126	0.1	0.27273	0.90909	13	0.59091	0.52632
381.01	982745	3.1	0	CHO	15	10	12	0	0	382.017	0	0.8	0.66667	11	0.73333	0.55556
381.025	1648988	5.9	0	CHO	19	10	9	0	0	382.032	-0.2	0.47368	0.52632	15	0.78947	0.72414
381.046	4992479	19.8	0	CHO	16	14	11	0	0	382.054	-0.1	0.6875	0.875	10	0.625	0.42857
381.062	2345698	8.8	0	CHO	20	14	8	0	0	382.069	-0.2	0.4	0.7	14	0.7	0.625
381.083	9584613	38.9	13.2662	CHO	17	18	10	0	0	382.09	0	0.58824	1.0588	9	0.52941	0.33333
381.098	2229992	8.3	0	CHO	21	18	7	0	0	382.105	0.1	0.33333	0.85714	13	0.61905	0.54286
381.134	2291950	8.5	0	CHO	22	22	6	0	0	382.142	-0.1	0.27273	1	12	0.54545	0.47368
381.171	1060980	3.4	0	CHO	23	26	5	0	0	382.178	0.5	0.21739	1.1304	11	0.47826	0.41463
381.196	1299320	4.4	0	CHOS	17	34	7	0	1	382.203	0.9	0.41176	2	1	0.058824	0
383.004	1066149	3.4	0	CHO	18	8	10	0	0	384.012	-0.6	0.55556	0.44444	15	0.83333	0.76923
383.026	1662249	5.9	0	CHO	15	12	12	0	0	384.033	0.1	0.8	0.8	10	0.66667	0.44444
383.041	2676011	10.1	0	CHO	19	12	9	0	0	384.048	0.3	0.47368	0.63158	14	0.73684	0.65517
383.062	6381871	25.6	14.3765	CHO	16	16	11	0	0	384.069	0	0.6875	1	9	0.5625	0.33333
383.077	3265329	12.6	0	CHO	20	16	8	0	0	384.085	0.2	0.4	0.8	13	0.65	0.5625
383.08	1179058	3.9	0	CHOS	17	20	8	0	1	384.088	-0.7	0.47059	1.1765	8	0.47059	0.25
383.098	10386741	42.2	16.1713	CHO	17	20	10	0	0	384.106	-0.1	0.58824	1.1765	8	0.47059	0.25
383.114	2981175	11.4	0	CHO	21	20	7	0	0	384.121	0	0.33333	0.95238	12	0.57143	0.48571
383.15	2926397	11.2	0	CHO	22	24	6	0	0	384.157	0	0.27273	1.0909	11	0.5	0.42105
383.167	1033280	3.3	0	CHON	14	28	10	2	0	384.174	0.7	0.71429	2	2	0.14286	0
383.186	1035587	3.3	0	CHO	23	28	5	0	0	384.194	-0.1	0.21739	1.2174	10	0.43478	0.36585
385.02	2810994	10.7	0	CHO	18	10	10	0	0	386.027	0	0.55556	0.55556	14	0.77778	0.69231
385.041	1540726	5.4	0	CHO	15	14	12	0	0	386.049	-0.2	0.8	0.93333	9	0.6	0.33333
385.056	5266553	20.9	0	CHO	19	14	9	0	0	386.064	-0.1	0.47368	0.73684	13	0.68421	0.58621
385.078	5103228	20.2	20.3536	CHO	16	18	11	0	0	386.085	0	0.6875	1.125	8	0.5	0.2381
385.093	6647423	26.7	16.5428	CHO	20	18	8	0	0	386.1	0	0.4	0.9	12	0.6	0.5
385.129	5170821	20.5	21.9195	CHO	21	22	7	0	0	386.137	0	0.33333	1.0476	11	0.52381	0.42857
385.202	1666448	5.9	0	CHO	23	30	5	0	0	386.209	0	0.21739	1.3043	9	0.3913	0.31707
387.036	4151230	16.1	22.9989	CHO	18	12	10	0	0	388.043	-0.1	0.55556	0.66667	13	0.72222	0.61538
387.057	2031297	7.4	0	CHO	15	16	12	0	0	388.064	-0.1	0.8	1.0667	8	0.53333	0.22222
387.072	6308292	25	20.248	CHO	19	16	9	0	0	388.079	0	0.47368	0.84211	12	0.63158	0.51724
387.093	4181960	16.2	21.5696	CHO	16	20	11	0	0	388.101	0.1	0.6875	1.25	7	0.4375	0.14286
387.109	8846282	35.4	22.4997	CHO	20	20	8	0	0	388.116	0.2	0.4	1	11	0.55	0.4375
387.145	7073744	28.1	20.416	CHO	21	24	7	0	0	388.152	0	0.33333	1.1429	10	0.47619	0.37143
387.181	4613078	18	0	CHO	22	28	6	0	0	388.189	0	0.27273	1.2727	9	0.40909	0.31579
389.015	2021634	7.3	0	CHO	17	10	11	0	0	390.022	-0.1	0.64706	0.58824	13	0.76471	0.65217
389.051	5827848	23	18.8554	CHO	18	14	10	0	0	390.059	0	0.55556	0.77778	12	0.66667	0.53846
389.073	1806092	6.4	0	CHO	15	18	12	0	0	390.08	0.1	0.8	1.2	7	0.46667	0.11111
389.088	15307022	62	17.0614	CHO	19	18	9	0	0	390.095	-0.1	0.47368	0.94737	11	0.57895	0.44828
389.109	2169362	7.9	0	CHO	16	22	11	0	0	390.116	0	0.6875	1.375	6	0.375	0.047619
389.124	18034964	73.3	18.5378	CHO	20	22	8	0	0	390.131	0	0.4	1.1	10	0.5	0.375
389.161	8807706	35.3	20.5407	CHO	21	26	7	0	0	390.168	0	0.33333	1.2381	9	0.42857	0.31429
389.197	4912416	19.2	23.1133	CHO	22	30	6	0	0	390.204	-0.1	0.27273	1.3636	8	0.36364	0.26316
391.031	2967627	11.2	0	CHO	17	12	11	0	0	392.038	0.1	0.64706	0.70588	12	0.70588	0.56522
391.046	1218382	4	0	CHO	21	12	8	0	0	392.053	-0.2	0.38095	0.57143	16	0.7619	0.70588
391.067	9475665	38	17.3838	CHO	18	16	10	0	0	392.074	0	0.55556	0.88889	11	0.61111	0.46154
391.103	14410327	58.4	18.9391	CHO	19	20	9	0	0	392.111	0	0.47368	1.0526	10	0.52632	0.37931
391.125	1028954	3.2	0	CHO	16	24	11	0	0	392.132	0	0.6875	1.5	5	0.3125	0
391.213	7168617	28.5	25.209	CHO	22	32	6	0	0	392.22	0.1	0.27273	1.4545	7	0.31818	0.21053
393.01	1356429	4.5	0	CHO	16	10	12	0	0	394.017	0.1	0.75	0.625	12	0.75	0.6
393.025	1370000	4.6	0	CHO	20	10	9	0	0	394.032	0.2	0.45	0.5	16	0.8	0.74194
393.046	5118867	19.9	17.4685	CHO	17	14	11	0	0	394.054	0	0.64706	0.82353	11	0.64706	0.47826
393.062	1678998	5.9	0	CHO	21	14	8	0	0	394.069	0.1	0.38095	0.66667	15	0.71429	0.64706
393.083	9970585	39.6	16.5006	CHO	18	18	10	0	0	394.09	-0.1	0.55556	1	10	0.55556	0.38462
393.098	1380508	4.6	0	CHO	22	18	7	0	0	394.105	0	0.31818	0.81818	14	0.63636	0.56757
393.104	1183644	3.8	0	CHO	15	22	12	0	0	394.111	0	0.8	1.4667	5	0.33333	0
393.119	17355678	69.7	19.2266	CHO	19	22	9	0	0	394.126	0	0.47368	1.1579	9	0.47368	0.31034
393.134	1100833	3.5	0	CHO	23	22	6	0	0	394.142	-0.2	0.26087	0.95652	13	0.56522	0.5
395.026	2011093	7.2	0	CHO	16	12	12	0	0	396.033	0	0.75	0.75	11	0.6875	0.5
395.041	1700951	5.9	0	CHO	20	12	9	0	0	396.048	0	0.45	0.6	15	0.75	0.67742
395.062	7228635	28.5	12.416	CHO	17	16	11	0	0	396.069	0	0.64706	0.94118	10	0.58824	0.3913
395.077	2965725	11.1	0	CHO	21	16	8	0	0	396.085	0	0.38095	0.7619	14	0.66667	0.58824
395.083	981342	3	0	CHO	14	20	13	0	0	396.09	-0.1	0.92857	1.4286	5	0.35714	0
395.102	1138145	3.6	0	CHOS	15	24	10	0	1	396.109	0.6	0.66667	1.6	4	0.26667	0
395.114	2421219	8.9	0	CHO	22	20	7	0	0	396.121	0	0.31818	0.90909	13	0.59091	0.51351
395.15	1650537	5.7	0	CHO	23	24	6	0	0	396.157	0	0.26087	1.0435	12	0.52174	0.45
395.186	1130095	3.6	0	CHO	24	28	5	0	0	396.194	-0.2	0.20833	1.1667	11	0.45833	0.39535
396.044	995322	3.1	0	CHONS	14	15	5	5	2	397.051	-0.3	0.35714	1.0714	10	0.71429	0.11111
397.02	2183960	7.9	0	CHO	19	10	10	0	0	398.027	0	0.52632	0.52632	15	0.78947	0.71429
397.041	2841627	10.6	0	CHO	16	14	12	0	0	398.049	-0.1	0.75	0.875	10	0.625	0.4
397.056	3092510	11.6	0	CHO	20	14	9	0	0	398.064	0	0.45	0.7	14	0.7	0.6129
397.078	7819809	30.9	13.2512	CHO	17	18	11	0	0	398.085	0	0.64706	1.0588	9	0.52941	0.30435
397.093	3445796	13	0	CHO	21	18	8	0	0	398.1	-0.1	0.38095	0.85714	13	0.61905	0.52941
397.114	12883495	51.5	15.5238	CHO	18	22	10	0	0	398.121	-0.1	0.55556	1.2222	8	0.44444	0.23077
397.129	3985450	15.2	0	CHO	22	22	7	0	0	398.137	0	0.31818	1	12	0.54545	0.45946
397.166	2693168	10	0	CHO	23	26	6	0	0	398.173	0.1	0.26087	1.1304	11	0.47826	0.4
397.202	1474101	5	0	CHO	24	30	5	0	0	398.209	-0.2	0.20833	1.25	10	0.41667	0.34884
398.999	1161049	3.7	0	CHO	18	8	11	0	0	400.007	0.1	0.61111	0.44444	15	0.83333	0.76
399.036	4286303	16.3	0	CHO	19	12	10	0	0	400.043	0	0.52632	0.63158	14	0.73684	0.64286
399.057	4061538	15.4	0	CHO	16	16	12	0	0	400.064	0	0.75	1	9	0.5625	0.3
399.072	5752677	22.2	25.2726	CHO	20	16	9	0	0	400.079	-0.1	0.45	0.8	13	0.65	0.54839
399.093	7666536	29.9	19.5313	CHO	17	20	11	0	0	400.101	0	0.64706	1.1765	8	0.47059	0.21739
399.109	6728555	26.1	19.2795	CHO	21	20	8	0	0	400.116	0	0.38095	0.95238	12	0.57143	0.47059
399.145	4782449	18.3	22.2587	CHO	22	24	7	0	0	400.152	0.1	0.31818	1.0909	11	0.5	0.40541
399.181	3285366	12.3	0	CHO	23	28	6	0	0	400.189	0	0.26087	1.2174	10	0.43478	0.35
399.218	1235068	4	0	CHO	24	32	5	0	0	400.225	-0.2	0.20833	1.3333	9	0.375	0.30233
401.015	2763936	10.2	0	CHO	18	10	11	0	0	402.022	-0.2	0.61111	0.55556	14	0.77778	0.68
401.051	5784742	22.3	18.6041	CHO	19	14	10	0	0	402.059	0	0.52632	0.73684	13	0.68421	0.57143
401.073	4241577	16.1	25.8171	CHO	16	18	12	0	0	402.08	0.1	0.75	1.125	8	0.5	0.2
401.088	8340652	32.6	18.2855	CHO	20	18	9	0	0	402.095	0	0.45	0.9	12	0.6	0.48387
401.109	5474479	21.1	19.5736	CHO	17	22	11	0	0	402.116	0	0.64706	1.2941	7	0.41176	0.13043
401.124	7855282	30.7	19.3236	CHO	21	22	8	0	0	402.131	-0.1	0.38095	1.0476	11	0.52381	0.41176
401.161	7137464	27.8	17.6396	CHO	22	26	7	0	0	402.168	-0.1	0.31818	1.1818	10	0.45455	0.35135
401.197	2971837	11	0	CHO	23	30	6	0	0	402.204	0	0.26087	1.3043	9	0.3913	0.3
401.233	1424323	4.8	0	CHO	24	34	5	0	0	402.241	-0.2	0.20833	1.4167	8	0.33333	0.25581
401.291	1009100	3.1	0	CHO	22	42	6	0	0	402.298	0.3	0.27273	1.9091	2	0.090909	0
402.994	1336545	4.4	0	CHO	17	8	12	0	0	404.002	0.1	0.70588	0.47059	14	0.82353	0.72727
403.031	4027367	15.2	0	CHO	18	12	11	0	0	404.038	0.1	0.61111	0.66667	13	0.72222	0.6
403.052	1184362	3.8	0	CHO	15	16	13	0	0	404.059	-0.1	0.86667	1.0667	8	0.53333	0.17647
403.067	8530413	33.4	21.4507	CHO	19	16	10	0	0	404.074	0.1	0.52632	0.84211	12	0.63158	0.5
403.088	2478064	9	0	CHO	16	20	12	0	0	404.095	0	0.75	1.25	7	0.4375	0.1
403.103	10790387	42.5	19.598	CHO	20	20	9	0	0	404.111	-0.1	0.45	1	11	0.55	0.41935
403.125	3117558	11.6	0	CHO	17	24	11	0	0	404.132	-0.1	0.64706	1.4118	6	0.35294	0.043478
403.14	9678329	38	23.9659	CHO	21	24	8	0	0	404.147	0	0.38095	1.1429	10	0.47619	0.35294
403.176	6942207	27	18.782	CHO	22	28	7	0	0	404.184	0	0.31818	1.2727	9	0.40909	0.2973
404.07	1035664	3.2	0	CHON	12	15	11	5	0	405.077	-0.1	0.91667	1.25	8	0.66667	0
405.01	1304105	4.3	0	CHO	17	10	12	0	0	406.017	-0.2	0.70588	0.58824	13	0.76471	0.63636
405.046	6377263	24.7	18.0033	CHO	18	14	11	0	0	406.054	0	0.61111	0.77778	12	0.66667	0.52
405.083	17732404	70.5	17.2978	CHO	19	18	10	0	0	406.09	0	0.52632	0.94737	11	0.57895	0.42857
405.104	1457720	4.9	0	CHO	16	22	12	0	0	406.111	0.1	0.75	1.375	6	0.375	0
405.119	15870779	63	18.752	CHO	20	22	9	0	0	406.126	0	0.45	1.1	10	0.5	0.35484
405.155	12258113	48.4	25.4443	CHO	21	26	8	0	0	406.163	0	0.38095	1.2381	9	0.42857	0.29412
405.16	1095234	3.4	0	CHONS	19	26	4	4	1	406.167	-0.9	0.21053	1.3684	9	0.47368	0.16667
405.192	6713159	26.1	22.6548	CHO	22	30	7	0	0	406.199	-0.1	0.31818	1.3636	8	0.36364	0.24324
407.026	2210162	7.8	0	CHO	17	12	12	0	0	408.033	0	0.70588	0.70588	12	0.70588	0.54545
407.041	1032244	3.1	0	CHO	21	12	9	0	0	408.048	-0.2	0.42857	0.57143	16	0.7619	0.69697
407.062	7735416	29.8	20.8108	CHO	18	16	11	0	0	408.069	0	0.61111	0.88889	11	0.61111	0.44
407.069	1175161	3.7	0	CHOS	12	24	11	0	2	408.076	0	0.91667	2	1	0.083333	0
407.077	1471354	4.9	0	CHO	22	16	8	0	0	408.085	0	0.36364	0.72727	15	0.68182	0.61111
407.098	13171838	51.5	20.3774	CHO	19	20	10	0	0	408.106	-0.1	0.52632	1.0526	10	0.52632	0.35714
407.114	1914752	6.7	0	CHO	23	20	7	0	0	408.121	0	0.30435	0.86957	14	0.6087	0.53846
407.15	1472390	4.9	0	CHO	24	24	6	0	0	408.157	0.1	0.25	1	13	0.54167	0.47619
407.244	2742166	9.9	0	CHO	23	36	6	0	0	408.251	-0.1	0.26087	1.5652	6	0.26087	0.15
409.02	1522617	5.1	0	CHO	20	10	10	0	0	410.027	0.1	0.5	0.5	16	0.8	0.73333
409.041	4857276	18.4	20.3266	CHO	17	14	12	0	0	410.049	-0.1	0.70588	0.82353	11	0.64706	0.45455
409.056	2218943	7.9	0	CHO	21	14	9	0	0	410.064	0	0.42857	0.66667	15	0.71429	0.63636
409.078	8459714	32.7	17.2472	CHO	18	18	11	0	0	410.085	-0.1	0.61111	1	10	0.55556	0.36
409.093	2234821	7.9	42.7577	CHO	22	18	8	0	0	410.1	-0.1	0.36364	0.81818	14	0.63636	0.55556
409.129	2728395	9.9	0	CHO	23	22	7	0	0	410.137	0.1	0.30435	0.95652	13	0.56522	0.48718
409.133	1721675	5.9	0	CHOS	20	26	7	0	1	410.14	0	0.35	1.3	8	0.4	0.22581
409.166	1780945	6.1	0	CHO	24	26	6	0	0	410.173	-0.1	0.25	1.0833	12	0.5	0.42857
409.202	1288919	4.2	0	CHO	25	30	5	0	0	410.209	-0.2	0.2	1.2	11	0.44	0.37778
411.021	1054210	3.2	0	CHO	16	12	13	0	0	412.028	0	0.8125	0.75	11	0.6875	0.47368
411.036	2240516	7.9	0	CHO	20	12	10	0	0	412.043	0	0.5	0.6	15	0.75	0.66667
411.057	5310728	20.2	22.2778	CHO	17	16	12	0	0	412.064	-0.1	0.70588	0.94118	10	0.58824	0.36364
411.072	4139786	15.5	21.9567	CHO	21	16	9	0	0	412.079	-0.1	0.42857	0.7619	14	0.66667	0.57576
411.093	9201422	35.7	12.9996	CHO	18	20	11	0	0	412.101	0	0.61111	1.1111	9	0.5	0.28
411.109	4324113	16.2	24.094	CHO	22	20	8	0	0	412.116	0.1	0.36364	0.90909	13	0.59091	0.5
411.145	3456278	12.8	0	CHO	23	24	7	0	0	412.152	0	0.30435	1.0435	12	0.52174	0.4359
411.148	1896727	6.6	0	CHOS	20	28	7	0	1	412.156	0.1	0.35	1.4	7	0.35	0.16129
411.181	2575132	9.3	0	CHO	24	28	6	0	0	412.189	-0.2	0.25	1.1667	11	0.45833	0.38095
411.218	1131170	3.5	0	CHO	25	32	5	0	0	412.225	0	0.2	1.28	10	0.4	0.33333
413.015	1787980	6.1	0	CHO	19	10	11	0	0	414.022	-0.3	0.57895	0.52632	15	0.78947	0.7037
413.036	1678671	5.7	0	CHO	16	14	13	0	0	414.043	0.1	0.8125	0.875	10	0.625	0.36842
413.051	4437074	16.7	0	CHO	20	14	10	0	0	414.059	0	0.5	0.7	14	0.7	0.6
413.073	5312597	20.2	0	CHO	17	18	12	0	0	414.08	-0.1	0.70588	1.0588	9	0.52941	0.27273
413.088	5433944	20.7	17.5853	CHO	21	18	9	0	0	414.095	0	0.42857	0.85714	13	0.61905	0.51515
413.109	8753243	33.9	19.6775	CHO	18	22	11	0	0	414.116	0.1	0.61111	1.2222	8	0.44444	0.2
413.124	5425758	20.6	21.4616	CHO	22	22	8	0	0	414.131	0.1	0.36364	1	12	0.54545	0.44444
413.161	4373092	16.4	28.1153	CHO	23	26	7	0	0	414.168	0.1	0.30435	1.1304	11	0.47826	0.38462
413.197	2825322	10.3	0	CHO	24	30	6	0	0	414.204	0.1	0.25	1.25	10	0.41667	0.33333
414.994	1132437	3.5	0	CHO	18	8	12	0	0	416.002	0.1	0.66667	0.44444	15	0.83333	0.75
415.031	3649947	13.4	0	CHO	19	12	11	0	0	416.038	0	0.57895	0.63158	14	0.73684	0.62963
415.052	2111647	7.3	0	CHO	16	16	13	0	0	416.059	0	0.8125	1	9	0.5625	0.26316
415.088	4242341	15.7	0	CHO	17	20	12	0	0	416.095	0.1	0.70588	1.1765	8	0.47059	0.18182
415.103	8126887	31	22.4979	CHO	21	20	9	0	0	416.111	0	0.42857	0.95238	12	0.57143	0.45455
415.125	6634923	25.2	21.4923	CHO	18	24	11	0	0	416.132	0	0.61111	1.3333	7	0.38889	0.12
415.14	8030638	30.7	22.0257	CHO	22	24	8	0	0	416.147	0	0.36364	1.0909	11	0.5	0.38889
415.176	5091764	19.1	27.5947	CHO	23	28	7	0	0	416.184	0.1	0.30435	1.2174	10	0.43478	0.33333
415.213	2809018	10.1	0	CHO	24	32	6	0	0	416.22	0.2	0.25	1.3333	9	0.375	0.28571
415.249	1141440	3.5	0	CHO	25	36	5	0	0	416.256	-0.1	0.2	1.44	8	0.32	0.24444
417.01	1744359	5.9	0	CHO	18	10	12	0	0	418.017	0	0.66667	0.55556	14	0.77778	0.66667
417.046	6273773	23.7	21.0686	CHO	19	14	11	0	0	418.054	0	0.57895	0.73684	13	0.68421	0.55556
417.067	1679344	5.6	0	CHO	16	18	13	0	0	418.075	-0.2	0.8125	1.125	8	0.5	0.15789
417.083	9411315	36.1	22.4327	CHO	20	18	10	0	0	418.09	0	0.5	0.9	12	0.6	0.46667
417.104	3040503	11	0	CHO	17	22	12	0	0	418.111	-0.1	0.70588	1.2941	7	0.41176	0.090909
417.119	10685177	41.1	21.0783	CHO	21	22	9	0	0	418.126	0.1	0.42857	1.0476	11	0.52381	0.39394
417.155	8449791	32.3	22.5177	CHO	22	26	8	0	0	418.163	0	0.36364	1.1818	10	0.45455	0.33333
417.192	5493510	20.7	29.878	CHO	23	30	7	0	0	418.199	0	0.30435	1.3043	9	0.3913	0.28205
419.026	3534395	12.9	0	CHO	18	12	12	0	0	420.033	0	0.66667	0.66667	13	0.72222	0.58333
419.062	10386497	39.9	20.5109	CHO	19	16	11	0	0	420.069	0.1	0.57895	0.84211	12	0.63158	0.48148
419.077	1207364	3.8	0	CHO	23	16	8	0	0	420.085	0	0.34783	0.69565	16	0.69565	0.63158
419.098	11402311	43.9	20.9799	CHO	20	20	10	0	0	420.106	0	0.5	1	11	0.55	0.4
419.114	1254730	4	0	CHO	24	20	7	0	0	420.121	-0.1	0.29167	0.83333	15	0.625	0.56098
419.12	1907275	6.5	0	CHO	17	24	12	0	0	420.127	0.1	0.70588	1.4118	6	0.35294	0
419.135	11869261	45.8	17.886	CHO	21	24	9	0	0	420.142	0	0.42857	1.1429	10	0.47619	0.33333
419.15	1236816	3.9	0	CHO	25	24	6	0	0	420.157	0.8	0.24	0.96	14	0.56	0.5
419.171	8380500	32	23.3519	CHO	22	28	8	0	0	420.178	0	0.36364	1.2727	9	0.40909	0.27778
419.244	1441888	4.7	0	CHO	24	36	6	0	0	420.251	0.2	0.25	1.5	7	0.29167	0.19048
421.041	4616594	17.2	0	CHO	18	14	12	0	0	422.049	0.1	0.66667	0.77778	12	0.66667	0.5
421.057	1203989	3.8	0	CHO	22	14	9	0	0	422.064	0	0.40909	0.63636	16	0.72727	0.65714
421.078	10550680	40.6	21.3329	CHO	19	18	11	0	0	422.085	0	0.57895	0.94737	11	0.57895	0.40741
421.093	1588379	5.3	0	CHO	23	18	8	0	0	422.1	0.1	0.34783	0.78261	15	0.65217	0.57895
421.114	13585823	52.5	18.0249	CHO	20	22	10	0	0	422.121	0	0.5	1.1	10	0.5	0.33333
421.129	1508001	5	0	CHO	24	22	7	0	0	422.137	0	0.29167	0.91667	14	0.58333	0.5122
421.166	1204136	3.8	0	CHO	25	26	6	0	0	422.173	0.6	0.24	1.04	13	0.52	0.45455
423.02	1370854	4.4	0	CHO	17	12	13	0	0	424.028	-0.1	0.76471	0.70588	12	0.70588	0.52381
423.036	1730793	5.8	0	CHO	21	12	10	0	0	424.043	0.1	0.47619	0.57143	16	0.7619	0.6875
423.057	6875885	25.8	17.8207	CHO	18	16	12	0	0	424.064	0.1	0.66667	0.88889	11	0.61111	0.41667
423.072	3080943	11	0	CHO	22	16	9	0	0	424.079	0.1	0.40909	0.72727	15	0.68182	0.6
423.093	11218675	42.7	16.3719	CHO	19	20	11	0	0	424.101	0	0.57895	1.0526	10	0.52632	0.33333
423.109	3367669	12.1	30.0138	CHO	23	20	8	0	0	424.116	0	0.34783	0.86957	14	0.6087	0.52632
423.145	3550460	12.9	27.8887	CHO	24	24	7	0	0	424.152	-0.1	0.29167	1	13	0.54167	0.46341
423.181	2024194	6.9	0	CHO	25	28	6	0	0	424.189	-0.2	0.24	1.12	12	0.48	0.40909
425.015	1990208	6.8	0	CHO	20	10	11	0	0	426.022	-0.1	0.55	0.5	16	0.8	0.72414
425.036	2713156	9.6	0	CHO	17	14	13	0	0	426.043	-0.1	0.76471	0.82353	11	0.64706	0.42857
425.051	3431495	12.4	27.2638	CHO	21	14	10	0	0	426.059	0.1	0.47619	0.66667	15	0.71429	0.625
[truncated: 1,931 more rows]

## Sheet: Table S10
Table S10. Charred Pine Wood GSH-additon
[truncated: 2,404 more rows]

[truncated: 4 more sheets: Table S11, Table S12, Table S13, Table S14]
